# Supplementary material for: OMICS Profiling Identifies Signatures of Senescence in Osteogenesis Imperfecta Osteoblasts Counteracted by 4‐PBA
Source: J Cell Mol Med. 2026 Apr 6;30(7):e71120. doi: 10.1111/jcmm.71120 (PMC13052117; doi:10.1111/jcmm.71120)
Supplement: Supplementary file 4 — Table S1: List of the proteins exclusively expressed in Col1a1+/+. Table S2: List of the proteins exclusively expressed in Col1a1+/+ 4‐PBA. Table S3: List of the proteins exclusively expressed in Col1a1+/G349C. Table S4: List of the proteins exclusively expressed in Col1a1+/G349C 4‐PBA. Table S5: List of the proteins exclusively expressed in Col1a2+/+. Table S6: List of the proteins exclusively expressed in Col1a2+/+ 4‐PBA. Table S7: List of the proteins exclusively expressed in Col1a2+/G610C. Table S8: List of the proteins exclusively expressed in Col1a2+/G610C 4‐PBA. [file JCMM-30-e71120-s007.xlsx]

## Sheet: Summary
Table S1: List of the proteins exclusively expressed in Col1a1+/+. Proteins commonly expressed in the data sets Col1a1+/+, Col1a1+/+ 4-PBA, Col1a1+/G349C, Col1a1+/G349C 4-PBA, Col1a2+/+, Col1a2+/+ 4-PBA, Col1a2+/G610C, Col1a2+/G610C 4-PBA and proteins exclusively present in each one of them were identified by one-way ANOVA analysis followed by post-hoc tests with the Bonferroni’s correction (p va…
Table S2: List of the proteins exclusively expressed in Col1a1+/+ 4-PBA. Proteins commonly expressed in the data sets Col1a1+/+, Col1a1+/+ 4-PBA, Col1a1+/G349C, Col1a1+/G349C 4-PBA, Col1a2+/+, Col1a2+/+ 4-PBA, Col1a2+/G610C, Col1a2+/G610C 4-PBA and proteins exclusively present in each one of them were identified by one-way ANOVA analysis followed by post-hoc tests with the Bonferroni’s correction…
Table S3: List of the proteins exclusively expressed in Col1a1+/G349C. Proteins commonly expressed in the data sets Col1a1+/+, Col1a1+/+ 4-PBA, Col1a1+/G349C, Col1a1+/G349C 4-PBA, Col1a2+/+, Col1a2+/+ 4-PBA, Col1a2+/G610C, Col1a2+/G610C 4-PBA and proteins exclusively present in each one of them were identified by one-way ANOVA analysis followed by post-hoc tests with the Bonferroni’s correction (…
Table S4: List of the proteins exclusively expressed in Col1a1+/G349C 4-PBA. Proteins commonly expressed in the data sets Col1a1+/+, Col1a1+/+ 4-PBA, Col1a1+/G349C, Col1a1+/G349C 4-PBA, Col1a2+/+, Col1a2+/+ 4-PBA, Col1a2+/G610C, Col1a2+/G610C 4-PBA and proteins exclusively present in each one of them were identified by one-way ANOVA analysis followed by post-hoc tests with the Bonferroni’s correc…
Table S5: List of the proteins exclusively expressed in Col1a2+/+. Proteins commonly expressed in the data sets Col1a1+/+, Col1a1+/+ 4-PBA, Col1a1+/G349C, Col1a1+/G349C 4-PBA, Col1a2+/+, Col1a2+/+ 4-PBA, Col1a2+/G610C, Col1a2+/G610C 4-PBA and proteins exclusively present in each one of them were identified by one-way ANOVA analysis followed by post-hoc tests with the Bonferroni’s correction (p va…
Table S6: List of the proteins exclusively expressed in Col1a2+/+ 4-PBA. Proteins commonly expressed in the data sets Col1a1+/+, Col1a1+/+ 4-PBA, Col1a1+/G349C, Col1a1+/G349C 4-PBA, Col1a2+/+, Col1a2+/+ 4-PBA, Col1a2+/G610C, Col1a2+/G610C 4-PBA and proteins exclusively present in each one of them were identified by one-way ANOVA analysis followed by post-hoc tests with the Bonferroni’s correction…
Table S7: List of the proteins exclusively expressed in Col1a2+/G610C. Proteins commonly expressed in the data sets Col1a1+/+, Col1a1+/+ 4-PBA, Col1a1+/G349C, Col1a1+/G349C 4-PBA, Col1a2+/+, Col1a2+/+ 4-PBA, Col1a2+/G610C, Col1a2+/G610C 4-PBA and proteins exclusively present in each one of them were identified by one-way ANOVA analysis followed by post-hoc tests with the Bonferroni’s correction (…
Table S8: List of the proteins exclusively expressed in Col1a2+/G610C 4-PBA. Proteins commonly expressed in the data sets Col1a1+/+, Col1a1+/+ 4-PBA, Col1a1+/G349C, Col1a1+/G349C 4-PBA, Col1a2+/+, Col1a2+/+ 4-PBA, Col1a2+/G610C, Col1a2+/G610C 4-PBA and proteins exclusively present in each one of them were identified by one-way ANOVA analysis followed by post-hoc tests with the Bonferroni’s correc…

## Sheet: S1
Table S1: List of the proteins exclusively expressed in Col1a1+/+.
Razor + unique peptides	Sequence coverage [%]	Protein IDs	Majority protein IDs	Protein names	Gene names
3	12.5	D3YXU8;Q91ZJ9	D3YXU8;Q91ZJ9	Hyaluronidase;Hyaluronidase-1	Hyal1
4	2.2	O88783	O88783	Coagulation factor V;Coagulation factor V heavy chain;Coagulation factor V light chain	F5
4	19.1	Q99KF1;A0A286YDS5	Q99KF1;A0A286YDS5	Transmembrane emp24 domain-containing protein 9	Tmed9
2	3.1	Q9WTR5	Q9WTR5	Cadherin-13	Cdh13
13	17.1	Q61543;F8WHM5;F6RSH1;E9PWD8	Q61543;F8WHM5	Golgi apparatus protein 1	Glg1
4	7.7	P54818;A0A1Y7VM63	P54818	Galactocerebrosidase	Galc
4	4.1	B0V2N1;A0A286YDS2;A0A286YDF6	B0V2N1	Receptor-type tyrosine-protein phosphatase S	Ptprs
4	10.2	A0A1N9M4K1;A0A1L1SU77;P70665	A0A1N9M4K1;A0A1L1SU77;P70665	Sialate O-acetylesterase;Sialate O-acetylesterase small subunit;Sialate O-acetylesterase large subunit	Siae
2	12.3	P28076;G3UYK5;A0A494B9L1;A0A0R4J256	P28076;G3UYK5;A0A494B9L1;A0A0R4J256	Proteasome subunit beta type-9	Psmb9
7	26.5	Q6ZQI3	Q6ZQI3	Malectin	Mlec
1	3.8	Q8BG95;A0A571BGD8;A6H644	Q8BG95;A0A571BGD8;A6H644	Protein phosphatase 1 regulatory subunit 12B;Protein phosphatase 1 regulatory subunit	Ppp1r12b
5	8.4	P97311;Q3ULG5	P97311;Q3ULG5	DNA replication licensing factor MCM6;DNA helicase	Mcm6
1	1.5	Q80Y86	Q80Y86	Mitogen-activated protein kinase 15	Mapk15
2	2.8	E9PX30;Q8BPM2;E9Q1T3	E9PX30;Q8BPM2;E9Q1T3	Mitogen-activated protein kinase kinase kinase kinase;Mitogen-activated protein kinase kinase kinase kinase 5	Map4k5
1	1	Q02566	Q02566	Myosin-6	Myh6
4	6.3	A2AT91;V9GXQ9;Q91UZ1	A2AT91;V9GXQ9;Q91UZ1	Phosphoinositide phospholipase C	Plcb4
4	31.5	D3Z637;D3Z125;E9PUA7;D3Z7X7;F8WHQ1;Q62393;D3Z2U2	D3Z637;D3Z125;E9PUA7;D3Z7X7;F8WHQ1;Q62393;D3Z2U2	Tumor protein D52	Tpd52
2	9.9	Q9DBB8	Q9DBB8	Trans-1,2-dihydrobenzene-1,2-diol dehydrogenase	Dhdh
2	16.6	P21570	P21570	Angiogenin	Ang
10	13.4	Q8BJD1	Q8BJD1	Inter-alpha-trypsin inhibitor heavy chain H5	Itih5
1	2	P26262	P26262	Plasma kallikrein;Plasma kallikrein heavy chain;Plasma kallikrein light chain	Klkb1
5	25.2	A0A087WR20;P49935;D3Z437	A0A087WR20;P49935	Pro-cathepsin H;Cathepsin H mini chain;Cathepsin H;Cathepsin H heavy chain;Cathepsin H light chain	Ctsh
3	13.6	Q9D7I0;A0A0G2JGI8;A0A0G2JGP8	Q9D7I0;A0A0G2JGI8	Protein shisa-5	Shisa5
1	2.4	Q9QZ25	Q9QZ25	Vascular non-inflammatory molecule 3	Vnn3
3	39.8	Q9Z0F7	Q9Z0F7	Gamma-synuclein	Sncg
3	7.5	O70421	O70421	Frizzled-1	Fzd1
1	1	E9PUT5	E9PUT5	Vomeronasal 2, receptor 59	Vmn2r59
3	1.4	E9QQ10;Q70FJ1;A0A571BE77;A0A140T8S1	E9QQ10;Q70FJ1	A-kinase anchor protein 9	Akap9
1	3.3	D3Z6Y5;Q9JL70	D3Z6Y5;Q9JL70	Fanconi anemia group A protein homolog	Fanca

## Sheet: S2
Table S2: List of the proteins exclusively expressed in Col1a1+/+ 4-PBA.
Razor + unique peptides	Sequence coverage [%]	Protein IDs	Majority protein IDs	Protein names	Gene names
7	23.4	P70274;E0CX80;E0CZ76;E0CY03	P70274;E0CX80	Selenoprotein P	Sepp1
5	12.7	P00687;P00688;E9PV85;D3YYQ5;G3UXY7	P00687;P00688	Alpha-amylase 1;Pancreatic alpha-amylase	Amy1;Amy2
4	10.1	A0A0R4J0S2;P70389	A0A0R4J0S2;P70389	Insulin-like growth factor-binding protein complex acid labile subunit	Igfals
11	19.5	E9Q718;Q9R0B9	E9Q718;Q9R0B9	Procollagen-lysine,2-oxoglutarate 5-dioxygenase 2	Plod2
2	10.2	D3YUF9;Q91XL3;G5E8H4;D3Z411	D3YUF9;Q91XL3;G5E8H4;D3Z411	UDP-glucuronic acid decarboxylase 1	Uxs1
3	12.1	P27808;J3JS24	P27808	Alpha-1,3-mannosyl-glycoprotein 2-beta-N-acetylglucosaminyltransferase	Mgat1
5	13.2	Q02257	Q02257	Junction plakoglobin	Jup
3	9.8	O08917;G3UYU4;G3UZZ5;G3UWW8	O08917;G3UYU4	Flotillin-1	Flot1
3	31.4	P84096;A0A1B0GSL4	P84096;A0A1B0GSL4	Rho-related GTP-binding protein RhoG	Rhog
5	40.8	B1ARA3;P61255;B1ARA5	B1ARA3;P61255;B1ARA5	60S ribosomal protein L26	Rpl26
7	60.9	Q9DCX2;B1ASE2	Q9DCX2;B1ASE2	ATP synthase subunit d, mitochondrial	Atp5h
3	13.2	Q9QZQ8;Q8CCK0	Q9QZQ8	Core histone macro-H2A.1	H2afy
3	6.8	Q9R111;D3YU09;A0A494B982	Q9R111	Guanine deaminase	Gda
3	17.1	P62748;A0A1Y7VMK3	P62748;A0A1Y7VMK3	Hippocalcin-like protein 1	Hpcal1
11	52.2	P67778;Q5SQG5	P67778;Q5SQG5	Prohibitin	Phb
6	22.4	O35129;F6QPR1;F6Q8V7	O35129;F6QPR1	Prohibitin-2	Phb2
8	12.9	P46460;G3UX86	P46460	Vesicle-fusing ATPase	Nsf
2	48.6	A0A0G2JGM2;C0H5X4;A0A0G2JE25;A0A0G2JGP4;Q9D091;Q61411;P32883;P08556;B2KGV5;E9Q8V2;E9PVD5;A0A0N4SVY1	A0A0G2JGM2;C0H5X4;A0A0G2JE25;A0A0G2JGP4;Q9D091;Q61411;P32883;P08556;B2KGV5;E9Q8V2;E9PVD5;A0A0N4SVY1	GTPase HRas;GTPase HRas, N-terminally processed;GTPase KRas;GTPase KRas, N-terminally processed;GTPase NRas	Hras;Nras;Kras
1	7.6	E9QLL2;Q8BZ98;F2Z460;E0CXZ8	E9QLL2;Q8BZ98	Dynamin-3	Dnm3
2	37.1	P63168;Q80ZS7	P63168;Q80ZS7	Dynein light chain 1, cytoplasmic	Dynll1;BC048507
3	35.5	Q9WTL7	Q9WTL7	Acyl-protein thioesterase 2	Lypla2
2	4.9	P34914;A8JYK8	P34914;A8JYK8	Bifunctional epoxide hydrolase 2;Cytosolic epoxide hydrolase 2;Lipid-phosphate phosphatase	Ephx2
2	28.9	P62077	P62077	Mitochondrial import inner membrane translocase subunit Tim8 B	Timm8b
2	0.5	E9QP46;Q6ZWQ0;Q6ZWN0	E9QP46;Q6ZWQ0;Q6ZWN0	Nesprin-2	Syne2
2	9.3	Q9Z0G0	Q9Z0G0	PDZ domain-containing protein GIPC1	Gipc1
1	87.3	Q8JZR2	Q8JZR2	Adapter molecule crk	Crk
7	21.6	Q8R180;A0A2I3BPM1	Q8R180	ERO1-like protein alpha	Ero1l
1	21	F6UFP6;F7ADT6;F7ADQ2;Q6PAR5	F6UFP6;F7ADT6;F7ADQ2;Q6PAR5	GTPase-activating protein and VPS9 domain-containing protein 1	Gapvd1
2	9.3	Q80X95;G3UYP1	Q80X95;G3UYP1	Ras-related GTP-binding protein A	Rraga;Rragb
3	6.6	S4R1X1;Q7TMQ7	S4R1X1;Q7TMQ7	WD repeat-containing protein 91	Wdr91
5	14.4	E9Q1K3;F8WHZ9;F8WGR0;Q9QYC0;F6V4G5	E9Q1K3;F8WHZ9;F8WGR0;Q9QYC0	Alpha-adducin	Add1
2	13.7	Q9D3D9	Q9D3D9	ATP synthase subunit delta, mitochondrial	Atp5d
4	1	A2AN08;F6SSP6	A2AN08;F6SSP6	E3 ubiquitin-protein ligase UBR4	Ubr4
4	16	Q8K124	Q8K124	Pleckstrin homology domain-containing family O member 2	Plekho2
2	6.3	A0A0R4J049;Q8CIG8	A0A0R4J049;Q8CIG8	Protein arginine N-methyltransferase 5	Prmt5
2	10.3	Q99NF7;P36993	Q99NF7;P36993	Protein phosphatase 1B	Ppm1b
7	19.5	P61620;Q9CYJ6;Q9JLR1;A2ATT9;A0A0A6YVQ7	P61620	Protein transport protein Sec61 subunit alpha isoform 1	Sec61a1
4	9	Q9D554	Q9D554	Splicing factor 3A subunit 3	Sf3a3
1	16.1	Q9R1Q8	Q9R1Q8	Transgelin-3	Tagln3
2	3.2	Q8R5H1	Q8R5H1	Ubiquitin carboxyl-terminal hydrolase 15	Usp15
2	8.5	Q8BVL3;D3Z7S9	Q8BVL3;D3Z7S9	Sorting nexin-17	Snx17
1	12.8	A0A0J9YKD4;P07310	A0A0J9YKD4;P07310	Creatine kinase M-type	Ckm
5	5.3	Q9JLI8	Q9JLI8	Squamous cell carcinoma antigen recognized by T-cells 3	Sart3
2	10.4	Q9ERB0	Q9ERB0	Synaptosomal-associated protein 29	Snap29
1	2.8	E9PUE7;A0A571BG95;Q5SSL4	E9PUE7;A0A571BG95;Q5SSL4	Active breakpoint cluster region-related protein	Abr
4	33.6	Q9D0T1	Q9D0T1	NHP2-like protein 1;NHP2-like protein 1, N-terminally processed	Nhp2l1
3	11.6	Q99L13	Q99L13	3-hydroxyisobutyrate dehydrogenase, mitochondrial	Hibadh
1	11.1	Q9R078	Q9R078	5-AMP-activated protein kinase subunit beta-1	Prkab1
6	15.9	Q9R0X4;Q32MW3	Q9R0X4;Q32MW3	Acyl-coenzyme A thioesterase 9, mitochondrial;Acyl-coenzyme A thioesterase 10, mitochondrial	Acot9;Acot10
3	4	A0A1L1SRX2;O08739	A0A1L1SRX2;O08739	AMP deaminase 3	Ampd3
2	4	Q3UHJ0	Q3UHJ0	AP2-associated protein kinase 1	Aak1
2	8.5	Q8BNU0;D3Z3J0	Q8BNU0;D3Z3J0	Armadillo repeat-containing protein 6	Armc6
1	4.4	F7AVU1;Q8K2Y9	F7AVU1;Q8K2Y9	Cerebral cavernous malformations protein 2 homolog	Ccm2
1	8.3	P85094	P85094	Isochorismatase domain-containing protein 2A, mitochondrial	Isoc2a
1	1.2	F8VQ42;E0CZ72;P28740	F8VQ42;E0CZ72;P28740	Kinesin-like protein;Kinesin-like protein KIF2A	Kif2a
3	14.6	Q9CYG7	Q9CYG7	Mitochondrial import receptor subunit TOM34	Tomm34
6	23.9	Q61239	Q61239	Protein farnesyltransferase/geranylgeranyltransferase type-1 subunit alpha	Fnta
6	26.7	O55091;A0A3Q4L314;A0A3Q4EC12	O55091	Protein IMPACT	Impact
2	3.4	A0A5K1VVS7;Q99KD5	A0A5K1VVS7;Q99KD5	Protein unc-45 homolog A	Unc45a
2	5	O55106;F8WH41	O55106;F8WH41	Striatin	Strn
1	2.4	A0A5F8MP98;A0A5F8MPF2;Q5SSZ5	A0A5F8MP98;A0A5F8MPF2;Q5SSZ5	Tensin-3	Tns3
5	15.5	S4R2D5;A0A0A0MQN4;Q9D906;S4R2T5;S4R1N8;S4R2P7;S4R1T0;S4R1K1;S4R1U3;S4R1W9	S4R2D5;A0A0A0MQN4;Q9D906;S4R2T5	Ubiquitin-like modifier-activating enzyme ATG7	Atg7
1	16.5	F7AI87	F7AI87	26S proteasome non-ATPase regulatory subunit 4	Psmd4
2	25.3	A2A7K5;Q9EQS3	A2A7K5;Q9EQS3	C-Myc-binding protein	Mycbp
2	23.1	D3YU80;K4DI65;P60824	D3YU80;K4DI65;P60824	Cold-inducible RNA-binding protein	Cirbp
1	10.6	E9PWQ9;Q91YZ2;P56546	E9PWQ9;Q91YZ2;P56546	C-terminal-binding protein 2	Ctbp2
1	2.1	A0A0G2JG59;A0A0G2JFD8;A0A0G2JGI1;A0A0G2JEX1;Q7TPW1	A0A0G2JG59;A0A0G2JFD8;A0A0G2JGI1;A0A0G2JEX1;Q7TPW1	Nexilin	Nexn
2	13	G3UZ44;P63013;Q9CY80;A2APZ7;Q06348	G3UZ44;P63013;Q9CY80;A2APZ7;Q06348	Paired mesoderm homeobox protein 1;Paired mesoderm homeobox protein 2	Prrx1;Prrx2
1	26	A2AER9;A2AER8;Q91VJ5	A2AER9;A2AER8;Q91VJ5	Polyglutamine-binding protein 1	Pqbp1
2	8.1	Q9D8N2;D6RIQ6;Q3TH34	Q9D8N2;D6RIQ6;Q3TH34	Protein FAM45A	Fam45a
2	8.5	Q3UR39;A2AD03;Q9QXG2	Q3UR39;A2AD03;Q9QXG2	Rab proteins geranylgeranyltransferase component A 1	Chm
1	3.2	Q3U0I9;Q8CFD4	Q3U0I9;Q8CFD4	Sorting nexin-8	Snx8
3	9.8	Q8CF89	Q8CF89	TGF-beta-activated kinase 1 and MAP3K7-binding protein 1	Tab1
6	23.7	Q9CXA2	Q9CXA2	Trans-L-3-hydroxyproline dehydratase	L3hypdh
3	20.9	P61967;D3Z268;D3Z0D6;D3YXN0;B1B0F6;Q8BW87;Q9DB50	P61967;D3Z268;D3Z0D6;D3YXN0	AP-1 complex subunit sigma-1A	Ap1s1
3	6.7	P70315	P70315	Wiskott-Aldrich syndrome protein homolog	Was
2	2.1	Q9QXX0	Q9QXX0	Protein jagged-1	Jag1
1	22.2	A0A087WNS9;A0A087WQ65;A0A087WRZ2;A0A087WNT2;A0A087WPY4;Q64253	A0A087WNS9;A0A087WQ65;A0A087WRZ2;A0A087WNT2;A0A087WPY4;Q64253	Lymphocyte antigen 6E	Ly6e
3	2.2	Q80U93	Q80U93	Nuclear pore complex protein Nup214	Nup214
5	4.1	E0CZ22;D3Z624	E0CZ22;D3Z624	Maestro heat-like repeat family member 1	Mroh1
2	12.1	Q9CPT3	Q9CPT3	N-acylneuraminate-9-phosphatase	Nanp
2	6.3	Q8C0J2;D3YZW7	Q8C0J2;D3YZW7	Autophagy-related protein 16-1	Atg16l1
2	2.4	Q8VDP4	Q8VDP4	Cell cycle and apoptosis regulator protein 2	Ccar2
1	2.1	A0A0X1KG61;A0A0U1RP47;A0A0U1RQ85;P22682	A0A0X1KG61;A0A0U1RP47;A0A0U1RQ85;P22682	E3 ubiquitin-protein ligase CBL	Cbl
1	8.2	Q9D0M0	Q9D0M0	Exosome complex exonuclease RRP42	Exosc7
2	16.1	A0A1B0GRD4;A0A1B0GRD0;A0A1B0GR08;Q921G8;A0A1B0GS25	A0A1B0GRD4;A0A1B0GRD0;A0A1B0GR08;Q921G8;A0A1B0GS25	Gamma-tubulin complex component 2	Tubgcp2
1	32.6	E9QLT0;Z4YKI7	E9QLT0;Z4YKI7	Hydroxypyruvate isomerase	Hyi
4	9.3	Q8K2F8;A0A0U1RP30;F6X2V9;A2BH69	Q8K2F8;A0A0U1RP30;F6X2V9	Protein LSM14 homolog A	Lsm14a
2	7.9	Q7TNC4;E9Q715;Q05CX5	Q7TNC4;E9Q715;Q05CX5	Putative RNA-binding protein Luc7-like 2	Luc7l2
4	22	Q9DCV4;A2AGJ2	Q9DCV4;A2AGJ2	Regulator of microtubule dynamics protein 1	Rmdn1
2	15.7	Q9CR50;G3UWD8	Q9CR50;G3UWD8	RING finger and CHY zinc finger domain-containing protein 1	Rchy1
2	2.9	Q5SVR0	Q5SVR0	TBC1 domain family member 9B	Tbc1d9b
1	8.4	A0A0J9YUN2;A0A0J9YTT1;Q3TQ27;Q9Z255	A0A0J9YUN2;A0A0J9YTT1;Q3TQ27;Q9Z255	Ubiquitin-conjugating enzyme E2 A	Ube2a
1	1.2	Q64318	Q64318	Zinc finger E-box-binding homeobox 1	Zeb1

## Sheet: S3
Table S3: List of the proteins exclusively expressed in Col1a1+/G349C.
Razor + unique peptides	Sequence coverage [%]	Protein IDs	Majority protein IDs	Protein names	Gene names
5	25.6	A0A1C7ZMZ5;P46412;A0A1C7ZMZ7;P21765	A0A1C7ZMZ5;P46412;A0A1C7ZMZ7	Glutathione peroxidase 3	Gpx3
1	48	Q8BK62	Q8BK62	Olfactomedin-like protein 3	Olfml3
6	16.4	D3YTX1;Q91V88;D3Z4D3	D3YTX1;Q91V88;D3Z4D3	Nephronectin	Npnt
6	16.5	Q99KR8;D3YVV4	Q99KR8	Plasma alpha-L-fucosidase	Fuca2
8	15.3	A6PW84;A2A7Q5;Q3V1T4;F2Z499	A6PW84;A2A7Q5;Q3V1T4	Prolyl 3-hydroxylase 1	P3h1;Lepre1
5	4.5	Q9WVB4	Q9WVB4	Slit homolog 3 protein	Slit3
4	27.4	Q9D1D4;A0A1Y7VM54	Q9D1D4;A0A1Y7VM54	Transmembrane emp24 domain-containing protein 10	Tmed10
2	60.7	J3QQ16;A0A087WS16	J3QQ16;A0A087WS16	Collagen, type VI, alpha 3	Col6a3
1	2.2	Q9Z0E8;Q9WTN6	Q9Z0E8;Q9WTN6	Solute carrier family 22 member 5;Solute carrier family 22 member 21	Slc22a5;Slc22a21
3	21.1	Q9R0P9	Q9R0P9	Ubiquitin carboxyl-terminal hydrolase isozyme L1	Uchl1
6	22.7	Q9CQ62	Q9CQ62	2,4-dienoyl-CoA reductase, mitochondrial	Decr1
6	18.6	Q8QZT1	Q8QZT1	Acetyl-CoA acetyltransferase, mitochondrial	Acat1
7	51.7	P51881	P51881	ADP/ATP translocase 2;ADP/ATP translocase 2, N-terminally processed	Slc25a5
3	12.8	Q9Z2K1	Q9Z2K1	Keratin, type I cytoskeletal 16	Krt16
4	6.9	Q91XX1	Q91XX1	Protocadherin gamma C3	Pcdhgc3
4	29.2	A0A1L1SRG5;P23927	A0A1L1SRG5;P23927	Alpha-crystallin B chain	Cryab
5	17.6	Q497I4;B1AQ75	Q497I4	Keratin, type I cuticular Ha5	Krt35
2	9.2	Q61469	Q61469	Lipid phosphate phosphohydrolase 1	Ppap2a
8	16.3	Q8CBM2;A2AL85;Q8BSY0	Q8CBM2;A2AL85;Q8BSY0	Aspartyl/asparaginyl beta-hydroxylase	Asph
3	3	Q3UH93;F6T0L5	Q3UH93	Plexin-D1	Plxnd1
2	49.8	A0A5F8MQ70	A0A5F8MQ70	Collagen alpha-1(V) chain	Col5a1
2	26.8	Q9ERL7;D3Z2F6;D3YY16	Q9ERL7;D3Z2F6;D3YY16	Glia maturation factor gamma	Gmfg
5	11.9	E9PYT3;Q91YH5;A0A494BAX8;A0A494BAW9;A0A494BAU1;A0A494B9P1	E9PYT3;Q91YH5;A0A494BAX8	Atlastin-3	Atl3
7	17.3	Q8BMF4	Q8BMF4	Dihydrolipoyllysine-residue acetyltransferase component of pyruvate dehydrogenase complex, mitochondrial	Dlat
6	24.9	P35486	P35486	Pyruvate dehydrogenase E1 component subunit alpha, somatic form, mitochondrial	Pdha1
5	21	Q9R1J0	Q9R1J0	Sterol-4-alpha-carboxylate 3-dehydrogenase, decarboxylating	Nsdhl
6	24.1	Q6IFX2	Q6IFX2	Keratin, type I cytoskeletal 42	Krt42
6	11.2	E9Q8F4;Q8C9V5;Q8BGK0;Q61941	E9Q8F4;Q8C9V5;Q8BGK0;Q61941	NAD(P) transhydrogenase, mitochondrial	Nnt
1	38.1	Q6ZWY3;D6RH49;D3YYB0	Q6ZWY3;D6RH49;D3YYB0	40S ribosomal protein S27-like;40S ribosomal protein S27	Rps27l
2	6.8	Q8R1Q3	Q8R1Q3	Angiopoietin-related protein 7	Angptl7
3	31.1	P50228	P50228	C-X-C motif chemokine 5;GCP-2(1-78);GCP-2(9-78)	Cxcl5
1	6.8	O54907	O54907	Tumor necrosis factor ligand superfamily member 12;Tumor necrosis factor ligand superfamily member 12, membrane form;Tumor necrosis factor ligand superfamily member 12, secreted form	Tnfsf12
3	11	O08800	O08800	Serpin B8	Serpinb8
3	21.6	O35969	O35969	Guanidinoacetate N-methyltransferase	Gamt
3	12.3	Q924M7;F6Q3K8	Q924M7	Mannose-6-phosphate isomerase	Mpi
7	12.3	D3Z763;Q6AZB0	D3Z763;Q6AZB0	Brother of CDO	Boc
1	15.7	P05533	P05533	Lymphocyte antigen 6A-2/6E-1	Ly6a
1	3.3	A0A1B0GR17;Q9JKQ4	A0A1B0GR17;Q9JKQ4	Iroquois-class homeodomain protein IRX-5	Irx5
2	2.7	D4AFX6;A0A338P6P6;Q6ZQK5	D4AFX6;A0A338P6P6;Q6ZQK5	Arf-GAP with coiled-coil, ANK repeat and PH domain-containing protein 2	Acap2

## Sheet: S4
Table S4: List of the proteins exclusively expressed in Col1a1+/G349C 4-PBA.
Razor + unique peptides	Sequence coverage [%]	Protein IDs	Majority protein IDs	Protein names	Gene names
7	12.9	G3X909;G3UY21;A0A140T8T2;G3UYX7;Q9R1B9;G3UZ61	G3X909;G3UY21;A0A140T8T2;G3UYX7;Q9R1B9	Slit homolog 2 protein;Slit homolog 2 protein N-product;Slit homolog 2 protein C-product	Slit2
11	43.3	Q9QUP5	Q9QUP5	Hyaluronan and proteoglycan link protein 1	Hapln1
5	14.7	Q80X72	Q80X72	Leucine-rich repeat-containing protein 15	Lrrc15
4	9.2	P57716	P57716	Nicastrin	Ncstn
3	5.1	Q9EQH2;A0A1Y7VMT6	Q9EQH2	Endoplasmic reticulum aminopeptidase 1	Erap1
3	16.5	D3YWT0;D3Z569;D3YTS1;Q9R0P6	D3YWT0;D3Z569;D3YTS1;Q9R0P6	Signal peptidase complex catalytic subunit SEC11;Signal peptidase complex catalytic subunit SEC11A	Sec11a
4	15.8	Q62219;E9Q1D5;E9PYQ1;E9Q1V4	Q62219;E9Q1D5	Transforming growth factor beta-1-induced transcript 1 protein	Tgfb1i1
1	10	A0A1B0GRG3;A0A1B0GSK8;O35566	A0A1B0GRG3;A0A1B0GSK8;O35566	CD151 antigen	Cd151
7	31.9	Q9CZM2;B8JKK2	Q9CZM2;B8JKK2	60S ribosomal protein L15;Ribosomal protein L15	Rpl15
2	61.2	F8WIT2	F8WIT2	Annexin	Anxa6
4	41.8	P12787	P12787	Cytochrome c oxidase subunit 5A, mitochondrial	Cox5a
10	31.6	Q8BFR5;A0A0U1RNQ6;A0A0U1RPC4	Q8BFR5;A0A0U1RNQ6	Elongation factor Tu, mitochondrial	Tufm
8	16	A0A0J9YUE9;A0A0J9YUN4;P39053;D6RH60;F6W8Z8	A0A0J9YUE9;A0A0J9YUN4;P39053	Dynamin-1	Dnm1
3	11	Q5SRX1;Q5SXA5;Q5SXA4	Q5SRX1;Q5SXA5	TOM1-like protein 2	Tom1l2
2	4.4	Q61235;B7ZNU9	Q61235;B7ZNU9	Beta-2-syntrophin	Sntb2
7	12.6	P47856;Q9Z2Z9	P47856	Glutamine--fructose-6-phosphate aminotransferase [isomerizing] 1	Gfpt1
1	0.9	A2AS98;P28660	A2AS98;P28660	Nck-associated protein 1	Nckap1
2	12.1	Q8BNY6;A0A0A6YY43	Q8BNY6;A0A0A6YY43	Neuronal calcium sensor 1	Ncs1
3	8.1	Q8C788;Q91ZR2	Q8C788;Q91ZR2	Sorting nexin;Sorting nexin-18	Snx18
4	9	A2A7A7;Q8CFX1;A2A7A8	A2A7A7;Q8CFX1	GDH/6PGL endoplasmic bifunctional protein;Glucose 1-dehydrogenase;6-phosphogluconolactonase	H6pd
2	10.5	A2AMC3;Q3UXG7;Q91ZW2;E9PZ15;E9Q686	A2AMC3;Q3UXG7;Q91ZW2;E9PZ15;E9Q686	GDP-fucose protein O-fucosyltransferase 1	Pofut1
1	65.8	A0A0J9YUQ8;A0A0J9YUJ8	A0A0J9YUQ8	Actin-depolymerizing factor	Gsn
3	15.5	Q91XH6;O88384;F6UHS3;E0CYE5	Q91XH6;O88384;F6UHS3	Vesicle transport through interaction with t-SNAREs homolog 1B	Vti1b
1	2.3	Q8BTY8	Q8BTY8	Sec1 family domain-containing protein 2	Scfd2
4	22.2	P19253;A0A1B0GSB2;A0A1B0GSQ6;A0A1B0GS68;A0A1B0GSL5;A0A1B0GSC2;A0A1B0GRH1;A0A1B0GT00;A0A1B0GTA1;A0A1B0GQW6;A0A1B0GSJ2;A0A1B0GSF0	P19253;A0A1B0GSB2;A0A1B0GSQ6;A0A1B0GS68;A0A1B0GSL5;A0A1B0GSC2;A0A1B0GRH1;A0A1B0GT00;A0A1B0GTA1	60S ribosomal protein L13a	Rpl13a
4	32.5	Q9CQM8;O09167	Q9CQM8;O09167	60S ribosomal protein L21	Rpl21
5	13.5	P61222	P61222	ATP-binding cassette sub-family E member 1	Abce1
2	31.5	Q9CQX2	Q9CQX2	Cytochrome b5 type B	Cyb5b
1	5	A0A0A6YXB0;Q9Z1K6	A0A0A6YXB0;Q9Z1K6	E3 ubiquitin-protein ligase ARIH2	Arih2
1	7.3	Q921I9	Q921I9	Exosome complex component RRP41	Exosc4
2	28	A0A1Y7VN70;Q80Y14	A0A1Y7VN70;Q80Y14	Glutaredoxin-related protein 5, mitochondrial	Glrx5
2	4	A0A1B0GT92;Q9Z1E4	A0A1B0GT92;Q9Z1E4	Glycogen [starch] synthase, muscle	Gys1
6	11.8	Q3THK7	Q3THK7	GMP synthase [glutamine-hydrolyzing]	Gmps
4	13.7	P32067;A2AR07;D6RI87;F6SXM5	P32067;A2AR07;D6RI87	Lupus La protein homolog	Ssb
3	14.8	P46737;E9Q0P6;A3KGA8	P46737	Lys-63-specific deubiquitinase BRCC36	Brcc3
4	24.8	Q8CAG6;Q9JHK5;Q5F270	Q8CAG6;Q9JHK5	Pleckstrin	Plek
3	3.6	A2ALV7;Q6PDI5;A2ALV8;A2ALV6;A2ALW1	A2ALV7;Q6PDI5;A2ALV8;A2ALV6	Proteasome-associated protein ECM29 homolog	AI314180;Ecm29
2	4.5	A0A0A6YVY7;A0A0A6YW28;P35123;Q99K46	A0A0A6YVY7;A0A0A6YW28;P35123;Q99K46	Ubiquitin carboxyl-terminal hydrolase;Ubiquitin carboxyl-terminal hydrolase 4;Ubiquitin carboxyl-terminal hydrolase 11	Usp4;Usp11
7	12.8	P46978;D3YZN5	P46978	Dolichyl-diphosphooligosaccharide--protein glycosyltransferase subunit STT3A	Stt3a
3	8.2	D3Z572;E9PX46;F6R6P2;F8WGM3;O70258;F6WKE4	D3Z572;E9PX46;F6R6P2;F8WGM3;O70258;F6WKE4	Epsilon-sarcoglycan	Sgce
2	8.7	P97377;Q80YP0	P97377;Q80YP0	Cyclin-dependent kinase 2;Cyclin-dependent kinase 3	Cdk2;Cdk3
2	2	F6XC54;D3Z074;E9PXV7;E9PV41;O08808	F6XC54;D3Z074;E9PXV7;E9PV41;O08808	Protein diaphanous homolog 1	Diap1;Diaph1
4	21.2	P97470;A0A0U1RQ12;A0A0U1RPR5	P97470;A0A0U1RQ12	Serine/threonine-protein phosphatase 4 catalytic subunit	Ppp4c
9	4.7	E9PVA8	E9PVA8	eIF-2-alpha kinase activator GCN1	Gcn1l1
1	2.4	Q99LE6	Q99LE6	ATP-binding cassette sub-family F member 2	Abcf2
2	12.4	Q99J83	Q99J83	Autophagy protein 5	Atg5
2	11.2	Q9ES46	Q9ES46	Beta-parvin	Parvb
1	14.3	Q9DCW5;P43024	Q9DCW5;P43024	Cytochrome c oxidase subunit 6A, mitochondrial;Cytochrome c oxidase subunit 6A1, mitochondrial	Cox6a1
2	1.3	Q8BUR4;A0A1B0GSI1	Q8BUR4;A0A1B0GSI1	Dedicator of cytokinesis protein 1	Dock1
3	4.3	G3X956;Q920B9	G3X956;Q920B9	FACT complex subunit SPT16	Supt16;Supt16h
4	14.4	Q3TDN2;D3Z2H4;D6RE51;D3Z4G9;D3YUP4	Q3TDN2;D3Z2H4	FAS-associated factor 2	Faf2
1	7.6	D3Z7S0;D3Z4J5;Q9D1H7	D3Z7S0;D3Z4J5;Q9D1H7	Golgi to ER traffic protein 4 homolog	Get4
2	4.4	E9QP59;D3YU56;Q9WU40	E9QP59;D3YU56;Q9WU40	Inner nuclear membrane protein Man1	Lemd3
3	4.6	Q8R0G9	Q8R0G9	Nuclear pore complex protein Nup133	Nup133
3	4.3	Q921K2;P11103	Q921K2;P11103	Poly [ADP-ribose] polymerase 1	Parp1
1	4.9	Q8BWM0	Q8BWM0	Prostaglandin E synthase 2;Prostaglandin E synthase 2 truncated form	Ptges2
1	0.9	B2RUJ2;B7ZNX6;Q80TH2	B2RUJ2;B7ZNX6;Q80TH2	Protein LAP2	Erbb2ip
3	18.5	D3Z3A0;Q9DCL8	D3Z3A0;Q9DCL8	Protein phosphatase inhibitor 2	Ppp1r2
4	5.2	G5E8R4;Q922D4;A0A286YD27	G5E8R4;Q922D4	Serine/threonine-protein phosphatase 6 regulatory subunit 3	Ppp6r3
4	13.9	Q3ULB1;Q921W7;P47226;D6RH72;B1AXB9	Q3ULB1;Q921W7;P47226	Testin	Tes
1	68.8	Q9CWF2	Q9CWF2	Tubulin beta-2B chain	Tubb2b
1	41.3	Q3TN85;P54726;F6YL88	Q3TN85;P54726	UV excision repair protein RAD23 homolog A	Rad23a
2	32.6	E9QA15;REV__B2RXW8;REV__F7CYX4;REV__Q8BSS9;REV__B8QI34;REV__B2RXQ2	E9QA15	Caldesmon 1	Cald1
1	8.3	Q61160	Q61160	FAS-associated death domain protein	Fadd
2	37.5	P70445	P70445	Eukaryotic translation initiation factor 4E-binding protein 2	Eif4ebp2
2	10.5	P11862;D3Z503	P11862;D3Z503	Growth arrest-specific protein 2	Gas2
5	20.7	Q99P31;A0A0U1RPF2;A0A0U1RNL5;A0A0U1RPE7;A0A0U1RQ49	Q99P31;A0A0U1RPF2	Hsp70-binding protein 1	Hspbp1
6	26.9	Q9DCJ9	Q9DCJ9	N-acetylneuraminate lyase	Npl
2	3	A2AQJ8;Q8BVW0;A0A668KLD9	A2AQJ8;Q8BVW0;A0A668KLD9	Neutral alpha-glucosidase C	Ganc
2	22.7	Q3UGS4	Q3UGS4	Protein FAM195B	Fam195b
1	3.6	O54941	O54941	SWI/SNF-related matrix-associated actin-dependent regulator of chromatin subfamily E member 1	Smarce1
2	23.4	H7BXB9;F8WIU1;Q9D1K7;Q6IR22	H7BXB9;F8WIU1;Q9D1K7;Q6IR22	UPF0687 protein C20orf27 homolog	1700037H04Rik
3	31.4	Q3UZI5;P63089	Q3UZI5;P63089	Pleiotrophin	Ptn
3	15.4	P31428;A0A1D5RM32;A0A1D5RML1	P31428;A0A1D5RM32;A0A1D5RML1	Dipeptidase 1	Dpep1
2	3.4	D3Z499;Q0PMG2;A0A3Q4EGH1;F7ABV5;E9Q6S8	D3Z499;Q0PMG2;A0A3Q4EGH1;F7ABV5;E9Q6S8	MAM domain-containing glycosylphosphatidylinositol anchor protein 1	Mdga1
8	57.5	Q9EPB4;A0A0U1RQ20	Q9EPB4;A0A0U1RQ20	Apoptosis-associated speck-like protein containing a CARD	Pycard
2	14.7	D3Z7I9;A0A3Q4L2S6;D3Z754;A0A3Q4EG54;A0A3Q4EI24;Q3V156;Q91XL9;A0A3Q4EG41;D3YZ66	D3Z7I9;A0A3Q4L2S6;D3Z754;A0A3Q4EG54;A0A3Q4EI24;Q3V156;Q91XL9;A0A3Q4EG41;D3YZ66	Oxysterol-binding protein;Oxysterol-binding protein-related protein 1	Osbpl1a
2	8.5	O88271	O88271	Craniofacial development protein 1	Cfdp1
1	6.3	H3BKY1;H9H9R4;Q9JHJ3	H3BKY1;H9H9R4;Q9JHJ3	Glycosylated lysosomal membrane protein	Glmp
1	5	A0A0G2JH05;P83861	A0A0G2JH05;P83861	Pyroglutamylated RFamide peptide receptor	Qrfpr
2	12	Q91WN1	Q91WN1	DnaJ homolog subfamily C member 9	Dnajc9
3	18.9	P35385	P35385	Heat shock protein beta-7	Hspb7
1	4.3	D3Z6W1;A0A140LIT9;Q7TSJ2	D3Z6W1;A0A140LIT9;Q7TSJ2	Microtubule-associated protein 6	Map6
1	20.9	A0A0N4SVF0;Q6ZWY8	A0A0N4SVF0;Q6ZWY8	Thymosin beta-10	Tmsb10
2	10.7	A0A2R8VI72;Q8R0H9	A0A2R8VI72;Q8R0H9	ADP-ribosylation factor-binding protein GGA1	Gga1
2	1.5	J3QNW0;P13864	J3QNW0;P13864	DNA (cytosine-5)-methyltransferase;DNA (cytosine-5)-methyltransferase 1	Dnmt1
3	4.6	P54731	P54731	FAS-associated factor 1	Faf1
2	14.8	A0A494BAX9;A0A494B9K4;Q9QYB5	A0A494BAX9;A0A494B9K4;Q9QYB5	Gamma-adducin	Add3
3	2.5	A0A571BG24;D3YU59;D3Z589;A0A5F8MPN3;D3YU22;Q3UH68;F6W1Y9	A0A571BG24;D3YU59;D3Z589;A0A5F8MPN3;D3YU22;Q3UH68	LIM and calponin homology domains-containing protein 1	Limch1
1	3.4	A0A087WRM8;A0A087WSS1;G3X9J4;E9QM90;Q148V7	A0A087WRM8;A0A087WSS1;G3X9J4;E9QM90;Q148V7	LisH domain and HEAT repeat-containing protein KIAA1468	2310035C23Rik;Kiaa1468
3	5.9	G8JL40;A3KG93;Q6ZQ88;F6Z4I3	G8JL40;A3KG93;Q6ZQ88	Lysine-specific histone demethylase 1A	Kdm1a
1	8.1	F6WZH1;D3YTR5;D3YTR4;Q9Z2D8	F6WZH1;D3YTR5;D3YTR4;Q9Z2D8	Methyl-CpG-binding domain protein 3	Mbd3
2	9.4	Q9JIH2	Q9JIH2	Nuclear pore complex protein Nup50	Nup50
1	3	Q8VE88	Q8VE88	Protein FAM114A2	Fam114a2
1	13.6	A0A1D5RLF2;A0A1D5RLI3;A0A1D5RLY1;A0A1D5RLX7;A0A1D5RLW0;A0A1D5RLU2;Q91WE2	A0A1D5RLF2;A0A1D5RLI3;A0A1D5RLY1;A0A1D5RLX7;A0A1D5RLW0;A0A1D5RLU2;Q91WE2	Protein FAM192A	Fam192a
2	17.6	A0A2R8VH99;Q8VHN8;E9Q9G1	A0A2R8VH99;Q8VHN8	Protein syndesmos	Nudt16l1
2	3.6	Q9D706	Q9D706	RNA polymerase II-associated protein 3	Rpap3
2	3.6	A0A5F8MPP7;A2AAY5	A0A5F8MPP7;A2AAY5	SH3 and PX domain-containing protein 2B	Sh3pxd2b
2	2	J3QMK1;Q7TSY8	J3QMK1;Q7TSY8	Shugoshin-like 2	Sgol2b;Sgol2
2	7.5	A0A0B4J1E2;Q9CSN1	A0A0B4J1E2;Q9CSN1	SNW domain-containing protein 1	Snw1
1	11.7	D3YU00;Q9EPQ7	D3YU00;Q9EPQ7	StAR-related lipid transfer protein 5	Stard5
2	13.9	G3X8R2;Q80VJ2;A0A494BBA2	G3X8R2;Q80VJ2;A0A494BBA2	Steroid receptor RNA activator 1	Sra1
4	10	B2RQS1;Q9ERG2	B2RQS1;Q9ERG2	Striatin-3	Strn3
4	3.3	E9Q3Z5;A0A1B0GS91;Q8K4L3;Q8K4L2	E9Q3Z5;A0A1B0GS91;Q8K4L3;Q8K4L2	Supervillin	Svil
3	22.8	D3Z487;Q99LD9;D3Z7J6	D3Z487;Q99LD9	Translation initiation factor eIF-2B subunit beta	Eif2b2
2	3.4	A0A0G2JFZ4;E9Q7M2	A0A0G2JFZ4;E9Q7M2	TSC22 domain family, member 2	Tsc22d2

## Sheet: S5
Table S5: List of the proteins exclusively expressed in Col1a2+/+.
Razor + unique peptides	Sequence coverage [%]	Protein IDs	Majority protein IDs	Protein names	Gene names
4	9.4	Q4W8U9;Q03517	Q4W8U9;Q03517	Secretogranin-2;Secretoneurin;Manserin	Scg2
4	20.3	A0A494BA33;A0A494BAT0;Q3TH01;P01901;G3UXW2;A0A494B9G2;A0A0B4J1G3;A0A494B9G8;P06339	A0A494BA33;A0A494BAT0;Q3TH01;P01901;G3UXW2	H-2 class I histocompatibility antigen, K-B alpha chain	H2-K1
1	12	P48771	P48771	Cytochrome c oxidase subunit 7A2, mitochondrial	Cox7a2
2	2.7	E9QM38;P55012	E9QM38;P55012	Solute carrier family 12 member 2	Slc12a2
1	10.4	Q05A75;F6TIX5;S4R1D6;F6VXI7;G3UZL7;Q0WXH6;G3UWS8;Q6W9J6;H3BJA9;H3BK58;Q85ZW9;Q85ZW7;Q85ZW6;Q85ZW5;Q85ZW8;O19443;Q6W9L1;Q9BCZ1;A7VMS3;A7VMS2;Q31615;F6T1I5;P14432	Q05A75;F6TIX5	H-2 class I histocompatibility antigen, TLA(B) alpha chain	H2-T3
4	9.3	Q99K70	Q99K70	Ras-related GTP-binding protein C	Rragc
4	22.2	P19253;A0A1B0GSB2;A0A1B0GSQ6;A0A1B0GS68;A0A1B0GSL5;A0A1B0GSC2;A0A1B0GRH1;A0A1B0GT00;A0A1B0GTA1;A0A1B0GQW6;A0A1B0GSJ2;A0A1B0GSF0	P19253;A0A1B0GSB2;A0A1B0GSQ6;A0A1B0GS68;A0A1B0GSL5;A0A1B0GSC2;A0A1B0GRH1;A0A1B0GT00;A0A1B0GTA1	60S ribosomal protein L13a	Rpl13a
5	7.3	E9QK48;Q7TNG5;D6RGM3;A0A0U1RQ42;A0A0U1RPM7	E9QK48;Q7TNG5;D6RGM3	Echinoderm microtubule-associated protein-like 2	Eml2
1	26.9	A6ZI47	A6ZI47	Fructose-bisphosphate aldolase	Aldoart2
1	1.1	Q543V3;P35569	Q543V3;P35569	Insulin receptor substrate 1	Irs1
2	11	A0A0R4J1E8;Q6P8M1;A0A2I3BPH0;A0A2I3BQ56	A0A0R4J1E8;Q6P8M1;A0A2I3BPH0;A0A2I3BQ56	Putative deoxyribonuclease TATDN1	Tatdn1
1	41.3	Q3TN85;P54726;F6YL88	Q3TN85;P54726	UV excision repair protein RAD23 homolog A	Rad23a
3	4.6	O08759;A0A0J9YUY4	O08759	Ubiquitin-protein ligase E3A	Ube3a
2	7.1	Q9Z1N6;A0A1Y7VK98;A0A1Y7VJK6;Q8CAH7	Q9Z1N6;A0A1Y7VK98;A0A1Y7VJK6;Q8CAH7	Secreted frizzled-related sequence protein 4	Sfrp4
3	15.9	I7HIQ2;Q8BSU2	I7HIQ2;Q8BSU2	C-X-C motif chemokine 16	Cxcl16
3	8.8	O08804;F7B9A0;A0A1Y7VLD5	O08804;F7B9A0	NK13	Serpinb6b
1	1.9	H3BKV8;P70408	H3BKV8;P70408	Cadherin-10	Cdh10
1	4.1	Q8BZA9	Q8BZA9	Fructose-2,6-bisphosphatase TIGAR	Tigar
6	11.4	Q9QYE6;A0A1Y7VMD3	Q9QYE6;A0A1Y7VMD3	Golgin subfamily A member 5	Golga5
2	32.9	Q9CQZ1	Q9CQZ1	Heat shock factor-binding protein 1	Hsbp1
1	3.9	E0CXI6	E0CXI6	Speckle-type BTB/POZ protein family member 3	Gm5286

## Sheet: S6
Table S6: List of the proteins exclusively expressed in Col1a2+/+ 4-PBA.
Razor + unique peptides	Sequence coverage [%]	Protein IDs	Majority protein IDs	Protein names	Gene names
6	54.3	P27784	P27784	C-C motif chemokine 6;CCL6(22-95);CCL6(23-95)	Ccl6
1	1.4	G3X9S2;A0A0R4J1Q7;P06802	G3X9S2;A0A0R4J1Q7;P06802	Ectonucleotide pyrophosphatase/phosphodiesterase family member 1;Alkaline phosphodiesterase I;Nucleotide pyrophosphatase	Enpp1
2	9.2	Q9EQG7	Q9EQG7	Ectonucleotide pyrophosphatase/phosphodiesterase family member 5	Enpp5
7	12.9	G3X909;G3UY21;A0A140T8T2;G3UYX7;Q9R1B9;G3UZ61	G3X909;G3UY21;A0A140T8T2;G3UYX7;Q9R1B9	Slit homolog 2 protein;Slit homolog 2 protein N-product;Slit homolog 2 protein C-product	Slit2
3	24.9	Q9D8L3;Q62186	Q9D8L3;Q62186	Translocon-associated protein subunit delta	Ssr4
2	10.8	E9Q0T0;G5E8W7;O35448;E9PVM9;F6SPQ1	E9Q0T0;G5E8W7;O35448;E9PVM9;F6SPQ1	Lysosomal thioesterase PPT2	Ppt2
2	14.4	Q8R164	Q8R164	Valacyclovir hydrolase	Bphl
1	10	A0A1B0GRG3;A0A1B0GSK8;O35566	A0A1B0GRG3;A0A1B0GSK8;O35566	CD151 antigen	Cd151
1	3.6	D3Z7U0;P97384	D3Z7U0;P97384	Annexin;Annexin A11	Anxa11
1	14	P68181;H6TMF5;A0A0G2JFT9	P68181	cAMP-dependent protein kinase catalytic subunit beta	Prkacb
11	36.4	O89053;G3UYK8;A0A0U1RPY8;D3YW57;G3UX53;D3YXM2	O89053;G3UYK8	Coronin-1A;Coronin	Coro1a
9	20.4	Q9CQN1	Q9CQN1	Heat shock protein 75 kDa, mitochondrial	Trap1
3	11.1	A0A2R8VHF9;E9QPE7;A0A338P6K2;O08638	A0A2R8VHF9;E9QPE7;A0A338P6K2;O08638	Myosin-11	Myh11
4	25.5	A0A3Q4EI12;P35293;A0A452J8C1;A0A3Q4EIF7	A0A3Q4EI12;P35293;A0A452J8C1	Ras-related protein Rab-18	Rab18
2	17.6	Q9D1K2	Q9D1K2	V-type proton ATPase subunit F	Atp6v1f
2	37.1	P63168;Q80ZS7	P63168;Q80ZS7	Dynein light chain 1, cytoplasmic	Dynll1;BC048507
1	4.9	A0A494BAE3;A0A494BA20;D3Z4B2;Q9CWZ7	A0A494BAE3;A0A494BA20;D3Z4B2;Q9CWZ7	Gamma-soluble NSF attachment protein	Napg
3	21.5	Q9WU63;Q922P6;A0A1L1SRL4	Q9WU63	Heme-binding protein 2	Hebp2
3	8.1	Q8C788;Q91ZR2	Q8C788;Q91ZR2	Sorting nexin;Sorting nexin-18	Snx18
1	6.5	Q9DAU1	Q9DAU1	Protein canopy homolog 3	Cnpy3
2	2.3	Q9Z0J1	Q9Z0J1	Reversion-inducing cysteine-rich protein with Kazal motifs	Reck
6	12.1	Q80WQ2;A0A1D5RLY2;A0A1D5RLN5	Q80WQ2;A0A1D5RLY2	Protein VAC14 homolog	Vac14
2	12.6	Q3UGN9;P70297;A2ARJ0	Q3UGN9;P70297;A2ARJ0	Signal transducing adapter molecule 1	Stam
2	3.5	A0JNU3	A0JNU3	60 kDa lysophospholipase;L-asparaginase;Platelet-activating factor acetylhydrolase	Aspg
3	6.9	E9PZ88;F8WIE1;Q91W89;E9PYM7;F6TFL1	E9PZ88;F8WIE1;Q91W89;E9PYM7	Alpha-mannosidase;Alpha-mannosidase 2C1	Man2c1
2	6.5	Q8CI32	Q8CI32	BAG family molecular chaperone regulator 5	Bag5
1	7.3	Q921I9	Q921I9	Exosome complex component RRP41	Exosc4
6	11.8	Q3THK7	Q3THK7	GMP synthase [glutamine-hydrolyzing]	Gmps
6	19.8	A0A1L1STE6;Q9D6R2	A0A1L1STE6;Q9D6R2	Isocitrate dehydrogenase [NAD] subunit alpha, mitochondrial	Idh3a
4	9.8	A0A0R4J083;P51174	A0A0R4J083;P51174	Long-chain specific acyl-CoA dehydrogenase, mitochondrial	Acadl
5	34.3	O35295	O35295	Transcriptional activator protein Pur-beta	Purb
1	39.5	A0A0G2JEF1;D3YZ05;D3Z151;Q99LC8	A0A0G2JEF1;D3YZ05;D3Z151;Q99LC8	Translation initiation factor eIF-2B subunit alpha	Eif2b1
2	4.5	A0A0A6YVY7;A0A0A6YW28;P35123;Q99K46	A0A0A6YVY7;A0A0A6YW28;P35123;Q99K46	Ubiquitin carboxyl-terminal hydrolase;Ubiquitin carboxyl-terminal hydrolase 4;Ubiquitin carboxyl-terminal hydrolase 11	Usp4;Usp11
4	5.9	Q6NZR5;G3UYT1	Q6NZR5	Superkiller viralicidic activity 2-like (S. cerevisiae)	Skiv2l
8	7.9	D3Z2Z1;F8WIA1;Q922J3;D3Z3M7;Q8C0S5;F6RCU2;F6RAY2	D3Z2Z1;F8WIA1;Q922J3;D3Z3M7;Q8C0S5;F6RCU2	CAP-Gly domain-containing linker protein 1	Clip1
1	12.8	A0A0J9YKD4;P07310	A0A0J9YKD4;P07310	Creatine kinase M-type	Ckm
2	1	S4R2R5;Q8C8R3;A0A571BDG9;S4R1U2;S4R1I1;S4R2D6;S4R1J9;S4R2T7;S4R2F3	S4R2R5;Q8C8R3;A0A571BDG9;S4R1U2;S4R1I1;S4R2D6;S4R1J9;S4R2T7;S4R2F3	Ankyrin-2	Ank2
1	14.3	Q9DCW5;P43024	Q9DCW5;P43024	Cytochrome c oxidase subunit 6A, mitochondrial;Cytochrome c oxidase subunit 6A1, mitochondrial	Cox6a1
1	2	A0A494B9G7;G5E8Y6;A0A494BA91;E9QP49;Q99MS7	A0A494B9G7;G5E8Y6;A0A494BA91;E9QP49;Q99MS7	EH domain-binding protein 1-like protein 1	Ehbp1l1
1	2	A2AAN0;O35250	A2AAN0;O35250	Exocyst complex component 7	Exoc7
3	5.6	Q8BLN5	Q8BLN5	Lanosterol synthase	Lss
3	11.2	Q8BUU7;Q68FH4;B7ZCT5;B7ZCT4;B7ZCT3	Q8BUU7;Q68FH4	N-acetylgalactosamine kinase	Galk2
3	4.6	Q8R0G9	Q8R0G9	Nuclear pore complex protein Nup133	Nup133
2	3.4	A2A4A6;Q62077;G3UXP4	A2A4A6;Q62077;G3UXP4	Phosphoinositide phospholipase C;1-phosphatidylinositol 4,5-bisphosphate phosphodiesterase gamma-1	Plcg1
3	12.5	B1AT82;Q9D0M1;B1AT84;B1AT83	B1AT82;Q9D0M1;B1AT84;B1AT83	Phosphoribosyl pyrophosphate synthase-associated protein 1	Prpsap1
3	2.6	Q9EPU0	Q9EPU0	Regulator of nonsense transcripts 1	Upf1
2	4.3	Q5SWN2;Q8VEE4	Q5SWN2;Q8VEE4	Replication protein A 70 kDa DNA-binding subunit;Replication protein A 70 kDa DNA-binding subunit, N-terminally processed	Rpa1
4	13.9	Q3ULB1;Q921W7;P47226;D6RH72;B1AXB9	Q3ULB1;Q921W7;P47226	Testin	Tes
3	3.7	B9EHJ3;P39447;A0A0U1RPW2	B9EHJ3;P39447;A0A0U1RPW2	Tight junction protein ZO-1	Tjp1
1	26	D3Z205;D3Z0Q1;J3QM73;D3YWJ5;D3Z325;D3Z312;Q921Z5	D3Z205;D3Z0Q1;J3QM73;D3YWJ5;D3Z325;D3Z312;Q921Z5	Tumor necrosis factor alpha-induced protein 8	Tnfaip8
5	11.6	Q91V89;Q7TNL5;Q60996	Q91V89;Q7TNL5	Serine/threonine-protein phosphatase 2A 56 kDa regulatory subunit	Ppp2r5d
3	4.2	Q8CHY3;A0A494B9E2;A0A494BA72	Q8CHY3	Dymeclin	Dym
2	23.4	H7BXB9;F8WIU1;Q9D1K7;Q6IR22	H7BXB9;F8WIU1;Q9D1K7;Q6IR22	UPF0687 protein C20orf27 homolog	1700037H04Rik
1	9	H3BK66;Q05BF4;H3BJR7;H3BJS1;Q8CBE3	H3BK66;Q05BF4;H3BJR7;H3BJS1;Q8CBE3	WD repeat-containing protein 37	Wdr37
1	9	A0A0N4SUP3;A0A0N4SV38;A0A0N4SVI8;E9QKZ7;A0A0N4SV80;E9QML5;Q61464	A0A0N4SUP3;A0A0N4SV38;A0A0N4SVI8;E9QKZ7;A0A0N4SV80;E9QML5;Q61464	Zinc finger protein 638	Zfml;Znf638
1	20.7	P56387	P56387	Dynein light chain Tctex-type 3	Dynlt3
1	4.2	D6RI90;F6UD05;E9PX36;Q68SA9	D6RI90;F6UD05;E9PX36;Q68SA9	A disintegrin and metalloproteinase with thrombospondin motifs 7	Adamts7
2	5.8	Q8K406;A0A2I3BPU5	Q8K406;A0A2I3BPU5	Leucine-rich repeat LGI family member 3	Lgi3
4	12.6	Q8BGZ6;P51569	Q8BGZ6;P51569	Alpha-galactosidase A	Gla
1	58.9	P16546	P16546	Spectrin alpha chain, non-erythrocytic 1	Sptan1
3	11	O08800	O08800	Serpin B8	Serpinb8
1	10	Q6P8J2	Q6P8J2	Diamine acetyltransferase 2	Sat2
3	7.2	Q9QUR8	Q9QUR8	Semaphorin-7A	Sema7a
3	7.5	O70421	O70421	Frizzled-1	Fzd1
1	22.2	A0A087WNS9;A0A087WQ65;A0A087WRZ2;A0A087WNT2;A0A087WPY4;Q64253	A0A087WNS9;A0A087WQ65;A0A087WRZ2;A0A087WNT2;A0A087WPY4;Q64253	Lymphocyte antigen 6E	Ly6e
3	17	Q8BV13	Q8BV13	COP9 signalosome complex subunit 7b	Cops7b
3	25.4	Q9CQE5;D3Z1B6;A0A0U1RPU5	Q9CQE5	Regulator of G-protein signaling 10	Rgs10
2	12	Q91WN1	Q91WN1	DnaJ homolog subfamily C member 9	Dnajc9
1	1.9	G5E8J9;Q8CFE4	G5E8J9;Q8CFE4	SCY1-like protein 2	Scyl2
1	5.5	Q99NB8;A0A0A6YXU5	Q99NB8;A0A0A6YXU5	Ubiquilin-4	Ubqln4
1	3.9	A0A0G2JFH0;A0A0G2JDE8;A0A0G2JE03;Q3TWF7;A0A0G2JDM7;Q8BTZ4	A0A0G2JFH0;A0A0G2JDE8;A0A0G2JE03;Q3TWF7;A0A0G2JDM7;Q8BTZ4	Anaphase-promoting complex subunit 5	Anapc5
2	3.8	A0A0R4J124;O54781	A0A0R4J124;O54781	SRSF protein kinase 2;SRSF protein kinase 2 N-terminal;SRSF protein kinase 2 C-terminal	Srpk2
1	13.5	Q8R034	Q8R034	Anaphase-promoting complex subunit 13	Anapc13
3	6.8	Q80UP5;F7B209;Q6PD24	Q80UP5;F7B209	Ankyrin repeat domain-containing protein 13A	Ankrd13a
3	4.6	P54731	P54731	FAS-associated factor 1	Faf1
3	11.3	Q8VIM9	Q8VIM9	Immunity-related GTPase family Q protein	Irgq
4	8.9	E9Q0A7;Q4KMM3;A0A2R8VHT3;B1H3M0;A0A2R8W6N3;A0A2R8VHF5;A0A2R8VI09	E9Q0A7;Q4KMM3;A0A2R8VHT3;B1H3M0;A0A2R8W6N3	Oxidation resistance protein 1	Oxr1
4	9.3	Q8K2F8;A0A0U1RP30;F6X2V9;A2BH69	Q8K2F8;A0A0U1RP30;F6X2V9	Protein LSM14 homolog A	Lsm14a
2	3.6	Q9D706	Q9D706	RNA polymerase II-associated protein 3	Rpap3
2	3.6	A0A5F8MPP7;A2AAY5	A0A5F8MPP7;A2AAY5	SH3 and PX domain-containing protein 2B	Sh3pxd2b
3	8.2	A0A2I3BRD1;Q8K0F1;A0A2I3BPS3	A0A2I3BRD1;Q8K0F1;A0A2I3BPS3	TBC1 domain family member 23	Tbc1d23
3	6.8	Q8K0M3;A0A2I3BS41;Q9R1Z8	Q8K0M3;A0A2I3BS41;Q9R1Z8	Vinexin	Sorbs3

## Sheet: S7
Table S7: List of the proteins exclusively expressed in Col1a2+/G610C.
Razor + unique peptides	Sequence coverage [%]	Protein IDs	Majority protein IDs	Protein names	Gene names
7	43.7	G3X9I1;G5E911;Q91VU0;E9Q6F0;E9Q8C5	G3X9I1;G5E911;Q91VU0	Protein FAM3C	Fam3c
4	10.1	A0A0R4J0S2;P70389	A0A0R4J0S2;P70389	Insulin-like growth factor-binding protein complex acid labile subunit	Igfals
4	11.2	Q9Z0E6;E9Q2N7;Q01514	Q9Z0E6	Interferon-induced guanylate-binding protein 2	Gbp2
12	38.3	P10810	P10810	Monocyte differentiation antigen CD14	Cd14
2	4.5	F8WGM5;Q64324;A0A140LHM1;A0A140LJH9	F8WGM5;Q64324;A0A140LHM1;A0A140LJH9	Syntaxin-binding protein 2	Stxbp2
4	41.8	P12787	P12787	Cytochrome c oxidase subunit 5A, mitochondrial	Cox5a
6	51.1	Q9D1M4	Q9D1M4	Eukaryotic translation elongation factor 1 epsilon-1	Eef1e1
1	7.4	A0A0J9YTU1;A0A0J9YUK6;A0A0J9YU79;E9Q1Q9;P97328	A0A0J9YTU1;A0A0J9YUK6;A0A0J9YU79;E9Q1Q9;P97328	Ketohexokinase	Khk
13	26.7	A0A0R4J0G0;Q8BH04;A0A2I3BQL9;A0A2I3BS39;A0A2I3BRX1;A0A2I3BQC6;A0A2I3BQ75	A0A0R4J0G0;Q8BH04;A0A2I3BQL9;A0A2I3BS39;A0A2I3BRX1	Phosphoenolpyruvate carboxykinase [GTP], mitochondrial	Pck2
9	20.2	Q9CZN7	Q9CZN7	Serine hydroxymethyltransferase	Shmt2
3	6.7	Q80W54	Q80W54	CAAX prenyl protease 1 homolog	Zmpste24
4	9	Q8CJ53	Q8CJ53	Cdc42-interacting protein 4	Trip10
3	35.2	Q9JHS3;D3YTS4	Q9JHS3;D3YTS4	Ragulator complex protein LAMTOR2	Lamtor2
3	29.6	A0A286YDB7;A0A286YCT4;A0A286YCG8;Q9CY50	A0A286YDB7;A0A286YCT4;A0A286YCG8;Q9CY50	Translocon-associated protein subunit alpha	Ssr1
2	3.2	A2AI62;Q9Z0Z4	A2AI62;Q9Z0Z4	Hephaestin	Heph
1	4.9	D3Z6N3;Q61881	D3Z6N3;Q61881	DNA replication licensing factor MCM7	Mcm7
2	9.3	Q80X95;G3UYP1	Q80X95;G3UYP1	Ras-related GTP-binding protein A	Rraga;Rragb
16	20.2	Q60597;Z4YJV4;B2RXT3;E9Q7L0;Q5SVY1;Q5SVY0	Q60597;Z4YJV4	2-oxoglutarate dehydrogenase, mitochondrial	Ogdh
1	22.9	D3YTQ9;P62843	D3YTQ9;P62843	40S ribosomal protein S15	Rps15
4	1	A2AN08;F6SSP6	A2AN08;F6SSP6	E3 ubiquitin-protein ligase UBR4	Ubr4
5	11.3	Q8K2B3	Q8K2B3	Succinate dehydrogenase [ubiquinone] flavoprotein subunit, mitochondrial	Sdha
1	77.8	A0A1B0GS88	A0A1B0GS88	72 kDa type IV collagenase	Mmp2
3	13.4	Q8QZY9	Q8QZY9	Splicing factor 3B subunit 4	Sf3b4
2	11.2	Q9ES46	Q9ES46	Beta-parvin	Parvb
1	4.4	F7AVU1;Q8K2Y9	F7AVU1;Q8K2Y9	Cerebral cavernous malformations protein 2 homolog	Ccm2
3	8.7	B1AU74;Q9CWP6	B1AU74;Q9CWP6	Motile sperm domain-containing protein 2	Mospd2
6	26.7	O55091;A0A3Q4L314;A0A3Q4EC12	O55091	Protein IMPACT	Impact
1	4	Q3TN15;A2ATN9;Q9ES74;Q9ES70	Q3TN15;A2ATN9;Q9ES74;Q9ES70	Serine/threonine-protein kinase Nek7;Serine/threonine-protein kinase Nek6	Nek7;Nek6
2	6.2	A2A5V3;A2A5V2;S4R2D3;A0A2R8W6I7;P55194	A2A5V3;A2A5V2;S4R2D3;A0A2R8W6I7;P55194	SH3 domain-binding protein 1	Sh3bp1
5	6.3	D3Z061;Q8C7R4	D3Z061;Q8C7R4	Ubiquitin-like modifier-activating enzyme 6	Uba6
2	10.5	P11862;D3Z503	P11862;D3Z503	Growth arrest-specific protein 2	Gas2
3	5.3	A0A0R4J1W0;B2RXQ9;D3Z080;Z4YJR7;A0A0R4J1T1;B7ZWM6;B9EKP8;Q3UTJ2;F6V513;A0A5F8MPQ4;A0A0R4J1X5	A0A0R4J1W0;B2RXQ9;D3Z080;Z4YJR7;A0A0R4J1T1;B7ZWM6;B9EKP8;Q3UTJ2	Sorbin and SH3 domain-containing protein 2	Sorbs2
1	8.4	A0A087WPA4	A0A087WPA4	RIKEN cDNA 2310022A10 gene	2310022A10Rik
4	30.9	A2AAV6;Q8VE43	A2AAV6;Q8VE43	Meteorin-like protein	Metrnl
2	6.8	Q8R1Q3	Q8R1Q3	Angiopoietin-related protein 7	Angptl7
6	15.1	M9MMK0;Q62177;M0QWQ7	M9MMK0;Q62177	Semaphorin-3B	Sema3b
3	4.9	Q62181;E9Q0Z0	Q62181	Semaphorin-3C	Sema3c
1	6.8	O54907	O54907	Tumor necrosis factor ligand superfamily member 12;Tumor necrosis factor ligand superfamily member 12, membrane form;Tumor necrosis factor ligand superfamily member 12, secreted form	Tnfsf12
3	7.3	Q8VC60;A0A087WRY5;A0A087WPH5	Q8VC60;A0A087WRY5;A0A087WPH5	Beta-galactosidase-1-like protein	Glb1l
5	5.7	Q3U492;E0CYL0;E9QNB3	Q3U492;E0CYL0;E9QNB3	Kielin/chordin-like protein	Kcp
2	4.7	Q8BHP7	Q8BHP7	Olfactomedin-like protein 2A	Olfml2a
1	7.2	B1AWI6	B1AWI6	Prostate-associated microseminoprotein	Msmp
1	2.1	Q7TQN3	Q7TQN3	WAP, Kazal, immunoglobulin, Kunitz and NTR domain-containing protein 2	Wfikkn2
1	10.2	Q8K262	Q8K262	Placenta-specific protein 9	Plac9
1	0.3	Q80T14	Q80T14	Extracellular matrix protein FRAS1	Fras1
1	44	I1E4X7;Q9JI46;H3BLR8;A0A338P7L3	I1E4X7;Q9JI46;H3BLR8	Diphosphoinositol polyphosphate phosphohydrolase 1	Nudt3
2	8.5	O88271	O88271	Craniofacial development protein 1	Cfdp1
2	6.6	O09010	O09010	Beta-1,3-N-acetylglucosaminyltransferase lunatic fringe	Lfng
1	10.1	Q8CF66	Q8CF66	Ragulator complex protein LAMTOR4;Ragulator complex protein LAMTOR4, N-terminally processed	Lamtor4
3	1.4	P83741	P83741	Serine/threonine-protein kinase WNK1	Wnk1
1	10.3	A2AEB5;A2AEB4;A2AEB3;Q9R0Q4	A2AEB5;A2AEB4;A2AEB3;Q9R0Q4	Mortality factor 4-like protein 2	Morf4l2
2	5.2	Q3TIV5	Q3TIV5	Zinc finger CCCH domain-containing protein 15	Zc3h15
1	3.4	A0A087WRM8;A0A087WSS1;G3X9J4;E9QM90;Q148V7	A0A087WRM8;A0A087WSS1;G3X9J4;E9QM90;Q148V7	LisH domain and HEAT repeat-containing protein KIAA1468	2310035C23Rik;Kiaa1468
6	28.9	Q8R1F5	Q8R1F5	Putative hydroxypyruvate isomerase	Hyi
3	7.6	Q9JJC6	Q9JJC6	RILP-like protein 1	Rilpl1
2	3.2	Q3U0J8	Q3U0J8	TBC1 domain family member 2B	Tbc1d2b
2	10.2	G3UYA6;G3UY62;G3UYV4;G3UYW7;P46938	G3UYA6;G3UY62;G3UYV4;G3UYW7;P46938	Transcriptional coactivator YAP1	Yap1
1	1.2	Q64318	Q64318	Zinc finger E-box-binding homeobox 1	Zeb1

## Sheet: S8
Table S8: List of the proteins exclusively expressed in Col1a2+/G610C 4-PBA.
Razor + unique peptides	Sequence coverage [%]	Protein IDs	Majority protein IDs	Protein names	Gene names
2	20	Q9Z126;A0A0J9YTR7	Q9Z126;A0A0J9YTR7	Platelet factor 4	Pf4
1	7.8	A0A0R4IZW9;Q9DCT5	A0A0R4IZW9;Q9DCT5	Stromal cell-derived factor 2	Sdf2
9	17.4	E9QL31;A0A0R4J104;P98078;E9PX84;Q3TRE6;F6TQN9;Q9DCE6;E0CXT5;E0CZ53;E0CYJ2	E9QL31;A0A0R4J104;P98078;E9PX84;Q3TRE6;F6TQN9;Q9DCE6;E0CXT5	Disabled homolog 2	Dab2
3	31.4	P84096;A0A1B0GSL4	P84096;A0A1B0GSL4	Rho-related GTP-binding protein RhoG	Rhog
8	42	Q99LC5	Q99LC5	Electron transfer flavoprotein subunit alpha, mitochondrial	Etfa
2	13.3	B2KGR2;O89112	B2KGR2;O89112	LanC-like protein 1	Lancl1
3	12.7	Q8R059	Q8R059	UDP-glucose 4-epimerase	Gale
8	12.9	P46460;G3UX86	P46460	Vesicle-fusing ATPase	Nsf
5	17.3	Q9Z1G3;A0A2I3BPD0;A0A2I3BQD9	Q9Z1G3	V-type proton ATPase subunit C 1	Atp6v1c1
1	68.9	Q5RKN9	Q5RKN9	F-actin-capping protein subunit alpha	Capza1
2	3	F7AAP4;E9Q828;Q6Q477;G5E829;A0A1W2P7C7;Q8C048;A2ALL9;Q0VF55	F7AAP4;E9Q828;Q6Q477;G5E829;A0A1W2P7C7;Q8C048;A2ALL9;Q0VF55	Calcium-transporting ATPase;Plasma membrane calcium-transporting ATPase 1	Atp2b4;Atp2b1;Atp2b3
2	9.9	Q8VI86;Q8K4M5;G8JL54;F7BCN0;F7BZY0	Q8VI86;Q8K4M5;G8JL54;F7BCN0;F7BZY0	COMM domain-containing protein 1	Commd1;Gm28048
2	28.3	P61514;A0A1D5RL86	P61514;A0A1D5RL86	60S ribosomal protein L37a	Rpl37a
1	2.5	B1AZ46;Q8BKX1	B1AZ46;Q8BKX1	Brain-specific angiogenesis inhibitor 1-associated protein 2	Baiap2
5	17.6	Q497I4;B1AQ75	Q497I4	Keratin, type I cuticular Ha5	Krt35
2	28.9	P62077	P62077	Mitochondrial import inner membrane translocase subunit Tim8 B	Timm8b
5	20.3	Q62433;E9Q0J8;E9PZC7;E9Q7G8;E9Q147;E9Q7V2;E9Q514;E9Q5I8;E9Q3F9;E9PVF3	Q62433	Protein NDRG1	Ndrg1
1	9.7	Q8VHC3	Q8VHC3	Selenoprotein M	Selm
2	5.6	Q9Z0L0	Q9Z0L0	Trophoblast glycoprotein	Tpbg
2	9.6	Q3TCH7	Q3TCH7	Cullin-4A	Cul4a
3	7.6	Q9QXK3	Q9QXK3	Coatomer subunit gamma-2	Copg2
5	14.4	E9Q1K3;F8WHZ9;F8WGR0;Q9QYC0;F6V4G5	E9Q1K3;F8WHZ9;F8WGR0;Q9QYC0	Alpha-adducin	Add1
2	13.7	Q9D3D9	Q9D3D9	ATP synthase subunit delta, mitochondrial	Atp5d
1	5	A0A0A6YXB0;Q9Z1K6	A0A0A6YXB0;Q9Z1K6	E3 ubiquitin-protein ligase ARIH2	Arih2
2	8.2	Q61249	Q61249	Immunoglobulin-binding protein 1	Igbp1
3	10.1	A0A0R4J005;A0A5F8MPJ3;E9QP62;Q99JW4;Q9D7B2	A0A0R4J005;A0A5F8MPJ3;E9QP62;Q99JW4;Q9D7B2	LIM and senescent cell antigen-like-containing domain protein 1	Lims1
4	9.6	Q91VD9;A0A087WSU3;A0A087WQ77	Q91VD9	NADH-ubiquinone oxidoreductase 75 kDa subunit, mitochondrial	Ndufs1
2	10.3	Q99NF7;P36993	Q99NF7;P36993	Protein phosphatase 1B	Ppm1b
3	17.5	Q64310;E0CXD9;F7CH13	Q64310;E0CXD9	Surfeit locus protein 4	Surf4
7	12.8	P46978;D3YZN5	P46978	Dolichyl-diphosphooligosaccharide--protein glycosyltransferase subunit STT3A	Stt3a
6	39.8	F6SLP4;A0A494BAW5;A0A494BAK4;Q9DC16;A0A494BAX4;A0A494B9M5;F6Z6A5	F6SLP4;A0A494BAW5;A0A494BAK4;Q9DC16;A0A494BAX4	Endoplasmic reticulum-Golgi intermediate compartment protein 1	Ergic1
6	15.9	Q9R0X4;Q32MW3	Q9R0X4;Q32MW3	Acyl-coenzyme A thioesterase 9, mitochondrial;Acyl-coenzyme A thioesterase 10, mitochondrial	Acot9;Acot10
5	22.5	P08074;F6YNX9	P08074	Carbonyl reductase [NADPH] 2	Cbr2
3	28.6	J3QMV5;Q9Z2L7;J3QP70;J3QPM4	J3QMV5;Q9Z2L7	Cytokine receptor-like factor 3	Crlf3
3	7.7	Q99M51;A0A087WQD1;A0A087WSB1;A0A0A0MQF0;A0A0J9YUK4;Q8BH99;O55033	Q99M51;A0A087WQD1;A0A087WSB1	Cytoplasmic protein NCK1	Nck1
3	11	Q9QXB9	Q9QXB9	Developmentally-regulated GTP-binding protein 2	Drg2
5	22.2	O70433	O70433	Four and a half LIM domains protein 2	Fhl2
2	5.5	Q6DVA0	Q6DVA0	LEM domain-containing protein 2	Lemd2
2	12.4	Q80UU9	Q80UU9	Membrane-associated progesterone receptor component 2	Pgrmc2
1	14	Q9CQ71	Q9CQ71	Replication protein A 14 kDa subunit	Rpa3
1	15.1	F7AFM3;Q80W22	F7AFM3;Q80W22	Threonine synthase-like 2	Thnsl2
1	68.8	Q9CWF2	Q9CWF2	Tubulin beta-2B chain	Tubb2b
1	1.3	Q14B65;Q8BVV7	Q14B65;Q8BVV7	Centrosomal protein of 95 kDa	Cep95
1	4.2	Q99LC2	Q99LC2	Cleavage stimulation factor subunit 1	Cstf1
2	23.1	D3YU80;K4DI65;P60824	D3YU80;K4DI65;P60824	Cold-inducible RNA-binding protein	Cirbp
1	26	A2AER9;A2AER8;Q91VJ5	A2AER9;A2AER8;Q91VJ5	Polyglutamine-binding protein 1	Pqbp1
1	3.6	O54941	O54941	SWI/SNF-related matrix-associated actin-dependent regulator of chromatin subfamily E member 1	Smarce1
3	15.4	P31428;A0A1D5RM32;A0A1D5RML1	P31428;A0A1D5RM32;A0A1D5RML1	Dipeptidase 1	Dpep1
2	9	B7ZC23;B7ZC24;Q91W39	B7ZC23;B7ZC24;Q91W39	Nuclear receptor coactivator 5	Ncoa5
2	7.6	Q9D2C2	Q9D2C2	Protein SAAL1	Saal1
5	6.3	A0A087WQF8;A0A087WP48;A0A087WS04;A0A087WS29;A0A087WQG4;A0A087WQD0;A0A087WNW3;A0A087WQI3;A0A087WPW5;A0A087WS23;A0A087WQ25;A0A087WRS1;A0A087WQQ5;A0A087WP85;A0A087WP14;A0A087WPX0;F8VQC7;Q61595	A0A087WQF8;A0A087WP48;A0A087WS04;A0A087WS29;A0A087WQG4;A0A087WQD0;A0A087WNW3;A0A087WQI3;A0A087WPW5;A0A087WS23;A0A087WQ25;A0A087WRS1;A0A087WQQ5;A0A087WP85;A0A087WP14;A0A087WPX0;F8VQC7;Q61595	Kinectin	Ktn1
2	2.1	Q9QXX0	Q9QXX0	Protein jagged-1	Jag1
2	11.8	P59024;D3YWB6;D6RDT0	P59024;D3YWB6;D6RDT0	Peptidyl-prolyl cis-trans isomerase FKBP14;Peptidyl-prolyl cis-trans isomerase	Fkbp14
1	0.5	Q6VGS5	Q6VGS5	Protein Daple	Ccdc88c
3	0.5	E9Q9X1;S4R1P5;Q91ZU6;A0A571BGG5;A0A087WRB8;A0A087WPR7;A0A087WSP0	E9Q9X1;S4R1P5;Q91ZU6	Dystonin	Dst
3	33.9	Q9CZG3;A0A0G2JEX2	Q9CZG3	COMM domain-containing protein 8	Commd8
2	4.1	Q8N7N5;A0A0A6YWY2	Q8N7N5;A0A0A6YWY2	DDB1- and CUL4-associated factor 8	Dcaf8
2	2.2	Z4YJU8;A0A6I8MWY5;E9PUQ5;A0A6I8MX07;Q921M4	Z4YJU8;A0A6I8MWY5;E9PUQ5;A0A6I8MX07;Q921M4	Golgin subfamily A member 2	Golga2
2	4.8	Q9CYW4	Q9CYW4	Haloacid dehalogenase-like hydrolase domain-containing protein 3	Hdhd3
2	9.4	Q9JIH2	Q9JIH2	Nuclear pore complex protein Nup50	Nup50
1	7.4	Q91WV0	Q91WV0	Protein Dr1	Dr1
1	13.6	A0A1D5RLF2;A0A1D5RLI3;A0A1D5RLY1;A0A1D5RLX7;A0A1D5RLW0;A0A1D5RLU2;Q91WE2	A0A1D5RLF2;A0A1D5RLI3;A0A1D5RLY1;A0A1D5RLX7;A0A1D5RLW0;A0A1D5RLU2;Q91WE2	Protein FAM192A	Fam192a
1	20.5	A0A1B0GSY1;Q9ESW8	A0A1B0GSY1;Q9ESW8	Pyroglutamyl-peptidase 1	Pgpep1
3	7.8	Q9QZL0;E9PZP3;A0A2I3BQW9;A0A2I3BPT3	Q9QZL0;E9PZP3	Receptor-interacting serine/threonine-protein kinase 3	Ripk3
4	22	Q9DCV4;A2AGJ2	Q9DCV4;A2AGJ2	Regulator of microtubule dynamics protein 1	Rmdn1
1	1.2	E9PUF4;E9Q640;E9PYZ7;Q6NZN0;Q5SFM8	E9PUF4;E9Q640;E9PYZ7;Q6NZN0;Q5SFM8	RNA-binding protein 26;RNA-binding protein 27	Rbm26;Rbm27
4	3.3	E9Q3Z5;A0A1B0GS91;Q8K4L3;Q8K4L2	E9Q3Z5;A0A1B0GS91;Q8K4L3;Q8K4L2	Supervillin	Svil
1	0.3	A0A5F8MPR4;Q4U4S6	A0A5F8MPR4;Q4U4S6	Xin actin-binding repeat-containing protein 2	Xirp2
1	2.5	Q8BIQ6	Q8BIQ6	Predicted gene, EG210853	Zfp947
