# Supplementary material for: OMICS Profiling Identifies Signatures of Senescence in Osteogenesis Imperfecta Osteoblasts Counteracted by 4‐PBA
Source: J Cell Mol Med. 2026 Apr 6;30(7):e71120. doi: 10.1111/jcmm.71120 (PMC13052117; doi:10.1111/jcmm.71120)
Supplement: Supplementary file 5 — Table S9: List of the proteins differentially expressed in Col1a1+/G349C versus Col1a1+/+. Proteins were considered differentially expressed in the comparison if they showed significant t‐test difference (FDR ≤ 0.05) or are expressed exclusively in one condition. Table S10: List of the proteins differentially expressed in Col1a1+/G349C 4‐PBA versus Col1a1+/+ 4‐PBA Proteins were considered differentially expressed in the comparison if they showed significant t‐test difference (FDR ≤ 0.05) or are expressed exclusively in one condition. Table S11: List of the proteins differentially expressed in Col1a1+/G349C 4‐PBA versus Col1a1+/+. Proteins were considered differentially expressed in the comparison if they showed significant t‐test difference (FDR ≤ 0.05) or are expressed exclusively in one condition. Table S12: List of the proteins differentially expressed in Col1a2+/G610C versus Col1a2+/+. Proteins were considered differentially expressed in the comparison if they showed significant t‐test difference (FDR ≤ 0.05) or are expressed exclusively in one condition. Table S13: List of the proteins differentially expressed in Col1a2+/G610C 4‐PBA versus Col1a2+/+ 4‐PBA. Proteins were considered differentially expressed in the comparison if they showed significant t‐test difference (FDR ≤ 0.05) or are expressed exclusively in one condition. Table S14: List of the proteins differentially expressed in Col1a2+/G610C 4‐PBA versus Col1a2+/+. Proteins were considered differentially expressed in the comparison if they showed significant t‐test difference (FDR ≤ 0.05) or are expressed exclusively in one condition. [file JCMM-30-e71120-s004.xlsx]

## Sheet: Summary
Table S9: List of the proteins differentially expressed in Col1a1+/G349C vs Col1a1+/+. Proteins were considered differentially expressed in the comparison if they showed significant t-test difference (FDR ≤0.05) or are expressed exclusively in one condition.
Table S10: List of the proteins differentially expressed in Col1a1+/G349C 4-PBA vs Col1a1+/+ 4-PBA Proteins were considered differentially expressed in the comparison if they showed significant t-test difference (FDR ≤0.05) or are expressed exclusively in one condition.
Table S11: List of the proteins differentially expressed in Col1a1+/G349C 4-PBA vs Col1a1+/+. Proteins were considered differentially expressed in the comparison if they showed significant t-test difference (FDR ≤0.05) or are expressed exclusively in one condition.
Table S12: List of the proteins differentially expressed in Col1a2+/G610C vs Col1a2+/+. Proteins were considered differentially expressed in the comparison if they showed significant t-test difference (FDR ≤0.05) or are expressed exclusively in one condition.
Table S13: List of the proteins differentially expressed in Col1a2+/G610C 4-PBA vs Col1a2+/+ 4-PBA . Proteins were considered differentially expressed in the comparison if they showed significant t-test difference (FDR ≤0.05) or are expressed exclusively in one condition.
Table S14: List of the proteins differentially expressed in Col1a2+/G610C 4-PBA vs Col1a2+/+. Proteins were considered differentially expressed in the comparison if they showed significant t-test difference (FDR ≤0.05) or are expressed exclusively in one condition.

## Sheet: S9
Table S9: List of the proteins differentially expressed in Col1a1+/G349C vs Col1a1+/+. Proteins were considered differentially expressed in the comparison if they showed significant t-test difference (FDR ≤0.05) or are expressed exclusively in one condition.
Log2 LFQ intensity Col1a1+/G349C	Razor + unique peptides	Sequence coverage [%]	Protein IDs	Majority protein IDs	Protein names	Gene names
19.4255	1	19.3	A0A087WNX9;Q91YN9	A0A087WNX9;Q91YN9	BAG family molecular chaperone regulator 2	Bag2
22.4161	9	62.9	A0A087WRJ2;A0A087WPF8;A0A087WSR2;E9QN99;A0A087WP24;A0A1L1SRH5;A0A1L1SUX1	A0A087WRJ2;A0A087WPF8;A0A087WSR2;E9QN99;A0A087WP24		Abhd14b
20.1886	4	3.1	A0A087WRU0;A0A087WQ94;A0A087WQM0;A0A6I8MWZ2;A0A087WQS0;A0A1D5RM59;E9Q0S6;Q9DBT6;A0A087WR29;A0A087WP40;A0A2R8VHQ0;Q8CGB6	A0A087WRU0;A0A087WQ94;A0A087WQM0;A0A6I8MWZ2;A0A087WQS0;A0A1D5RM59;E9Q0S6;Q9DBT6		Tns1
20.0828	1	46.3	M0QWJ2;A0A087WQM3;M0QWQ0;B2KGF0;Q8VEE0	M0QWJ2;A0A087WQM3;M0QWQ0;B2KGF0;Q8VEE0	Ribulose-phosphate 3-epimerase	Rpe
20.8922	2	60.7	J3QQ16;A0A087WS16	J3QQ16;A0A087WS16		Col6a3
19.0615	2	21.7	A0A087WS96;Q8BG73	A0A087WS96;Q8BG73	SH3 domain-binding glutamic acid-rich-like protein;SH3 domain-binding glutamic acid-rich-like protein 2	Sh3bgrl2
20.9969	1	63.5	A0A0A6YVU4	A0A0A6YVU4		Il1rn
22.4047	4	11.9	A0A0A6YXE3;A0A0A6YWB0;G3X9Q0;A0A0A6YVV8;Q9JKP5;A0A0A6YXP3;A0A0A6YWJ5;A0A2I3BRX8;Q3U570;A0A0A6YWG1;Q3U581;A0A0A6YXQ4;S4R267;Q8R003	A0A0A6YXE3;A0A0A6YWB0;G3X9Q0;A0A0A6YVV8;Q9JKP5;A0A0A6YXP3	Muscleblind-like protein 1	Mbnl1
21.4171	6	25.6	A0A0J9YU62;O88712;A0A0J9YUM4;A0A0J9YVI3;A0A0J9YUR5;A0A0J9YU66;A0A0J9YTW3;A0A0J9YVC3;E9Q0T4	A0A0J9YU62;O88712;A0A0J9YUM4;A0A0J9YVI3;A0A0J9YUR5	C-terminal-binding protein 1	Ctbp1
22.4596	1	32.2	A0A0N4SVK3;P62322	A0A0N4SVK3;P62322	U6 snRNA-associated Sm-like protein LSm5	Lsm5
20.1836	4	79.6	A0A0N4SVQ1;Q62425	A0A0N4SVQ1;Q62425	Cytochrome c oxidase subunit NDUFA4	Ndufa4
20.0282	4	19.4	A0A0R4J058;A0A0R4J242;Q922Q9;A0A1B0GSH5;D3YWG2;G8JL55	A0A0R4J058;A0A0R4J242;Q922Q9;A0A1B0GSH5;D3YWG2;G8JL55	Chitinase domain-containing protein 1	Chid1
21.6904	8	37.6	A0A0R4J0G6;Q9CYK2;A0A3B2W7G1	A0A0R4J0G6;Q9CYK2;A0A3B2W7G1	Glutaminyl-peptide cyclotransferase	Qpct
19.2843	3	25.3	A0A0R4J0K1;Q9ERR7;A0A0G2JEF3;A0A1C7ZMY4	A0A0R4J0K1;Q9ERR7	15 kDa selenoprotein	Sep15
21.108	1	75.9	A0A0R4J1L2;Q91VK2;F6ZFU0;D3YY68;D3Z7N2	A0A0R4J1L2;Q91VK2;F6ZFU0;D3YY68		Eef1d
21.3882	1	31	A0A0U1RPZ6;A0A0U1RNW1;P16382	A0A0U1RPZ6;A0A0U1RNW1;P16382	Interleukin-4 receptor subunit alpha;Soluble interleukin-4 receptor subunit alpha	Il4r
20.1562	2	8.6	A0A140LJ36;Q9JIG8	A0A140LJ36;Q9JIG8	PRA1 family protein 2	Praf2
18.4633	2	7.9	A0A1B0GS09;Q61187;D3Z2V5;D3Z0S9;A0A1B0GS10	A0A1B0GS09;Q61187;D3Z2V5;D3Z0S9;A0A1B0GS10	Tumor susceptibility gene 101 protein	Tsg101
21.9211	5	25.6	A0A1C7ZMZ5;P46412;A0A1C7ZMZ7;P21765	A0A1C7ZMZ5;P46412;A0A1C7ZMZ7	Glutathione peroxidase 3	Gpx3
20.417	6	29.2	A0A1D5RM85;P62717;A0A1D5RM79;A0A1D5RLW5;A0A1D5RMC7;A0A1D5RME4	A0A1D5RM85;P62717;A0A1D5RM79;A0A1D5RLW5;A0A1D5RMC7;A0A1D5RME4	60S ribosomal protein L18a	Rpl18a
19.3086	1	14.3	A0A1L1SRT4;A0A1L1SRB5;A0A1L1SRW2;A0A1L1STF2;A0A1L1SU68;A0A1L1SRT5;Q91W67	A0A1L1SRT4;A0A1L1SRB5;A0A1L1SRW2;A0A1L1STF2;A0A1L1SU68;A0A1L1SRT5;Q91W67	Ubiquitin-like protein 7	Ubl7
17.6419	4	29.2	A0A1L1SRG5;P23927	A0A1L1SRG5;P23927	Alpha-crystallin B chain	Cryab
20.5258	6	19.8	A0A1L1STE6;Q9D6R2	A0A1L1STE6;Q9D6R2	Isocitrate dehydrogenase [NAD] subunit alpha, mitochondrial	Idh3a
19.7847	2	20.5	A0A1W2P7B6;Q9D172;A0A1W2P870	A0A1W2P7B6;Q9D172;A0A1W2P870	ES1 protein homolog, mitochondrial	D10Jhu81e
19.6702	2	23.4	A0A1W2P7L7;P59708	A0A1W2P7L7;P59708	Splicing factor 3B subunit 6	Sf3b6
23.7247	12	43.8	A0A286YD87;Q01721	A0A286YD87;Q01721	Growth arrest-specific protein 1	Gas1
21.0036	6	14.2	A0A2C9F2D2;Q07076;A0A286YCW4	A0A2C9F2D2;Q07076	Annexin A7	Anxa7
18.7808	2	16	A0A2I3BPG9;P83882	A0A2I3BPG9;P83882	60S ribosomal protein L36a	Rpl36a
20.7782	2	49.8	A0A5F8MQ70	A0A5F8MQ70
21.144	8	15.3	A6PW84;A2A7Q5;Q3V1T4;F2Z499	A6PW84;A2A7Q5;Q3V1T4	Prolyl 3-hydroxylase 1	P3h1;Lepre1
21.0684	2	20.6	A2A9I0;O35166	A2A9I0;O35166	Golgi SNAP receptor complex member 2	Gosr2
20.2819	8	16.3	Q8CBM2;A2AL85;Q8BSY0	Q8CBM2;A2AL85;Q8BSY0	Aspartyl/asparaginyl beta-hydroxylase	Asph
20.3747	4	11.9	B7ZCL8;A2AN84;P70290;B7ZCM0;B7ZCL9;D6RFD5;B7ZCM1	B7ZCL8;A2AN84;P70290;B7ZCM0;B7ZCL9	55 kDa erythrocyte membrane protein	Mpp1
20.0597	3	13.4	A2AU62;Q64012;A2AU61	A2AU62;Q64012;A2AU61	RNA-binding protein Raly	Raly
20.6904	4	16.5	A2AUR3;Q60866;A2AUR5	A2AUR3;Q60866;A2AUR5	Phosphotriesterase-related protein	Pter
19.9952	1	7.4	A8Y5E9;B2KGA7;Q505B7	A8Y5E9;B2KGA7;Q505B7	Protein archease	Zbtb8os
19.9489	3	12.5	B1AT82;Q9D0M1;B1AT84;B1AT83	B1AT82;Q9D0M1;B1AT84;B1AT83	Phosphoribosyl pyrophosphate synthase-associated protein 1	Prpsap1
20.7109	7	3.9	B1AUX2;Q61191;F6SJS2	B1AUX2;Q61191	Host cell factor 1;HCF N-terminal chain 1;HCF N-terminal chain 2;HCF N-terminal chain 3;HCF N-terminal chain 4;HCF N-terminal chain 5;HCF N-terminal chain 6;HCF C-terminal chain 1;HCF C-terminal chain 2;HCF C-terminal chain 3;HCF C-terminal chain 4;HCF C-terminal chain 5;HCF C-terminal chain 6	Hcfc1
18.3481	1	2.5	B1AZ46;Q8BKX1	B1AZ46;Q8BKX1	Brain-specific angiogenesis inhibitor 1-associated protein 2	Baiap2
18.7008	4	2.9	B9EKJ3;Q80TL7	B9EKJ3;Q80TL7	Protein MON2 homolog	Mon2
21.2783	6	16.4	D3YTX1;Q91V88;D3Z4D3	D3YTX1;Q91V88;D3Z4D3	Nephronectin	Npnt
21.4383	1	1.7	G3UYM8;F6VR53;D3YUF3;D3YUF4;G3UXP9;E9Q863;E9PY13;E9PY12;G3UX72;E9PXE1;E9QPM7;E9PXE2;Q64096	G3UYM8;F6VR53;D3YUF3;D3YUF4;G3UXP9;E9Q863;E9PY13;E9PY12;G3UX72;E9PXE1;E9QPM7;E9PXE2;Q64096	Guanine nucleotide exchange factor DBS	Mcf2l
19.6657	3	22.4	D3YX62;O70252;D3Z4A2	D3YX62;O70252;D3Z4A2	Heme oxygenase 2	Hmox2
21.4553	7	11.8	S4R1M2;D3YXK2;Q80YR5;S4R2Q5	S4R1M2;D3YXK2	Scaffold attachment factor B1	Safb
22.7774	2	1	D3YZ62;D3Z4J3;Q99104;B8JK05	D3YZ62;D3Z4J3;Q99104;B8JK05	Unconventional myosin-Va	Myo5a
19.0141	5	6.3	D3Z061;Q8C7R4	D3Z061;Q8C7R4	Ubiquitin-like modifier-activating enzyme 6	Uba6
20.0706	3	19.6	D3Z3T5;P49586;Q811Q9	D3Z3T5;P49586;Q811Q9	Choline-phosphate cytidylyltransferase A;Choline-phosphate cytidylyltransferase B	Pcyt1a;Pcyt1b
19.8205	6	21	D3Z6I4;Q921W4;D3YZD6;A0A338P785;D3YU21;F7BGV1;A0A338P6Y1	D3Z6I4;Q921W4;D3YZD6;A0A338P785;D3YU21;F7BGV1	Quinone oxidoreductase-like protein 1	Cryzl1
21.9179	7	12.3	D3Z763;Q6AZB0	D3Z763;Q6AZB0	Brother of CDO	Boc
19.8002	2	8.2	E0CXB9;Q61301;Q8BS72	E0CXB9;Q61301;Q8BS72	Catenin alpha-2	Ctnna2
19.5961	3	22.7	E9Q6P2;G3X8U7;E0CZ78;P48453	E9Q6P2;G3X8U7;E0CZ78;P48453	Serine/threonine-protein phosphatase;Serine/threonine-protein phosphatase 2B catalytic subunit beta isoform	Ppp3cb
22.7363	18	8.6	E9QAH1;E9PVZ8	E9QAH1;E9PVZ8		Golgb1
16.9888	5	11.9	E9PYT3;Q91YH5;A0A494BAX8;A0A494BAW9;A0A494BAU1;A0A494B9P1	E9PYT3;Q91YH5;A0A494BAX8	Atlastin-3	Atl3
20.7055	5	19	E9Q9E4;E9PZX7;P30285;D6RHS5;D3YWB0	E9Q9E4;E9PZX7;P30285	Cyclin-dependent kinase 4	Cdk4
21.644	9	12.6	E9QNH6;E9Q580;Q7TQD7;P46735;D3YV80	E9QNH6;E9Q580;Q7TQD7;P46735	Unconventional myosin-Ib	Myo1b
21.5723	2	20.8	E9Q6U4;Q3UWL8;E9Q4Q8;E9Q8R1;Q6P0X1	E9Q6U4;Q3UWL8;E9Q4Q8;E9Q8R1;Q6P0X1	Prefoldin subunit 4	Pfdn4
20.9387	7	14.9	E9Q800;Q8CAQ8;E9QAY6;A0A0U1RP81;A0A0U1RQ14;A0A1B0GX08	E9Q800;Q8CAQ8;E9QAY6;A0A0U1RP81	MICOS complex subunit Mic60	Immt
20.6451	6	11.2	E9Q8F4;Q8C9V5;Q8BGK0;Q61941	E9Q8F4;Q8C9V5;Q8BGK0;Q61941	NAD(P) transhydrogenase, mitochondrial	Nnt
20.7103	7	11.6	H7BWY4;E9Q9H0;Q811D0;D3Z3B8;S4R2T8;F6UDT8;E9Q2L2;A0A571BEK3;A0A571BEZ4;A0A338P7H1;A0A338P713;E9Q3Z8;B1AR31;A0A338P6L4;A0A338P6H5;D3YWU0;A0A338P6E5;G3UZL5;A0A338P6I6;Q62108	H7BWY4;E9Q9H0;Q811D0;D3Z3B8	Disks large homolog 1	Dlg1
19.7756	5	3.6	E9QAT4;F7BPW6	E9QAT4;F7BPW6		Sec16a
20.7475	5	7.3	E9QK48;Q7TNG5;D6RGM3;A0A0U1RQ42;A0A0U1RPM7	E9QK48;Q7TNG5;D6RGM3	Echinoderm microtubule-associated protein-like 2	Eml2
20.4564	4	6.7	F6R3V4;H3BIX0;H3BL37;O08784;H3BK88	F6R3V4;H3BIX0;H3BL37;O08784;H3BK88	Treacle protein	Tcof1
20.8732	4	31.5	F7C0H6;Q5M8N0	F7C0H6;Q5M8N0	CB1 cannabinoid receptor-interacting protein 1	Cnrip1
18.8367	2	2.4	F7CBP1;G3XA17;Q62448	F7CBP1;G3XA17;Q62448	Eukaryotic translation initiation factor 4 gamma 2	Eif4g2
20.1363	4	7.7	F8VPR1;Q8BVA4	F8VPR1;Q8BVA4	Leiomodin-1	Lmod1
19.8417	8	9.4	F8VPU2;E9Q805	F8VPU2	FERM, RhoGEF and pleckstrin domain-containing protein 1	Farp1
19.0847	3	3.2	F8WHR6;Q569Z5	F8WHR6;Q569Z5	Probable ATP-dependent RNA helicase DDX46	Ddx46
21.0152	4	41.3	F8WIB1;P61211;E9Q006	F8WIB1;P61211	ADP-ribosylation factor-like protein 1	Arl1
20.56	2	19.4	F8WJI3;Q8R3Q6;E9Q4B5	F8WJI3;Q8R3Q6;E9Q4B5	Coiled-coil domain-containing protein 58	Ccdc58
19.8511	5	23	G3UXL2;Q9D7G0;Q8C5R8	G3UXL2;Q9D7G0;Q8C5R8	Ribose-phosphate pyrophosphokinase 1	Prps1l3;Prps1;Prps1l1
23.1631	67	40.8	G3X973;Q8R4Y4;F7BK35	G3X973;Q8R4Y4	Stabilin-1	Stab1
19.9744	4	16	G5E884;O88643;S4R2K7	G5E884;O88643	Non-specific serine/threonine protein kinase;Serine/threonine-protein kinase PAK 1	Pak1
19.6412	5	12.7	G5E897;A0A1L1SRB2	G5E897		Kdelc2
21.5416	13	24.3	Q5JC28;H3BK65;P42567;F6W2Q5;A0A0R4J0A0;H3BJB8	Q5JC28;H3BK65;P42567;F6W2Q5	Epidermal growth factor receptor substrate 15	Eps15
19.3063	3	11	O08800	O08800	Serpin B8	Serpinb8
20.4843	3	8.8	O08804;F7B9A0;A0A1Y7VLD5	O08804;F7B9A0		Serpinb6b
21.8753	5	34.3	O35295	O35295	Transcriptional activator protein Pur-beta	Purb
20.7782	5	21.7	O35640;Q921D0	O35640;Q921D0	Annexin A8;Annexin	Anxa8
19.9159	3	21.6	O35969	O35969	Guanidinoacetate N-methyltransferase	Gamt
19.865	1	6.8	O54907	O54907	Tumor necrosis factor ligand superfamily member 12;Tumor necrosis factor ligand superfamily member 12, membrane form;Tumor necrosis factor ligand superfamily member 12, secreted form	Tnfsf12
21.453	4	19.3	O54998;H3BJI5	O54998	Peptidyl-prolyl cis-trans isomerase FKBP7	Fkbp7
20.956	5	47.7	O55022	O55022	Membrane-associated progesterone receptor component 1	Pgrmc1
21.0982	10	33.1	O70475;D3YXP9	O70475	UDP-glucose 6-dehydrogenase	Ugdh
20.5315	4	20	P00329	P00329	Alcohol dehydrogenase 1	Adh1
20.2409	10	48.8	P05063	P05063	Fructose-bisphosphate aldolase C	Aldoc
21.0173	1	15.7	P05533	P05533	Lymphocyte antigen 6A-2/6E-1	Ly6a
19.9327	5	22.5	P08074;F6YNX9	P08074	Carbonyl reductase [NADPH] 2	Cbr2
22.3438	9	40.9	P10711;E9PYD5;B7ZCS4;F6XMY4;Q9QVN7	P10711;E9PYD5	Transcription elongation factor A protein 1	Tcea1
21.2069	12	41.1	P14148;F6XI62	P14148;F6XI62	60S ribosomal protein L7	Rpl7
22.5557	8	41.1	P21180;B8JJN2;B8JJM9	P21180;B8JJN2;B8JJM9	Complement C2;Complement C2b fragment;Complement C2a fragment	C2
20.2312	6	24.5	P21278	P21278	Guanine nucleotide-binding protein subunit alpha-11	Gna11
23.6302	15	57.8	P22005;B1AZQ0	P22005;B1AZQ0	Proenkephalin-A;Synenkephalin;Met-enkephalin;PENK(114-133);PENK(143-184);Met-enkephalin-Arg-Ser-Leu;Leu-enkephalin;PENK(238-259);Met-enkephalin-Arg-Phe	Penk
19.5286	2	16.7	P22935	P22935	Cellular retinoic acid-binding protein 2	Crabp2
19.5019	4	5	P25206	P25206	DNA replication licensing factor MCM3	Mcm3
19.7155	12	32.8	P27659;A0A087WNS0;A0A087WQK0;A0A2R8VHN4;Q9CQ09;E9PWZ3	P27659	60S ribosomal protein L3	Rpl3
21.0001	6	54.3	P27784	P27784	C-C motif chemokine 6;CCL6(22-95);CCL6(23-95)	Ccl6
19.2998	6	24.9	P35486	P35486	Pyruvate dehydrogenase E1 component subunit alpha, somatic form, mitochondrial	Pdha1
19.0836	2	5.9	P39098;A0A0G2JGT9	P39098;A0A0G2JGT9	Mannosyl-oligosaccharide 1,2-alpha-mannosidase IB	Man1a2
22.1446	2	28.6	P45878	P45878	Peptidyl-prolyl cis-trans isomerase FKBP2	Fkbp2
17.9298	14	55.4	P48962;Q3V132	P48962	ADP/ATP translocase 1	Slc25a4
20.0265	2	23.9	P50114	P50114	Protein S100-B	S100b
22.5836	3	31.1	P50228	P50228	C-X-C motif chemokine 5;GCP-2(1-78);GCP-2(9-78)	Cxcl5
21.8787	10	25.9	P51655	P51655	Glypican-4;Secreted glypican-4	Gpc4
18.0356	7	51.7	P51881	P51881	ADP/ATP translocase 2;ADP/ATP translocase 2, N-terminally processed	Slc25a5
20.4951	3	35.8	P56375	P56375	Acylphosphatase-2	Acyp2
21.5987	6	12.5	P60670	P60670	Nuclear protein localization protein 4 homolog	Nploc4
19.6169	4	25	P62071	P62071	Ras-related protein R-Ras2	Rras2
21.534	4	56.3	P62264;D3YVF4;D3Z7I1;A0A494BAS4	P62264;D3YVF4;D3Z7I1	40S ribosomal protein S14	Rps14
20.9815	3	15.7	P62754	P62754	40S ribosomal protein S6	Rps6
22.2781	3	31.3	P62855	P62855	40S ribosomal protein S26	Rps26
19.809	3	41.8	P63087;A0A0G2JGC1;A0A0G2JFF1	P63087;A0A0G2JGC1;A0A0G2JFF1	Serine/threonine-protein phosphatase PP1-gamma catalytic subunit	Ppp1cc
20.5873	7	28.5	Z4YKV1;P63094;Q6R0H7;A0A571BEI3;A0A571BEM2;A0A571BE25;A0A571BEG2	Z4YKV1;P63094;Q6R0H7;A0A571BEI3;A0A571BEM2	Guanine nucleotide-binding protein G(s) subunit alpha isoforms short;Guanine nucleotide-binding protein G(s) subunit alpha isoforms XLas	Gnas
22.0348	11	28.8	Q7TMG7;P70180	Q7TMG7;P70180	Atrial natriuretic peptide receptor 3	Npr3
20.8473	7	26.5	P70441	P70441	Na(+)/H(+) exchange regulatory cofactor NHE-RF1	Slc9a3r1
20.46	3	12.1	P70452;D6RJ29	P70452	Syntaxin-4	Stx4
26.6376	15	55.6	P97299	P97299	Secreted frizzled-related protein 2	Sfrp2
19.3449	3	15.5	P97370	P97370	Sodium/potassium-transporting ATPase subunit beta-3	Atp1b3
22.604	13	16.6	Q00519;A0A3B2WBF8;G3X982;Q3TYQ9	Q00519	Xanthine dehydrogenase/oxidase;Xanthine dehydrogenase;Xanthine oxidase	Xdh
19.6644	2	7.1	Q04999	Q04999	Inhibin beta B chain	Inhbb
20.2249	7	7.5	Q05909	Q05909	Receptor-type tyrosine-protein phosphatase gamma	Ptprg
19.9337	5	5.5	Q3TGG2;E9Q5Q0;A0A0U1RPL0;Q7TQH0;J3QP59	Q3TGG2;E9Q5Q0;A0A0U1RPL0;Q7TQH0	Ataxin-2-like protein	Atxn2l
20.4291	3	7.6	Q3TIX9	Q3TIX9	U4/U6.U5 tri-snRNP-associated protein 2	Usp39
17.8869	22	36.4	Q3TRM8;E9Q8S8;E9Q3Z4;D6RFA3;D3Z2E4	Q3TRM8;E9Q8S8;E9Q3Z4	Hexokinase-3;Hexokinase	Hk3
20.1207	5	13.1	Q3TUQ7;Q5EG47;Q8BRK8	Q3TUQ7;Q5EG47	5-AMP-activated protein kinase catalytic subunit alpha-1	Prkaa1
20.6608	1	12.5	Q3TXT3	Q3TXT3	SOSS complex subunit C	Inip
20.7387	7	28.5	Q3UEB4;Q9R008;D3YV77;A0A0G2JEG0;A0A0G2JFX8;A0A0G2JDI0	Q3UEB4;Q9R008;D3YV77;A0A0G2JEG0;A0A0G2JFX8	Mevalonate kinase	Mvk
21.6879	3	11.6	Q3UGB5;Q9JII5;D3Z4J1	Q3UGB5;Q9JII5;D3Z4J1	DAZ-associated protein 1	Dazap1
20.1002	3	3	Q3UH93;F6T0L5	Q3UH93	Plexin-D1	Plxnd1
19.3077	5	17.6	Q497I4;B1AQ75	Q497I4	Keratin, type I cuticular Ha5	Krt35
21.2621	8	8.7	Q4LDD4;E9PUB0;D3YZJ7;D3Z2S2	Q4LDD4;E9PUB0	Arf-GAP with Rho-GAP domain, ANK repeat and PH domain-containing protein 1	Arap1
21.0814	10	14.1	Q569Z6;Q8BZN7;F6YH92;F6YSQ2	Q569Z6;Q8BZN7	Thyroid hormone receptor-associated protein 3	Thrap3
21.7461	7	18.7	Q5MJS3;E0CY01	Q5MJS3	Extracellular serine/threonine protein kinase FAM20C	Fam20c
19.8203	2	4.1	Q5SVT1;Q5SVT2;Q99PP9	Q5SVT1;Q5SVT2;Q99PP9	Tripartite motif-containing protein 16	Trim16
19.7997	5	2.9	Q5SWU9	Q5SWU9	Acetyl-CoA carboxylase 1;Biotin carboxylase	Acaca
17.9406	9	46.4	Q60930;G3UX26;A0A286YCR8;D3YZT5;D3YUN8	Q60930;G3UX26;A0A286YCR8;D3YZT5	Voltage-dependent anion-selective channel protein 2	Vdac2
18.2369	11	53	Q60932	Q60932	Voltage-dependent anion-selective channel protein 1	Vdac1
23.0122	9	29.9	Q61029;Q61033	Q61029;Q61033	Lamina-associated polypeptide 2, isoforms beta/delta/epsilon/gamma;Lamina-associated polypeptide 2, isoforms alpha/zeta	Tmpo
20.7322	5	17.7	Q61074;A0A0J9YV96;A0A0J9YVG0;A0A0J9YUB0	Q61074;A0A0J9YV96;A0A0J9YVG0	Protein phosphatase 1G	Ppm1g
20.9175	2	9.2	Q61469	Q61469	Lipid phosphate phosphohydrolase 1	Ppap2a
22.0389	1	0.5	Q61789	Q61789	Laminin subunit alpha-3	Lama3
22.6555	44	39.9	Q61830	Q61830	Macrophage mannose receptor 1	Mrc1
22.989	5	20.9	Q62189;D3Z0S6;D6RI83	Q62189;D3Z0S6	U1 small nuclear ribonucleoprotein A	Snrpa
21.5217	1	11.3	Q62241	Q62241	U1 small nuclear ribonucleoprotein C	Snrpc
21.2721	5	20.3	Q62433;E9Q0J8;E9PZC7;E9Q7G8;E9Q147;E9Q7V2;E9Q514;E9Q5I8;E9Q3F9;E9PVF3	Q62433	Protein NDRG1	Ndrg1
21.2113	5	14.5	Q64337;D3YZJ1;F6VD69	Q64337;D3YZJ1	Sequestosome-1	Sqstm1
21.5856	8	35	Q64669	Q64669	NAD(P)H dehydrogenase [quinone] 1	Nqo1
19.4931	3	11.2	Q8BUU7;Q68FH4;B7ZCT5;B7ZCT4;B7ZCT3	Q8BUU7;Q68FH4	N-acetylgalactosamine kinase	Galk2
20.7416	6	24.1	Q6IFX2	Q6IFX2	Keratin, type I cytoskeletal 42	Krt42
21.4159	9	26.7	Q6NZD2;Q9WV80;D3YWH1	Q6NZD2;Q9WV80	Sorting nexin-1	Snx1
21.1554	5	22.8	Q6PFB2;Q8VE37;A2CER2	Q6PFB2;Q8VE37	Regulator of chromosome condensation	Rcc1
19.972	5	36.7	Q6PGB6	Q6PGB6	N-alpha-acetyltransferase 50	Naa50
19.5802	2	2.3	Q6ZPJ3	Q6ZPJ3	E2/E3 hybrid ubiquitin-protein ligase UBE2O	Ube2o
21.4928	3	4.1	Z4YJT3;Q6ZQ58	Z4YJT3;Q6ZQ58	La-related protein 1	Larp1
20.1713	1	38.1	Q6ZWY3;D6RH49;D3YYB0	Q6ZWY3;D6RH49;D3YYB0	40S ribosomal protein S27-like;40S ribosomal protein S27	Rps27l
19.6522	5	11.6	Q91V89;Q7TNL5;Q60996	Q91V89;Q7TNL5		Ppp2r5d
18.8062	2	6.6	Q80UY2;A0A0U1RNG8;A0A0N4SV15	Q80UY2;A0A0U1RNG8;A0A0N4SV15	E3 ubiquitin-protein ligase KCMF1	Kcmf1
20.2448	2	10.8	Q80WW9	Q80WW9	DDRGK domain-containing protein 1	Ddrgk1
22.2813	9	14.4	Q810A7	Q810A7	ATP-dependent RNA helicase DDX42	Ddx42
22.3226	4	65.1	Q8BGS2	Q8BGS2	BolA-like protein 2	Bola2
21.6693	4	26.3	Q8BH80;Q9QY76	Q8BH80;Q9QY76	Vesicle-associated membrane protein-associated protein B	Vapb
22.7747	1	48	Q8BK62	Q8BK62	Olfactomedin-like protein 3	Olfml3
22.2622	9	21	Q8BK67;A2AWQ2	Q8BK67	Protein RCC2	Rcc2
19.1598	7	17.3	Q8BMF4	Q8BMF4	Dihydrolipoyllysine-residue acetyltransferase component of pyruvate dehydrogenase complex, mitochondrial	Dlat
18.824	17	20.3	Q8BMJ2;A0A494BBF9;A0A494B919;A0A494BA98	Q8BMJ2	Leucine--tRNA ligase, cytoplasmic	Lars
21.2249	4	10.7	Q8BP56	Q8BP56	Acid trehalase-like protein 1	Athl1
22.8565	4	25.5	Q8BP67	Q8BP67	60S ribosomal protein L24	Rpl24
19.7206	3	10.7	Q8BT60;Q9D6C8;A0A0R4J1D0;A0A0R4J0J1;Q3UYN2;P59108;Q1RLL3;Q9Z140;Q8BLR2;Q0VE82;Q9DC53;Q8JZW4	Q8BT60	Copine-3	Cpne3
20.2039	4	10.2	Q8BTS4	Q8BTS4	Nuclear pore complex protein Nup54	Nup54
19.5588	5	6.9	Q8BYA0;F6UI15;B1ATU0	Q8BYA0	Tubulin-specific chaperone D	Tbcd
22.9465	1	3.8	Q8C010	Q8C010	Probable G-protein coupled receptor 61	Gpr61
19.8739	2	7.1	Q8CG76	Q8CG76	Aflatoxin B1 aldehyde reductase member 2	Akr7a2
18.913	2	6.5	Q8CI32	Q8CI32	BAG family molecular chaperone regulator 5	Bag5
20.1864	1	4.8	Q8CJ26	Q8CJ26	Death domain-containing membrane protein NRADD	Nradd
21.4203	6	33.9	Q8HWB2	Q8HWB2		H2-Q4
19.4403	12	23	Q8K1B8;A0A494B9W3;A0A494BBJ8;A0A494B9F7	Q8K1B8;A0A494B9W3;A0A494BBJ8	Fermitin family homolog 3	Fermt3
19.8815	7	13.3	Q8K297	Q8K297	Procollagen galactosyltransferase 1	Colgalt1
18.4167	6	18.6	Q8QZT1	Q8QZT1	Acetyl-CoA acetyltransferase, mitochondrial	Acat1
19.5254	2	6.8	Q8R1Q3	Q8R1Q3	Angiopoietin-related protein 7	Angptl7
18.4654	1	5.6	Q8R2U6	Q8R2U6	Diphosphoinositol polyphosphate phosphohydrolase 2	Nudt4
20.9485	5	28.5	Q8VDK1;D3Z2Y2;D3Z3I3;D3YY53	Q8VDK1;D3Z2Y2;D3Z3I3;D3YY53	Nitrilase homolog 1	Nit1
23.9676	18	22.6	Q8VDN2	Q8VDN2	Sodium/potassium-transporting ATPase subunit alpha-1	Atp1a1
20.1784	5	12.1	Q8VH51;F7AA45;E9Q8F0;B7ZD63;B7ZD61	Q8VH51;F7AA45;E9Q8F0	RNA-binding protein 39	Rbm39
23.4687	4	9.6	Q91VD9;A0A087WSU3;A0A087WQ77	Q91VD9	NADH-ubiquinone oxidoreductase 75 kDa subunit, mitochondrial	Ndufs1
19.9441	5	20.3	Q91VM9;D3Z636;G8JL76	Q91VM9;D3Z636	Inorganic pyrophosphatase 2, mitochondrial	Ppa2
19.9125	2	28	Q91VR8	Q91VR8	Protein BRICK1	Brk1
22.73	4	13.7	Q91XA2	Q91XA2	Golgi membrane protein 1	Golm1
20.2729	4	6.9	Q91XX1	Q91XX1		Pcdhgc3
21.405	6	13.6	Q91YP2;A0A286YD12;A0A286YD77	Q91YP2;A0A286YD12	Neurolysin, mitochondrial	Nln
20.9471	7	33	Q91YP3;A0A0N4SV34;A0A0N4SUT8;A0A0N4SVH5;A0A0N4SVW1;A0A0N4SUV7	Q91YP3;A0A0N4SV34	Deoxyribose-phosphate aldolase	Dera
20.353	2	9	Q91YT7	Q91YT7	YTH domain-containing family protein 2	Ythdf2
20.3348	5	21.6	Q91Z53;D6REG4;B1AXQ0	Q91Z53;D6REG4	Glyoxylate reductase/hydroxypyruvate reductase	Grhpr
20.7565	4	7.9	Q91ZV3	Q91ZV3	Discoidin, CUB and LCCL domain-containing protein 2	Dcbld2
22.5939	6	20.1	Q920C1;A0A140LIV5	Q920C1	Chordin-like protein 1	Chrdl1
20.5314	6	17	Q921V5	Q921V5	Alpha-1,6-mannosyl-glycoprotein 2-beta-N-acetylglucosaminyltransferase	Mgat2
19.4088	4	55.8	Q923D4	Q923D4	Splicing factor 3B subunit 5	Sf3b5
20.7638	3	20.7	Q923F1;Q61189	Q923F1		Clns1a
19.9782	3	12.3	Q924M7;F6Q3K8	Q924M7	Mannose-6-phosphate isomerase	Mpi
20.6006	3	11.4	Q99J36	Q99J36	THUMP domain-containing protein 1	Thumpd1
21.8082	3	20.1	Q99JT9	Q99JT9	1,2-dihydroxy-3-keto-5-methylthiopentene dioxygenase	Adi1
20.5928	4	33.3	Q99JZ4;P36536;A0A1W2P869;A0A1W2P6N3;A0A1W2P720;Q9CQC9	Q99JZ4;P36536;A0A1W2P869;A0A1W2P6N3	GTP-binding protein SAR1a	Sar1a
20.2082	4	19.1	Q99KP3	Q99KP3	Lambda-crystallin homolog	Cryl1
22.1328	5	22.2	Q99KR3	Q99KR3	Beta-lactamase-like protein 2	Lactb2
18.8434	6	16.5	Q99KR8;D3YVV4	Q99KR8	Plasma alpha-L-fucosidase	Fuca2
17.2776	2	10.1	Q99LP6	Q99LP6	GrpE protein homolog 1, mitochondrial	Grpel1
18.2582	2	10.2	Q99P30	Q99P30	Peroxisomal coenzyme A diphosphatase NUDT7	Nudt7
21.3276	4	34.8	Q9CQ22;A0A0A6YX02	Q9CQ22;A0A0A6YX02	Ragulator complex protein LAMTOR1	Lamtor1
20.5179	6	22.7	Q9CQ62	Q9CQ62	2,4-dienoyl-CoA reductase, mitochondrial	Decr1
21.308	9	20.4	Q9CQN1	Q9CQN1	Heat shock protein 75 kDa, mitochondrial	Trap1
21.9693	6	28.5	Q9CQT1;F6YY88;F8WI95	Q9CQT1;F6YY88	Methylthioribose-1-phosphate isomerase	Mri1
19.6091	5	24.9	Q9CR57;A0A1L1SUF6	Q9CR57;A0A1L1SUF6	60S ribosomal protein L14	Rpl14
20.2179	2	35.1	Q9CR86	Q9CR86	Calcium-regulated heat stable protein 1	Carhsp1
19.3218	2	21.6	Q9CRB2	Q9CRB2	H/ACA ribonucleoprotein complex subunit 2	Nhp2
20.0785	2	15.3	Q9CRB6	Q9CRB6	Tubulin polymerization-promoting protein family member 3	Tppp3
20.8104	11	30.5	Q9CXD9	Q9CXD9	Leucine-rich repeat-containing protein 17	Lrrc17
21.6328	8	20.8	Q9CYD3	Q9CYD3	Cartilage-associated protein	Crtap
18.19	4	27.4	Q9D1D4;A0A1Y7VM54	Q9D1D4;A0A1Y7VM54	Transmembrane emp24 domain-containing protein 10	Tmed10
20.8944	6	51.1	Q9D1M4	Q9D1M4	Eukaryotic translation elongation factor 1 epsilon-1	Eef1e1
19.6486	6	13.4	Q9D6Z1;F7CHQ7;E0CXZ0;F6U250;F6V095;F7CHP9;A2APD7;F6USW7	Q9D6Z1;F7CHQ7;E0CXZ0	Nucleolar protein 56	Nop56
20.3679	2	18.5	Q9D708;D3Z2Y6	Q9D708;D3Z2Y6		S100a16
19.8045	2	7.6	Q9D880	Q9D880	Mitochondrial import inner membrane translocase subunit TIM50	Timm50
24.0643	7	27.6	Q9DAV6;Q9D6A7;I7HJI5	Q9DAV6		Serpinb9b
22.0253	6	31.3	Q9DB29;A0A1Y7VLY5;A0A1Y7VKA0;A0A1Y7VKC6	Q9DB29;A0A1Y7VLY5;A0A1Y7VKA0;A0A1Y7VKC6	Isoamyl acetate-hydrolyzing esterase 1 homolog	Iah1
21.4731	4	25.2	Q9DBZ5;A0A140LJ59;Q3TY56	Q9DBZ5;A0A140LJ59;Q3TY56	Eukaryotic translation initiation factor 3 subunit K	Eif3k
21.7837	6	18.1	Q9DC50	Q9DC50	Peroxisomal carnitine O-octanoyltransferase	Crot
20.1784	2	13.5	Q9DCR2;A0A286YD58;A0A286YDU3	Q9DCR2;A0A286YD58;A0A286YDU3	AP-3 complex subunit sigma-1	Ap3s1
20.9125	6	16.4	Q9EP64	Q9EP64	Tenomodulin	Tnmd
19.5039	2	26.8	Q9ERL7;D3Z2F6;D3YY16	Q9ERL7;D3Z2F6;D3YY16	Glia maturation factor gamma	Gmfg
19.3309	2	5.5	Q9ESX5;F6S1S5;B7ZCL7	Q9ESX5;F6S1S5;B7ZCL7	H/ACA ribonucleoprotein complex subunit 4	Dkc1
22.1077	4	23.9	Q9JHH9;F2Z4A2	Q9JHH9;F2Z4A2	Coatomer subunit zeta-2	Copz2
21.5105	7	31.8	Q9JHQ5;A0A1L1ST13;F6VG18;A0A1L1SSX7;E9Q9P1;F6VTH5	Q9JHQ5;A0A1L1ST13;F6VG18;A0A1L1SSX7;E9Q9P1;F6VTH5	Leucine zipper transcription factor-like protein 1	Lztfl1
21.3065	3	35.2	Q9JHS3;D3YTS4	Q9JHS3;D3YTS4	Ragulator complex protein LAMTOR2	Lamtor2
22.1817	7	16.5	Q9JHU9	Q9JHU9	Inositol-3-phosphate synthase 1	Isyna1
21.78	10	33.2	Q9JK81;F8WGG3;F7A3N3	Q9JK81;F8WGG3;F7A3N3	UPF0160 protein MYG1, mitochondrial	Myg1
19.5982	1	15.2	Q9JKB3	Q9JKB3	Y-box-binding protein 3	Ybx3
21.7987	14	22.4	Q9JLV5;E9Q4T8;F6ZZK0;F6R0N8;F6UY44	Q9JLV5;E9Q4T8	Cullin-3	Cul3
21.4147	2	18.2	Q9JMG1	Q9JMG1	Endothelial differentiation-related factor 1	Edf1
20.3421	3	7.6	Q9QXK3	Q9QXK3	Coatomer subunit gamma-2	Copg2
20.4934	5	10.8	Q9QYR9	Q9QYR9	Acyl-coenzyme A thioesterase 2, mitochondrial	Acot2
21.7639	7	14.7	Q9R0H0;A2A848	Q9R0H0;A2A848	Peroxisomal acyl-coenzyme A oxidase 1	Acox1
20.1393	3	21.1	Q9R0P9	Q9R0P9	Ubiquitin carboxyl-terminal hydrolase isozyme L1	Uchl1
19.0175	3	16.8	Q9R0Q6;A0A0G2JF52;D3YVI5	Q9R0Q6;A0A0G2JF52;D3YVI5	Actin-related protein 2/3 complex subunit 1A	Arpc1a
18.8687	5	21	Q9R1J0	Q9R1J0	Sterol-4-alpha-carboxylate 3-dehydrogenase, decarboxylating	Nsdhl
19.7273	1	2.2	Q9Z0E8;Q9WTN6	Q9Z0E8;Q9WTN6	Solute carrier family 22 member 5;Solute carrier family 22 member 21	Slc22a5;Slc22a21
21.001	5	4.5	Q9WVB4	Q9WVB4	Slit homolog 3 protein	Slit3
17.6706	17	28.8	Q9Z110;H3BKK0;H3BKJ8;H3BLE8;D3Z0B4	Q9Z110	Delta-1-pyrroline-5-carboxylate synthase;Glutamate 5-kinase;Gamma-glutamyl phosphate reductase	Aldh18a1
19.8772	2	20	Q9Z126;A0A0J9YTR7	Q9Z126;A0A0J9YTR7	Platelet factor 4	Pf4
19.9252	3	16.1	Q9Z1B5	Q9Z1B5	Mitotic spindle assembly checkpoint protein MAD2A	Mad2l1
20.3923	3	12.8	Q9Z2K1	Q9Z2K1	Keratin, type I cytoskeletal 16	Krt16
20.394	4	19.4	Q9Z2M7	Q9Z2M7	Phosphomannomutase 2	Pmm2
20.9416	6	20.3	Q9Z2N8;A0A0A6YWG8;D3YVN1;A0A0A6YWR1	Q9Z2N8;A0A0A6YWG8;D3YVN1	Actin-like protein 6A	Actl6a
22.0881	5	33.7	Q9Z2T6;Q9CPR6	Q9Z2T6	Keratin, type II cuticular Hb5	Krt85
Log2 LFQ intensity Col1a1+/+	Razor + unique peptides	Sequence coverage [%]	Protein IDs	Majority protein IDs	Protein names	Gene names
20.8587	3	17.8	A0A087WQ46;Q6DFW4;A0A087WP00;A0A0A0MQ76;A0A087WSL8	A0A087WQ46;Q6DFW4;A0A087WP00;A0A0A0MQ76	Nucleolar protein 58	Nop58
21.1685	5	25.2	A0A087WR20;P49935;D3Z437	A0A087WR20;P49935	Pro-cathepsin H;Cathepsin H mini chain;Cathepsin H;Cathepsin H heavy chain;Cathepsin H light chain	Ctsh
19.9353	1	13	A0A087WRZ7;A0A0G2JDM3;E9PWG4;A0A0G2JDW2;P05977;P09542	A0A087WRZ7;A0A0G2JDM3;E9PWG4;A0A0G2JDW2;P05977;P09542	Myosin light chain 1/3, skeletal muscle isoform;Myosin light chain 3	Myl1;Myl3
21.0439	4	15.5	A0A1L1SS90;A0A0R4J050;Q99JW2;A0A1L1SRW7;A0A1L1SRC1;A0A1L1SSU4;A0A087WPX1;A0A087WRE0;A0A1L1SRL5	A0A1L1SS90;A0A0R4J050;Q99JW2;A0A1L1SRW7;A0A1L1SRC1;A0A1L1SSU4;A0A087WPX1	Aminoacylase-1	Acy1
19.9515	4	6.9	A0A1D5RLQ0;Q8BJ71	A0A1D5RLQ0;Q8BJ71	Nuclear pore complex protein Nup93	Nup93
23.7573	3	0.4	A0A1L1STC6;Q6ZWR6;Q6ZWR5;A0A1L1SRV6	A0A1L1STC6;Q6ZWR6	Nesprin-1	Syne1
20.9424	4	10.2	A0A1N9M4K1;A0A1L1SU77;P70665	A0A1N9M4K1;A0A1L1SU77;P70665	Sialate O-acetylesterase;Sialate O-acetylesterase small subunit;Sialate O-acetylesterase large subunit	Siae
24.2094	1	34.3	A0A1W2P768;P84228;F8WI35;E0CYN1;E0CYR7	A0A1W2P768;P84228;F8WI35	Histone H3.2;Histone H3	Hist1h3b;H3f3a
21.3111	3	25	A0A338P6P7;A0A2R8W6S4;Q9WVE8	A0A338P6P7;A0A2R8W6S4;Q9WVE8	Protein kinase C and casein kinase substrate in neurons protein 2	Pacsin2
19.9199	3	12.9	A0A494BA44;Q04207	A0A494BA44;Q04207	Transcription factor p65	Rela
16.7304	2	0.5	A2AFQ0;Q7TMY8;F6XP90	A2AFQ0;Q7TMY8;F6XP90	E3 ubiquitin-protein ligase HUWE1	Huwe1
21.1305	7	10.5	A2AKI5;P43406	A2AKI5;P43406	Integrin alpha-V;Integrin alpha-V heavy chain;Integrin alpha-V light chain	Itgav
21.777	4	6.3	A2AT91;V9GXQ9;Q91UZ1	A2AT91;V9GXQ9;Q91UZ1	Phosphoinositide phospholipase C	Plcb4
22.4389	1	57.8	A6PWS5	A6PWS5		Gsn
20.8212	4	4.1	B0V2N1;A0A286YDS2;A0A286YDF6	B0V2N1	Receptor-type tyrosine-protein phosphatase S	Ptprs
20.0863	2	13.3	B2KGR2;O89112	B2KGR2;O89112	LanC-like protein 1	Lancl1
20.4058	2	9.9	F6VQH5;D3YTQ3;Q9Z130	F6VQH5;D3YTQ3;Q9Z130	Heterogeneous nuclear ribonucleoprotein D-like	Hnrnpdl
21.5117	2	21.9	D3YWR1;Q9CRC9	D3YWR1;Q9CRC9	Glucosamine-6-phosphate isomerase;Glucosamine-6-phosphate isomerase 2	Gnpda2
21.6732	3	12.5	D3YXU8;Q91ZJ9	D3YXU8;Q91ZJ9	Hyaluronidase;Hyaluronidase-1	Hyal1
21.1674	4	31.5	D3Z637;D3Z125;E9PUA7;D3Z7X7;F8WHQ1;Q62393;D3Z2U2	D3Z637;D3Z125;E9PUA7;D3Z7X7;F8WHQ1;Q62393;D3Z2U2	Tumor protein D52	Tpd52
21.0254	1	4.3	D3Z291	D3Z291	Calcium homeostasis modulator protein 1	Calhm1
20.666	8	7.9	D3Z2Z1;F8WIA1;Q922J3;D3Z3M7;Q8C0S5;F6RCU2;F6RAY2	D3Z2Z1;F8WIA1;Q922J3;D3Z3M7;Q8C0S5;F6RCU2	CAP-Gly domain-containing linker protein 1	Clip1
24.3325	1	1	E9PUT5	E9PUT5		Vmn2r59
18.8207	3	2.8	E9PWW5;Q8BLI0;B7ZCH8;A9Z1Z6;F6WY46	E9PWW5;Q8BLI0;B7ZCH8	ADAMTS-like protein 1	Adamtsl1
21.4602	2	2.8	E9PX30;Q8BPM2;E9Q1T3	E9PX30;Q8BPM2;E9Q1T3	Mitogen-activated protein kinase kinase kinase kinase;Mitogen-activated protein kinase kinase kinase kinase 5	Map4k5
24.3496	22	31.8	G3X9T8;G3X8Q5;E9PZD8;Q61147;G3UXG1;G3UWP5	G3X9T8;G3X8Q5;E9PZD8;Q61147	Ceruloplasmin	Cp
20.0538	3	7.8	E9Q4P1;D3YWG9;A0A087WPX9;D3Z057;Q9DAD3	E9Q4P1;D3YWG9;A0A087WPX9;D3Z057;Q9DAD3		Wdfy1
19.1344	2	16.4	E9Q7K1;Q64520	E9Q7K1;Q64520	Guanylate kinase	Guk1
20.5529	2	2.7	E9QM38;P55012	E9QM38;P55012	Solute carrier family 12 member 2	Slc12a2
21.9237	7	38.5	F6ZIS7	F6ZIS7		Rarres1
20.3533	5	7.4	F7AA26;A2API8;O54931;A0A5F8MPZ6	F7AA26;A2API8;O54931	A-kinase anchor protein 2	Pakap;Akap2
19.4257	5	14.5	H3BJ97;Q99JR5;H3BKM8	H3BJ97;Q99JR5	Tubulointerstitial nephritis antigen-like	Tinagl1
20.473	3	28.6	J3QMV5;Q9Z2L7;J3QP70;J3QPM4	J3QMV5;Q9Z2L7	Cytokine receptor-like factor 3	Crlf3
21.2181	2	7.7	O08712	O08712	Tumor necrosis factor receptor superfamily member 11B	Tnfrsf11b
18.873	1	1.9	O09106	O09106	Histone deacetylase 1	Hdac1
21.2703	2	12.1	O35988	O35988	Syndecan-4	Sdc4
19.9069	3	7.5	O70421	O70421	Frizzled-1	Fzd1
21.1941	1	7.8	O88452	O88452	Stanniocalcin-2	Stc2
19.6642	4	2.2	O88783	O88783	Coagulation factor V;Coagulation factor V heavy chain;Coagulation factor V light chain	F5
20.2341	4	18.2	P11440;D3Z2T9;E3W997;E9PVC7;A0A1L1SUS7;A0A1Y7VLM0;Q99J95;Q3V3A1;Q04899;O35495;Q04735;Q8K0D0;Q14AX6;Q69ZA1	P11440;D3Z2T9	Cyclin-dependent kinase 1	Cdk1
20.9256	1	58.9	P16546	P16546	Spectrin alpha chain, non-erythrocytic 1	Sptan1
18.9402	2	16.6	P21570	P21570	Angiogenin	Ang
23.6071	1	2	P26262	P26262	Plasma kallikrein;Plasma kallikrein heavy chain;Plasma kallikrein light chain	Klkb1
20.4906	2	12.3	P28076;G3UYK5;A0A494B9L1;A0A0R4J256	P28076;G3UYK5;A0A494B9L1;A0A0R4J256	Proteasome subunit beta type-9	Psmb9
23.8072	14	24.9	P28271;Q811J3	P28271	Cytoplasmic aconitate hydratase	Aco1
19.8179	2	14.2	P40240	P40240	CD9 antigen	Cd9
19.8464	2	21.9	P43274	P43274	Histone H1.4	Hist1h1e
20.0147	3	36	P49962;D3YZX8	P49962	Signal recognition particle 9 kDa protein	Srp9
21.9311	4	7.7	P54818;A0A1Y7VM63	P54818	Galactocerebrosidase	Galc
20.3742	3	3.2	P60469;A0A1B0GRM4	P60469;A0A1B0GRM4	Liprin-alpha-3	Ppfia3
23.4219	1	79.8	P62737;A0A0U1RQ96	P62737	Actin, aortic smooth muscle	Acta2
21.9172	4	43.6	P63166;A0A087WRQ4	P63166;A0A087WRQ4	Small ubiquitin-related modifier 1	Sumo1
20.5038	1	14	P68181;H6TMF5;A0A0G2JFT9	P68181	cAMP-dependent protein kinase catalytic subunit beta	Prkacb
24.9612	26	45.2	P70663;A0A0G2JFH7	P70663	SPARC-like protein 1	Sparcl1
21.0757	5	8.4	P97311;Q3ULG5	P97311;Q3ULG5	DNA replication licensing factor MCM6;DNA helicase	Mcm6
20.1173	6	13	P97494	P97494	Glutamate--cysteine ligase catalytic subunit	Gclc
21.6712	9	71.9	Q00915	Q00915	Retinol-binding protein 1	Rbp1
19.77	1	1	Q02566	Q02566	Myosin-6	Myh6
21.0308	8	25.7	Q04998	Q04998	Inhibin beta A chain	Inhba
27.5873	1	10.4	Q05A75;F6TIX5;S4R1D6;F6VXI7;G3UZL7;Q0WXH6;G3UWS8;Q6W9J6;H3BJA9;H3BK58;Q85ZW9;Q85ZW7;Q85ZW6;Q85ZW5;Q85ZW8;O19443;Q6W9L1;Q9BCZ1;A7VMS3;A7VMS2;Q31615;F6T1I5;P14432	Q05A75;F6TIX5		H2-T3
19.9726	6	10.9	Q08048	Q08048	Hepatocyte growth factor;Hepatocyte growth factor alpha chain;Hepatocyte growth factor beta chain	Hgf
21.3177	1	51.2	Q3THE2;D3Z249	Q3THE2	Myosin regulatory light chain 12B	Myl12b
20.9505	5	14.3	Q3U4G3	Q3U4G3	Xyloside xylosyltransferase 1	Xxylt1
24.4005	1	0.5	Q45VK7	Q45VK7	Cytoplasmic dynein 2 heavy chain 1	Dync2h1
20.7162	2	15.9	Q5I2A0;F2Z405;Q80X76	Q5I2A0;F2Z405;Q80X76	Serine protease inhibitor A3G;Serine protease inhibitor A3F	Serpina3g;Serpina3f
21.3375	9	18.8	Q5SUH7;Q5SUH6;Q99KN9	Q5SUH7;Q5SUH6;Q99KN9	Clathrin interactor 1	Clint1
19.7119	3	10	Q60823;F8WHG5;D3YXM7;D3Z3N2	Q60823;F8WHG5	RAC-beta serine/threonine-protein kinase	Akt2
20.6544	30	17.4	Q61282	Q61282	Aggrecan core protein	Acan
20.6762	13	17.1	Q61543;F8WHM5;F6RSH1;E9PWD8	Q61543;F8WHM5	Golgi apparatus protein 1	Glg1
21.9931	2	49.7	Q62159;H3BL56;A0A0G2JEP8;P62746	Q62159;H3BL56;A0A0G2JEP8	Rho-related GTP-binding protein RhoC	Rhoc
21.7531	5	16.6	Q62419;A0A3B2W7K0;A2ALV1;Q8BXU5;A2ALV3;Q62420	Q62419;A0A3B2W7K0	Endophilin-A2	Sh3gl1
21.5514	2	12.4	Q64695;A2AUV5	Q64695;A2AUV5	Endothelial protein C receptor	Procr
20.692	3	14.4	Q6IR41	Q6IR41	Complement C1q tumor necrosis factor-related protein 6	C1qtnf6
18.3427	7	26.5	Q6ZQI3	Q6ZQI3	Malectin	Mlec
22.0378	11	19.5	Q80UE5;O70318;Q80UE4;Q8C928;A0A1W2P6I5;A0A1W2P8C0;A0A1W2P6H2;A0A1W2P7I4;A0A1W2P7I2	Q80UE5;O70318;Q80UE4	Band 4.1-like protein 2	Epb4.1l2;Epb41l2
21.6561	1	1.5	Q80Y86	Q80Y86	Mitogen-activated protein kinase 15	Mapk15
19.065	1	3.8	Q8BG95;A0A571BGD8;A6H644	Q8BG95;A0A571BGD8;A6H644	Protein phosphatase 1 regulatory subunit 12B;Protein phosphatase 1 regulatory subunit	Ppp1r12b
20.7886	10	13.4	Q8BJD1	Q8BJD1	Inter-alpha-trypsin inhibitor heavy chain H5	Itih5
21.1733	8	3.9	Q8BX70;A0A1L1SUY8;A0A1L1SS63	Q8BX70	Vacuolar protein sorting-associated protein 13C	Vps13c
22.0739	6	21.4	Q8C0L6;Q3TXR6;A0A1B0GRJ2	Q8C0L6;Q3TXR6	Peroxisomal N(1)-acetyl-spermine/spermidine oxidase	Paox
19.5172	7	14.3	Q8K009;D3Z6B9	Q8K009;D3Z6B9	Mitochondrial 10-formyltetrahydrofolate dehydrogenase	Aldh1l2
19.0296	2	5.5	Q8R086	Q8R086	Sulfite oxidase, mitochondrial	Suox
19.7704	3	6.9	Q8R2Y2;A0A1L1SQC5;F7ATH5	Q8R2Y2	Cell surface glycoprotein MUC18	Mcam
20.3079	3	12.1	Q8R3E3;B1AT64	Q8R3E3;B1AT64	WD repeat domain phosphoinositide-interacting protein 1	Wipi1
19.8411	3	7.2	Q8R5A3	Q8R5A3	Amyloid beta A4 precursor protein-binding family B member 1-interacting protein	Apbb1ip
20.9426	5	8.1	Q8VD75	Q8VD75	Huntingtin-interacting protein 1	Hip1
19.0441	3	35.4	Q8VDW0;D6RHT5	Q8VDW0	ATP-dependent RNA helicase DDX39A	Ddx39a
22.3763	8	23.8	Q8VE47;F6VRI6;D6RH76;A0A1L1SSH6	Q8VE47	Ubiquitin-like modifier-activating enzyme 5	Uba5
23.904	3	52.1	Q91V77;P56565;D3YUT6	Q91V77;P56565	Protein S100;Protein S100-A1	S100a1
20.3896	6	12.1	Q91VH2	Q91VH2	Sorting nexin-9	Snx9
21.7086	4	17.3	Q925I7	Q925I7	Platelet-derived growth factor D;Platelet-derived growth factor D, latent form;Platelet-derived growth factor D, receptor-binding form	Pdgfd
19.5412	3	11.4	Q99J09;F7D5L2	Q99J09;F7D5L2	Methylosome protein 50	Wdr77
19.8133	4	19.1	Q99KF1;A0A286YDS5	Q99KF1;A0A286YDS5	Transmembrane emp24 domain-containing protein 9	Tmed9
21.4157	5	17.2	Q99KH8;D3Z359;A2AD84;Q99JT2;Q9Z2W1	Q99KH8	Serine/threonine-protein kinase 24;Serine/threonine-protein kinase 24 35 kDa subunit;Serine/threonine-protein kinase 24 12 kDa subunit	Stk24
21.1081	4	22	Q9CPX6	Q9CPX6	Ubiquitin-like-conjugating enzyme ATG3	Atg3
20.7089	9	20.2	Q9CZN7	Q9CZN7	Serine hydroxymethyltransferase	Shmt2
19.0524	1	18.3	Q9D7E4	Q9D7E4	UPF0449 protein C19orf25 homolog
22.4972	3	13.6	Q9D7I0;A0A0G2JGI8;A0A0G2JGP8	Q9D7I0;A0A0G2JGI8	Protein shisa-5	Shisa5
20.407	4	22	Q9D9V3;E0CXS3	Q9D9V3	Ethylmalonyl-CoA decarboxylase	Echdc1
20.4765	2	9.9	Q9DBB8	Q9DBB8	Trans-1,2-dihydrobenzene-1,2-diol dehydrogenase	Dhdh
21.9432	5	17.9	Q9DBH5	Q9DBH5	Vesicular integral-membrane protein VIP36	Lman2
21.4419	3	1.6	Q9ERU9	Q9ERU9	E3 SUMO-protein ligase RanBP2	Ranbp2
19.5196	1	3.3	Q9JJN5	Q9JJN5	Carboxypeptidase N catalytic chain	Cpn1
20.3427	4	9.3	Q9JLJ2;Q3U367	Q9JLJ2;Q3U367	4-trimethylaminobutyraldehyde dehydrogenase	Aldh9a1
21.3771	1	2.4	Q9QZ25	Q9QZ25	Vascular non-inflammatory molecule 3	Vnn3
22.2452	11	28.1	Q9R013;A0A494BB65;A0A494BBJ2	Q9R013	Cathepsin F	Ctsf
20.0983	2	3.1	Q9WTR5	Q9WTR5	Cadherin-13	Cdh13
20.0962	3	39.8	Q9Z0F7	Q9Z0F7	Gamma-synuclein	Sncg

## Sheet: S10
Table S10: List of the proteins differentially expressed in Col1a1+/G349C 4-PBA vs Col1a1+/+ 4-PBA Proteins were considered differentially expressed in the comparison if they showed significant t-test difference (FDR ≤0.05) or are expressed exclusively in one condition.
Log2 LFQ intensity Col1a1+/G349C 4-PBA	Razor + unique peptides	Sequence coverage [%]	Protein IDs	Majority protein IDs	Protein names	Gene names
19.0586	3	9	A0A087WNV1;A0A087WSR7;A0A087WR52;Q8K2K6;A0A087WRL1	A0A087WNV1;A0A087WSR7;A0A087WR52;Q8K2K6;A0A087WRL1	Arf-GAP domain and FG repeat-containing protein 1	Agfg1
19.3506	2	21.7	A0A087WS96;Q8BG73	A0A087WS96;Q8BG73	SH3 domain-binding glutamic acid-rich-like protein;SH3 domain-binding glutamic acid-rich-like protein 2	Sh3bgrl2
19.4037	2	4.5	A0A0A6YVY7;A0A0A6YW28;P35123;Q99K46	A0A0A6YVY7;A0A0A6YW28;P35123;Q99K46	Ubiquitin carboxyl-terminal hydrolase;Ubiquitin carboxyl-terminal hydrolase 4;Ubiquitin carboxyl-terminal hydrolase 11	Usp4;Usp11
20.503	1	5	A0A0A6YXB0;Q9Z1K6	A0A0A6YXB0;Q9Z1K6	E3 ubiquitin-protein ligase ARIH2	Arih2
25.1092	18	20.2	A0A0B4J1F0;P61622	A0A0B4J1F0;P61622	Integrin alpha-11	Itga11
21.3068	1	5	A0A0G2JH05;P83861	A0A0G2JH05;P83861	Pyroglutamylated RFamide peptide receptor	Qrfpr
19.7578	8	16	A0A0J9YUE9;A0A0J9YUN4;P39053;D6RH60;F6W8Z8	A0A0J9YUE9;A0A0J9YUN4;P39053	Dynamin-1	Dnm1
21.0348	1	65.8	A0A0J9YUQ8;A0A0J9YUJ8	A0A0J9YUQ8
19.8747	4	19.4	A0A0R4J058;A0A0R4J242;Q922Q9;A0A1B0GSH5;D3YWG2;G8JL55	A0A0R4J058;A0A0R4J242;Q922Q9;A0A1B0GSH5;D3YWG2;G8JL55	Chitinase domain-containing protein 1	Chid1
22.5539	27	53.7	A0A0R4J0C4;Q9D2L5;A0A140LHE5	A0A0R4J0C4;Q9D2L5	Inactive carboxypeptidase-like protein X2	Cpxm2
21.2701	8	31.6	A0A0R4J0H5;A0A140T8R4;Q6S5C2	A0A0R4J0H5;A0A140T8R4;Q6S5C2	N-acetylglucosamine-1-phosphotransferase subunit gamma	Gnptg
27.3734	2	5.3	G3X8W7;A0A0R4J1W7;Q8BGZ4	G3X8W7;A0A0R4J1W7;Q8BGZ4	Cell division cycle protein 23 homolog	Cdc23
20.3085	1	31	A0A0U1RPZ6;A0A0U1RNW1;P16382	A0A0U1RPZ6;A0A0U1RNW1;P16382	Interleukin-4 receptor subunit alpha;Soluble interleukin-4 receptor subunit alpha	Il4r
17.994	1	4.3	D3Z6W1;A0A140LIT9;Q7TSJ2	D3Z6W1;A0A140LIT9;Q7TSJ2	Microtubule-associated protein 6	Map6
20.4205	7	12.9	G3X909;G3UY21;A0A140T8T2;G3UYX7;Q9R1B9;G3UZ61	G3X909;G3UY21;A0A140T8T2;G3UYX7;Q9R1B9	Slit homolog 2 protein;Slit homolog 2 protein N-product;Slit homolog 2 protein C-product	Slit2
15.9504	1	10	A0A1B0GRG3;A0A1B0GSK8;O35566	A0A1B0GRG3;A0A1B0GSK8;O35566	CD151 antigen	Cd151
19.1276	2	7.9	A0A1B0GS09;Q61187;D3Z2V5;D3Z0S9;A0A1B0GS10	A0A1B0GS09;Q61187;D3Z2V5;D3Z0S9;A0A1B0GS10	Tumor susceptibility gene 101 protein	Tsg101
18.4276	2	4	A0A1B0GT92;Q9Z1E4	A0A1B0GT92;Q9Z1E4	Glycogen [starch] synthase, muscle	Gys1
19.2975	1	14.3	A0A1L1SRT4;A0A1L1SRB5;A0A1L1SRW2;A0A1L1STF2;A0A1L1SU68;A0A1L1SRT5;Q91W67	A0A1L1SRT4;A0A1L1SRB5;A0A1L1SRW2;A0A1L1STF2;A0A1L1SU68;A0A1L1SRT5;Q91W67	Ubiquitin-like protein 7	Ubl7
20.8785	2	23.4	A0A1W2P7L7;P59708	A0A1W2P7L7;P59708	Splicing factor 3B subunit 6	Sf3b6
19.9379	2	28	A0A1Y7VN70;Q80Y14	A0A1Y7VN70;Q80Y14	Glutaredoxin-related protein 5, mitochondrial	Glrx5
19.8136	2	14.7	D3Z7I9;A0A3Q4L2S6;D3Z754;A0A3Q4EG54;A0A3Q4EI24;Q3V156;Q91XL9;A0A3Q4EG41;D3YZ66	D3Z7I9;A0A3Q4L2S6;D3Z754;A0A3Q4EG54;A0A3Q4EI24;Q3V156;Q91XL9;A0A3Q4EG41;D3YZ66	Oxysterol-binding protein;Oxysterol-binding protein-related protein 1	Osbpl1a
21.0276	1	4.7	A0A494BA39;A0A494B9F0;A0A494B953;A0A494BAG2;A0A494BAX0;Q8CFI0;A0A494BAE4;A0A494B9L5;E9PXB7;G3X9H8;A0A286YCR1	A0A494BA39;A0A494B9F0;A0A494B953;A0A494BAG2;A0A494BAX0;Q8CFI0;A0A494BAE4;A0A494B9L5;E9PXB7;G3X9H8	E3 ubiquitin-protein ligase NEDD4-like	Nedd4l
22.1828	4	17.7	A0A494BB95;Q60872;Q8BX20;Q3UTA4;Q3TQZ4;J3QP87;A0A1Y7VK80;A0A1Y7VJE9;Q3UT53;J3QQ02;J3QPI8;J3QMW5;A0A1Y7VLT7;F6YNI8;A0A1Y7VNG9	A0A494BB95;Q60872;Q8BX20;Q3UTA4;Q3TQZ4;J3QP87;A0A1Y7VK80;A0A1Y7VJE9;Q3UT53;J3QQ02;J3QPI8;J3QMW5;A0A1Y7VLT7	Eukaryotic translation initiation factor 1A	Eif1a;Gm5662;Gm8300;Gm2016;Gm2035;Gm4027;Gm2056;Gm6803;Gm2075
23.9326	10	14.9	A0A5F8MPY1;Q8C9W3	A0A5F8MPY1;Q8C9W3	A disintegrin and metalloproteinase with thrombospondin motifs 2	Adamts2
19.3852	4	9	A2A7A7;Q8CFX1;A2A7A8	A2A7A7;Q8CFX1	GDH/6PGL endoplasmic bifunctional protein;Glucose 1-dehydrogenase;6-phosphogluconolactonase	H6pd
19.8774	7	10.5	A2AKI5;P43406	A2AKI5;P43406	Integrin alpha-V;Integrin alpha-V heavy chain;Integrin alpha-V light chain	Itgav
19.8378	3	3.6	A2ALV7;Q6PDI5;A2ALV8;A2ALV6;A2ALW1	A2ALV7;Q6PDI5;A2ALV8;A2ALV6	Proteasome-associated protein ECM29 homolog	AI314180;Ecm29
20.2085	2	10.5	A2AMC3;Q3UXG7;Q91ZW2;E9PZ15;E9Q686	A2AMC3;Q3UXG7;Q91ZW2;E9PZ15;E9Q686	GDP-fucose protein O-fucosyltransferase 1	Pofut1
18.4105	2	3	A2AQJ8;Q8BVW0;A0A668KLD9	A2AQJ8;Q8BVW0;A0A668KLD9	Neutral alpha-glucosidase C	Ganc
19.6639	1	0.9	A2AS98;P28660	A2AS98;P28660	Nck-associated protein 1	Nckap1
21.0141	3	13.4	A2AU62;Q64012;A2AU61	A2AU62;Q64012;A2AU61	RNA-binding protein Raly	Raly
18.4416	1	2.5	B1AZ46;Q8BKX1	B1AZ46;Q8BKX1	Brain-specific angiogenesis inhibitor 1-associated protein 2	Baiap2
18.3423	1	0.9	B2RUJ2;B7ZNX6;Q80TH2	B2RUJ2;B7ZNX6;Q80TH2	Protein LAP2	Erbb2ip
19.3515	3	16.5	D3YWT0;D3Z569;D3YTS1;Q9R0P6	D3YWT0;D3Z569;D3YTS1;Q9R0P6	Signal peptidase complex catalytic subunit SEC11;Signal peptidase complex catalytic subunit SEC11A	Sec11a
18.3818	2	4.4	E9QP59;D3YU56;Q9WU40	E9QP59;D3YU56;Q9WU40	Inner nuclear membrane protein Man1	Lemd3
20.2269	2	21.9	D3YWR1;Q9CRC9	D3YWR1;Q9CRC9	Glucosamine-6-phosphate isomerase;Glucosamine-6-phosphate isomerase 2	Gnpda2
19.448	2	2	F6XC54;D3Z074;E9PXV7;E9PV41;O08808	F6XC54;D3Z074;E9PXV7;E9PV41;O08808	Protein diaphanous homolog 1	Diap1;Diaph1
21.1389	3	18.5	D3Z3A0;Q9DCL8	D3Z3A0;Q9DCL8	Protein phosphatase inhibitor 2	Ppp1r2
30.5172	2	3.4	D3Z499;Q0PMG2;A0A3Q4EGH1;F7ABV5;E9Q6S8	D3Z499;Q0PMG2;A0A3Q4EGH1;F7ABV5;E9Q6S8	MAM domain-containing glycosylphosphatidylinositol anchor protein 1	Mdga1
21.0651	1	7.6	D3Z7S0;D3Z4J5;Q9D1H7	D3Z7S0;D3Z4J5;Q9D1H7	Golgi to ER traffic protein 4 homolog	Get4
19.7866	3	8.2	D3Z572;E9PX46;F6R6P2;F8WGM3;O70258;F6WKE4	D3Z572;E9PX46;F6R6P2;F8WGM3;O70258;F6WKE4	Epsilon-sarcoglycan	Sgce
21.167	2	17.6	D3Z5T2;Q9D0L7	D3Z5T2;Q9D0L7	Armadillo repeat-containing protein 10	Armc10
18.441	9	4.7	E9PVA8	E9PVA8		Gcn1l1
18.793	3	2.8	E9PWW5;Q8BLI0;B7ZCH8;A9Z1Z6;F6WY46	E9PWW5;Q8BLI0;B7ZCH8	ADAMTS-like protein 1	Adamtsl1
24.4335	1	0.6	E9PZF4;Q80XB4	E9PZF4;Q80XB4	Nebulin-related-anchoring protein	Nrap
19.5068	2	16.4	E9Q7K1;Q64520	E9Q7K1;Q64520	Guanylate kinase	Guk1
21.11	2	32.6	E9QA15;REV__B2RXW8;REV__F7CYX4;REV__Q8BSS9;REV__B8QI34;REV__B2RXQ2	E9QA15		Cald1
21.0729	4	31.5	F7C0H6;Q5M8N0	F7C0H6;Q5M8N0	CB1 cannabinoid receptor-interacting protein 1	Cnrip1
19.8011	2	61.2	F8WIT2	F8WIT2	Annexin	Anxa6
20.2858	2	23.4	H7BXB9;F8WIU1;Q9D1K7;Q6IR22	H7BXB9;F8WIU1;Q9D1K7;Q6IR22	UPF0687 protein C20orf27 homolog	1700037H04Rik
20.9718	3	4.3	G3X956;Q920B9	G3X956;Q920B9	FACT complex subunit SPT16	Supt16;Supt16h
20.2595	5	12.7	G5E897;A0A1L1SRB2	G5E897		Kdelc2
20.7749	3	15.8	Q8CII5;Q921W2;G5E8L2;Q80ZW7;P70318;A0A0N4SUX1;D6RGU1;D3Z3Y4;D3Z4H6;P52912;A0A0N4SVR8;A0A0N4SW78;A0A0U1RPE1;A0A0U1RP00;A0A0U1RPB0;D3YY02;A0A0U1RPD3	Q8CII5;Q921W2;G5E8L2;Q80ZW7;P70318;A0A0N4SUX1;D6RGU1;D3Z3Y4;D3Z4H6;P52912	Nucleolysin TIAR;Nucleolysin TIA-1	Tia1;Tial1
18.9795	4	5.2	G5E8R4;Q922D4;A0A286YD27	G5E8R4;Q922D4	Serine/threonine-protein phosphatase 6 regulatory subunit 3	Ppp6r3
19.4289	1	6.3	H3BKY1;H9H9R4;Q9JHJ3	H3BKY1;H9H9R4;Q9JHJ3	Glycosylated lysosomal membrane protein	Glmp
20.0399	3	8.8	O08804;F7B9A0;A0A1Y7VLD5	O08804;F7B9A0		Serpinb6b
18.5313	4	32.5	Q9CQM8;O09167	Q9CQM8;O09167	60S ribosomal protein L21	Rpl21
21.2308	5	21.7	O35640;Q921D0	O35640;Q921D0	Annexin A8;Annexin	Anxa8
20.8713	2	12.1	O35988	O35988	Syndecan-4	Sdc4
19.1389	1	3.6	O54941	O54941	SWI/SNF-related matrix-associated actin-dependent regulator of chromatin subfamily E member 1	Smarce1
20.1094	5	47.7	O55022	O55022	Membrane-associated progesterone receptor component 1	Pgrmc1
19.6619	2	8.5	O88271	O88271	Craniofacial development protein 1	Cfdp1
20.391	3	15.5	Q91XH6;O88384;F6UHS3;E0CYE5	Q91XH6;O88384;F6UHS3	Vesicle transport through interaction with t-SNAREs homolog 1B	Vti1b
20.8722	10	48.8	P05063	P05063	Fructose-bisphosphate aldolase C	Aldoc
18.7057	6	20.8	P08730	P08730	Keratin, type I cytoskeletal 13	Krt13
23.6975	3	11.5	P10148	P10148	C-C motif chemokine 2	Ccl2
22.8851	8	23.9	P11680	P11680	Properdin	Cfp
19.4443	2	10.5	P11862;D3Z503	P11862;D3Z503	Growth arrest-specific protein 2	Gas2
17.597	4	41.8	P12787	P12787	Cytochrome c oxidase subunit 5A, mitochondrial	Cox5a
26.6053	4	62.2	P17897	P17897	Lysozyme C-1	Lyz1
23.8508	3	14	P18406	P18406	Protein CYR61	Cyr61
20.3016	4	22.2	P19253;A0A1B0GSB2;A0A1B0GSQ6;A0A1B0GS68;A0A1B0GSL5;A0A1B0GSC2;A0A1B0GRH1;A0A1B0GT00;A0A1B0GTA1;A0A1B0GQW6;A0A1B0GSJ2;A0A1B0GSF0	P19253;A0A1B0GSB2;A0A1B0GSQ6;A0A1B0GS68;A0A1B0GSL5;A0A1B0GSC2;A0A1B0GRH1;A0A1B0GT00;A0A1B0GTA1	60S ribosomal protein L13a	Rpl13a
23.3266	15	57.8	P22005;B1AZQ0	P22005;B1AZQ0	Proenkephalin-A;Synenkephalin;Met-enkephalin;PENK(114-133);PENK(143-184);Met-enkephalin-Arg-Ser-Leu;Leu-enkephalin;PENK(238-259);Met-enkephalin-Arg-Phe	Penk
20.2131	2	16.7	P22935	P22935	Cellular retinoic acid-binding protein 2	Crabp2
19.398	3	15.4	P31428;A0A1D5RM32;A0A1D5RML1	P31428;A0A1D5RM32;A0A1D5RML1	Dipeptidase 1	Dpep1
20.8881	4	13.7	P32067;A2AR07;D6RI87;F6SXM5	P32067;A2AR07;D6RI87	Lupus La protein homolog	Ssb
21.0746	3	18.9	P35385	P35385	Heat shock protein beta-7	Hspb7
19.4375	1	14.3	Q9DCW5;P43024	Q9DCW5;P43024	Cytochrome c oxidase subunit 6A, mitochondrial;Cytochrome c oxidase subunit 6A1, mitochondrial	Cox6a1
19.2105	3	14.8	P46737;E9Q0P6;A3KGA8	P46737	Lys-63-specific deubiquitinase BRCC36	Brcc3
19.3437	7	12.8	P46978;D3YZN5	P46978	Dolichyl-diphosphooligosaccharide--protein glycosyltransferase subunit STT3A	Stt3a
19.7372	7	12.6	P47856;Q9Z2Z9	P47856	Glutamine--fructose-6-phosphate aminotransferase [isomerizing] 1	Gfpt1
20.1903	2	13.8	P47915;A0A1L1SUN1;A0A1L1SS27;W4VSN7	P47915;A0A1L1SUN1;A0A1L1SS27;W4VSN7	60S ribosomal protein L29	Rpl29;Gm3550
20.4169	1	41.3	Q3TN85;P54726;F6YL88	Q3TN85;P54726	UV excision repair protein RAD23 homolog A	Rad23a
20.4771	4	9.2	P57716	P57716	Nicastrin	Ncstn
22.6519	6	12.5	P60670	P60670	Nuclear protein localization protein 4 homolog	Nploc4
19.7981	5	13.5	P61222	P61222	ATP-binding cassette sub-family E member 1	Abce1
19.8973	4	25	P62071	P62071	Ras-related protein R-Ras2	Rras2
21.5928	3	15.7	P62754	P62754	40S ribosomal protein S6	Rps6
22.2516	3	31.3	P62855	P62855	40S ribosomal protein S26	Rps26
21.4902	5	44.7	P62874;H3BKR2;H3BLF7;Q61011	P62874;H3BKR2;H3BLF7	Guanine nucleotide-binding protein G(I)/G(S)/G(T) subunit beta-1	Gnb1
19.4131	3	31.4	Q3UZI5;P63089	Q3UZI5;P63089	Pleiotrophin	Ptn
19.5711	2	37.5	P70445	P70445	Eukaryotic translation initiation factor 4E-binding protein 2	Eif4ebp2
20.0467	3	15.5	P97370	P97370	Sodium/potassium-transporting ATPase subunit beta-3	Atp1b3
20.4775	4	21.2	P97470;A0A0U1RQ12;A0A0U1RPR5	P97470;A0A0U1RQ12	Serine/threonine-protein phosphatase 4 catalytic subunit	Ppp4c
23.2247	13	16.6	Q00519;A0A3B2WBF8;G3X982;Q3TYQ9	Q00519	Xanthine dehydrogenase/oxidase;Xanthine dehydrogenase;Xanthine oxidase	Xdh
22.3522	1	2.6	Q01339	Q01339	Beta-2-glycoprotein 1	Apoh
21.1304	3	33	Q03366	Q03366	C-C motif chemokine 7	Ccl7
19.7805	4	14.4	Q3TDN2;D3Z2H4;D6RE51;D3Z4G9;D3YUP4	Q3TDN2;D3Z2H4	FAS-associated factor 2	Faf2
20.0727	6	11.8	Q3THK7	Q3THK7	GMP synthase [glutamine-hydrolyzing]	Gmps
19.9532	22	36.4	Q3TRM8;E9Q8S8;E9Q3Z4;D6RFA3;D3Z2E4	Q3TRM8;E9Q8S8;E9Q3Z4	Hexokinase-3;Hexokinase	Hk3
20.6087	1	12.5	Q3TXT3	Q3TXT3	SOSS complex subunit C	Inip
19.9433	2	22.7	Q3UGS4	Q3UGS4	Protein FAM195B	Fam195b
20.0744	4	13.9	Q3ULB1;Q921W7;P47226;D6RH72;B1AXB9	Q3ULB1;Q921W7;P47226	Testin	Tes
21.6912	7	18.7	Q5MJS3;E0CY01	Q5MJS3	Extracellular serine/threonine protein kinase FAM20C	Fam20c
21.984	3	11	Q5SRX1;Q5SXA5;Q5SXA4	Q5SRX1;Q5SXA5	TOM1-like protein 2	Tom1l2
17.3736	9	46.4	Q60930;G3UX26;A0A286YCR8;D3YZT5;D3YUN8	Q60930;G3UX26;A0A286YCR8;D3YZT5	Voltage-dependent anion-selective channel protein 2	Vdac2
17.9425	11	53	Q60932	Q60932	Voltage-dependent anion-selective channel protein 1	Vdac1
20.2926	1	8.3	Q61160	Q61160	FAS-associated death domain protein	Fadd
19.2209	2	4.4	Q61235;B7ZNU9	Q61235;B7ZNU9	Beta-2-syntrophin	Sntb2
22.0549	2	49.7	Q62159;H3BL56;A0A0G2JEP8;P62746	Q62159;H3BL56;A0A0G2JEP8	Rho-related GTP-binding protein RhoC	Rhoc
19.6983	4	15.8	Q62219;E9Q1D5;E9PYQ1;E9Q1V4	Q62219;E9Q1D5	Transforming growth factor beta-1-induced transcript 1 protein	Tgfb1i1
19.2849	3	14.4	Q6IR41	Q6IR41	Complement C1q tumor necrosis factor-related protein 6	C1qtnf6
24.3704	2	1.1	Q80TA9	Q80TA9	Ectopic P granules protein 5 homolog	Epg5
21.3752	5	14.7	Q80X72	Q80X72	Leucine-rich repeat-containing protein 15	Lrrc15
19.9624	10	31.6	Q8BFR5;A0A0U1RNQ6;A0A0U1RPC4	Q8BFR5;A0A0U1RNQ6	Elongation factor Tu, mitochondrial	Tufm
21.9566	8	6.6	Q8BI06	Q8BI06	Cell migration-inducing and hyaluronan-binding protein	Cemip
20.0729	6	22.7	Q8BJ66	Q8BJ66	Kazal-type serine protease inhibitor domain-containing protein 1	Kazald1
19.5505	2	12.1	Q8BNY6;A0A0A6YY43	Q8BNY6;A0A0A6YY43	Neuronal calcium sensor 1	Ncs1
18.6121	1	2.3	Q8BTY8	Q8BTY8	Sec1 family domain-containing protein 2	Scfd2
19.3485	2	1.3	Q8BUR4;A0A1B0GSI1	Q8BUR4;A0A1B0GSI1	Dedicator of cytokinesis protein 1	Dock1
19.6738	1	4.9	Q8BWM0	Q8BWM0	Prostaglandin E synthase 2;Prostaglandin E synthase 2 truncated form	Ptges2
19.7325	3	8.1	Q8C788;Q91ZR2	Q8C788;Q91ZR2	Sorting nexin;Sorting nexin-18	Snx18
20.327	4	24.8	Q8CAG6;Q9JHK5;Q5F270	Q8CAG6;Q9JHK5	Pleckstrin	Plek
22.7637	4	1.6	Q8CJ40	Q8CJ40	Rootletin	Crocc
19.2051	7	14.3	Q8K009;D3Z6B9	Q8K009;D3Z6B9	Mitochondrial 10-formyltetrahydrofolate dehydrogenase	Aldh1l2
20.1776	5	21	Q8K0C9	Q8K0C9	GDP-mannose 4,6 dehydratase	Gmds
23.1097	6	32.2	Q8K157;F6XWR4	Q8K157	Aldose 1-epimerase	Galm
20.3649	7	13.3	Q8K297	Q8K297	Procollagen galactosyltransferase 1	Colgalt1
19.7771	3	4.6	Q8R0G9	Q8R0G9	Nuclear pore complex protein Nup133	Nup133
20.0774	1	5.6	Q8R2U6	Q8R2U6	Diphosphoinositol polyphosphate phosphohydrolase 2	Nudt4
19.1977	2	12	Q91WN1	Q91WN1	DnaJ homolog subfamily C member 9	Dnajc9
21.9447	4	13.7	Q91XA2	Q91XA2	Golgi membrane protein 1	Golm1
21.2136	6	20.1	Q920C1;A0A140LIV5	Q920C1	Chordin-like protein 1	Chrdl1
19.3629	1	7.3	Q921I9	Q921I9	Exosome complex component RRP41	Exosc4
19.8643	3	4.3	Q921K2;P11103	Q921K2;P11103	Poly [ADP-ribose] polymerase 1	Parp1
19.0271	2	12.4	Q99J83	Q99J83	Autophagy protein 5	Atg5
22.5005	5	22.2	Q99KR3	Q99KR3	Beta-lactamase-like protein 2	Lactb2
19.8632	1	2.4	Q99LE6	Q99LE6	ATP-binding cassette sub-family F member 2	Abcf2
21.8192	5	22	Q99NH8	Q99NH8	Triggering receptor expressed on myeloid cells 2	Trem2
20.3091	5	20.7	Q99P31;A0A0U1RPF2;A0A0U1RNL5;A0A0U1RPE7;A0A0U1RQ49	Q99P31;A0A0U1RPF2	Hsp70-binding protein 1	Hspbp1
21.3918	9	20.4	Q9CQN1	Q9CQN1	Heat shock protein 75 kDa, mitochondrial	Trap1
20.1331	2	31.5	Q9CQX2	Q9CQX2	Cytochrome b5 type B	Cyb5b
22.9084	4	66.1	Q9CR51	Q9CR51	V-type proton ATPase subunit G 1	Atp6v1g1
20.599	5	24.9	Q9CR57;A0A1L1SUF6	Q9CR57;A0A1L1SUF6	60S ribosomal protein L14	Rpl14
19.9589	2	35.1	Q9CR86	Q9CR86	Calcium-regulated heat stable protein 1	Carhsp1
18.9115	2	21.6	Q9CRB2	Q9CRB2	H/ACA ribonucleoprotein complex subunit 2	Nhp2
20.7003	1	68.8	Q9CWF2	Q9CWF2	Tubulin beta-2B chain	Tubb2b
21.2206	8	20.8	Q9CYD3	Q9CYD3	Cartilage-associated protein	Crtap
19.2773	7	31.9	Q9CZM2;B8JKK2	Q9CZM2;B8JKK2	60S ribosomal protein L15;Ribosomal protein L15	Rpl15
19.9593	2	18.5	Q9D708;D3Z2Y6	Q9D708;D3Z2Y6		S100a16
20.7603	6	26.9	Q9DCJ9	Q9DCJ9	N-acetylneuraminate lyase	Npl
21.1143	8	57.5	Q9EPB4;A0A0U1RQ20	Q9EPB4;A0A0U1RQ20	Apoptosis-associated speck-like protein containing a CARD	Pycard
21.0716	6	18.1	Q9EQ08;B1ATE0	Q9EQ08		Sgsh
20.4462	3	5.1	Q9EQH2;A0A1Y7VMT6	Q9EQH2	Endoplasmic reticulum aminopeptidase 1	Erap1
21.8438	5	7.1	Q9EQS9;E9QAQ0	Q9EQS9;E9QAQ0	Immunoglobulin superfamily DCC subclass member 4	Igdcc4
19.3562	2	11.2	Q9ES46	Q9ES46	Beta-parvin	Parvb
21.485	3	35.2	Q9JHS3;D3YTS4	Q9JHS3;D3YTS4	Ragulator complex protein LAMTOR2	Lamtor2
18.7951	1	15.2	Q9JKB3	Q9JKB3	Y-box-binding protein 3	Ybx3
23.0471	11	43.3	Q9QUP5	Q9QUP5	Hyaluronan and proteoglycan link protein 1	Hapln1
19.9926	3	7.6	Q9QXK3	Q9QXK3	Coatomer subunit gamma-2	Copg2
22.6225	8	50.7	Q9QZZ6	Q9QZZ6	Dermatopontin	Dpt
22.0698	3	17.7	Q9Z0Y1;E9Q919	Q9Z0Y1;E9Q919	Dynactin subunit 3	Dctn3
20.5093	2	20	Q9Z126;A0A0J9YTR7	Q9Z126;A0A0J9YTR7	Platelet factor 4	Pf4
Log2 LFQ intensity Col1a1+/+ 4-PBA	Razor + unique peptides	Sequence coverage [%]	Protein IDs	Majority protein IDs	Protein names	Gene names
19.5202	1	22.2	A0A087WNS9;A0A087WQ65;A0A087WRZ2;A0A087WNT2;A0A087WPY4;Q64253	A0A087WNS9;A0A087WQ65;A0A087WRZ2;A0A087WNT2;A0A087WPY4;Q64253	Lymphocyte antigen 6E	Ly6e
20.9919	5	15.5	S4R2D5;A0A0A0MQN4;Q9D906;S4R2T5;S4R1N8;S4R2P7;S4R1T0;S4R1K1;S4R1U3;S4R1W9	S4R2D5;A0A0A0MQN4;Q9D906;S4R2T5	Ubiquitin-like modifier-activating enzyme ATG7	Atg7
19.7574	1	63.5	A0A0A6YVU4	A0A0A6YVU4		Il1rn
20.4037	2	48.6	A0A0G2JGM2;C0H5X4;A0A0G2JE25;A0A0G2JGP4;Q9D091;Q61411;P32883;P08556;B2KGV5;E9Q8V2;E9PVD5;A0A0N4SVY1	A0A0G2JGM2;C0H5X4;A0A0G2JE25;A0A0G2JGP4;Q9D091;Q61411;P32883;P08556;B2KGV5;E9Q8V2;E9PVD5;A0A0N4SVY1	GTPase HRas;GTPase HRas, N-terminally processed;GTPase KRas;GTPase KRas, N-terminally processed;GTPase NRas	Hras;Nras;Kras
19.1459	1	2.1	A0A0G2JG59;A0A0G2JFD8;A0A0G2JGI1;A0A0G2JEX1;Q7TPW1	A0A0G2JG59;A0A0G2JFD8;A0A0G2JGI1;A0A0G2JEX1;Q7TPW1	Nexilin	Nexn
20.4788	1	12.8	A0A0J9YKD4;P07310	A0A0J9YKD4;P07310	Creatine kinase M-type	Ckm
20.3522	2	6.3	A0A0R4J049;Q8CIG8	A0A0R4J049;Q8CIG8	Protein arginine N-methyltransferase 5	Prmt5
20.1847	4	10.1	A0A0R4J0S2;P70389	A0A0R4J0S2;P70389	Insulin-like growth factor-binding protein complex acid labile subunit	Igfals
20.121	3	4	A0A1L1SRX2;O08739	A0A1L1SRX2;O08739	AMP deaminase 3	Ampd3
25.6977	1	34.3	A0A1W2P768;P84228;F8WI35;E0CYN1;E0CYR7	A0A1W2P768;P84228;F8WI35	Histone H3.2;Histone H3	Hist1h3b;H3f3a
20.3816	2	20.5	A0A1W2P7B6;Q9D172;A0A1W2P870	A0A1W2P7B6;Q9D172;A0A1W2P870	ES1 protein homolog, mitochondrial	D10Jhu81e
18.6888	2	16	A0A2I3BPG9;P83882	A0A2I3BPG9;P83882	60S ribosomal protein L36a	Rpl36a
19.1837	1	2.8	E9PUE7;A0A571BG95;Q5SSL4	E9PUE7;A0A571BG95;Q5SSL4	Active breakpoint cluster region-related protein	Abr
19.618	1	2.4	A0A5F8MP98;A0A5F8MPF2;Q5SSZ5	A0A5F8MP98;A0A5F8MPF2;Q5SSZ5	Tensin-3	Tns3
20.2169	2	3.4	A0A5K1VVS7;Q99KD5	A0A5K1VVS7;Q99KD5	Protein unc-45 homolog A	Unc45a
21.3257	2	25.3	A2A7K5;Q9EQS3	A2A7K5;Q9EQS3	C-Myc-binding protein	Mycbp
19.2625	2	8.5	Q3UR39;A2AD03;Q9QXG2	Q3UR39;A2AD03;Q9QXG2	Rab proteins geranylgeranyltransferase component A 1	Chm
19.7479	1	26	A2AER9;A2AER8;Q91VJ5	A2AER9;A2AER8;Q91VJ5	Polyglutamine-binding protein 1	Pqbp1
19.8893	4	1	A2AN08;F6SSP6	A2AN08;F6SSP6	E3 ubiquitin-protein ligase UBR4	Ubr4
20.3025	5	40.8	B1ARA3;P61255;B1ARA5	B1ARA3;P61255;B1ARA5	60S ribosomal protein L26	Rpl26
19.7867	2	23.1	D3YU80;K4DI65;P60824	D3YU80;K4DI65;P60824	Cold-inducible RNA-binding protein	Cirbp
18.6834	2	10.2	D3YUF9;Q91XL3;G5E8H4;D3Z411	D3YUF9;Q91XL3;G5E8H4;D3Z411	UDP-glucuronic acid decarboxylase 1	Uxs1
21.44	2	1	D3YZ62;D3Z4J3;Q99104;B8JK05	D3YZ62;D3Z4J3;Q99104;B8JK05	Unconventional myosin-Va	Myo5a
19.9945	5	4.1	E0CZ22;D3Z624	E0CZ22;D3Z624		Mroh1
19.2544	1	1.2	F8VQ42;E0CZ72;P28740	F8VQ42;E0CZ72;P28740	Kinesin-like protein;Kinesin-like protein KIF2A	Kif2a
18.4193	1	10.6	E9PWQ9;Q91YZ2;P56546	E9PWQ9;Q91YZ2;P56546	C-terminal-binding protein 2	Ctbp2
23.1211	22	31.8	G3X9T8;G3X8Q5;E9PZD8;Q61147;G3UXG1;G3UWP5	G3X9T8;G3X8Q5;E9PZD8;Q61147	Ceruloplasmin	Cp
20.5397	5	14.4	E9Q1K3;F8WHZ9;F8WGR0;Q9QYC0;F6V4G5	E9Q1K3;F8WHZ9;F8WGR0;Q9QYC0	Alpha-adducin	Add1
22.6285	9	12.6	E9QNH6;E9Q580;Q7TQD7;P46735;D3YV80	E9QNH6;E9Q580;Q7TQD7;P46735	Unconventional myosin-Ib	Myo1b
21.2223	11	19.5	E9Q718;Q9R0B9	E9Q718;Q9R0B9	Procollagen-lysine,2-oxoglutarate 5-dioxygenase 2	Plod2
21.8134	7	14.9	E9Q800;Q8CAQ8;E9QAY6;A0A0U1RP81;A0A0U1RQ14;A0A1B0GX08	E9Q800;Q8CAQ8;E9QAY6;A0A0U1RP81	MICOS complex subunit Mic60	Immt
19.9145	1	7.6	E9QLL2;Q8BZ98;F2Z460;E0CXZ8	E9QLL2;Q8BZ98	Dynamin-3	Dnm3
21.0175	2	2.7	E9QM38;P55012	E9QM38;P55012	Solute carrier family 12 member 2	Slc12a2
20.3341	2	0.5	E9QP46;Q6ZWQ0;Q6ZWN0	E9QP46;Q6ZWQ0;Q6ZWN0	Nesprin-2	Syne2
19.4624	1	21	F6UFP6;F7ADT6;F7ADQ2;Q6PAR5	F6UFP6;F7ADT6;F7ADQ2;Q6PAR5	GTPase-activating protein and VPS9 domain-containing protein 1	Gapvd1
20.88	7	38.5	F6ZIS7	F6ZIS7		Rarres1
19.0091	1	16.5	F7AI87	F7AI87		Psmd4
19.1241	1	4.4	F7AVU1;Q8K2Y9	F7AVU1;Q8K2Y9	Cerebral cavernous malformations protein 2 homolog	Ccm2
18.7078	3	3.2	F8WHR6;Q569Z5	F8WHR6;Q569Z5	Probable ATP-dependent RNA helicase DDX46	Ddx46
19.9625	2	0.9	F8WIE5;Q69ZR2	F8WIE5;Q69ZR2	E3 ubiquitin-protein ligase HECTD1	Hectd1
20.7409	2	13.8	G3UY42;Q8CCS6;G3UX74;D3YUB9;D3Z055;G3UWS5;D3Z5F7	G3UY42;Q8CCS6;G3UX74;D3YUB9;D3Z055;G3UWS5;D3Z5F7	Polyadenylate-binding protein 2	Pabpn1;Gm20521
21.5625	2	13	G3UZ44;P63013;Q9CY80;A2APZ7;Q06348	G3UZ44;P63013;Q9CY80;A2APZ7;Q06348	Paired mesoderm homeobox protein 1;Paired mesoderm homeobox protein 2	Prrx1;Prrx2
21.2614	3	28.6	J3QMV5;Q9Z2L7;J3QP70;J3QPM4	J3QMV5;Q9Z2L7	Cytokine receptor-like factor 3	Crlf3
22.0216	2	7.7	O08712	O08712	Tumor necrosis factor receptor superfamily member 11B	Tnfrsf11b
18.318	3	9.8	O08917;G3UYU4;G3UZZ5;G3UWW8	O08917;G3UYU4	Flotillin-1	Flot1
18.595	6	22.4	O35129;F6QPR1;F6Q8V7	O35129;F6QPR1	Prohibitin-2	Phb2
21.138	3	48.3	O54962	O54962	Barrier-to-autointegration factor;Barrier-to-autointegration factor, N-terminally processed	Banf1
21.0084	3	25.3	O55057;M0QWG6;M0QWR1	O55057;M0QWG6	Retinal rod rhodopsin-sensitive cGMP 3,5-cyclic phosphodiesterase subunit delta	Pde6d
20.5824	6	26.7	O55091;A0A3Q4L314;A0A3Q4EC12	O55091	Protein IMPACT	Impact
20.2712	2	5	O55106;F8WH41	O55106;F8WH41	Striatin	Strn
20.8161	1	7.8	O88452	O88452	Stanniocalcin-2	Stc2
16.5612	5	12.7	P00687;P00688;E9PV85;D3YYQ5;G3UXY7	P00687;P00688	Alpha-amylase 1;Pancreatic alpha-amylase	Amy1;Amy2
20.8732	1	58.9	P16546	P16546	Spectrin alpha chain, non-erythrocytic 1	Sptan1
20.3762	3	12.1	P27808;J3JS24	P27808	Alpha-1,3-mannosyl-glycoprotein 2-beta-N-acetylglucosaminyltransferase	Mgat1
26.0161	22	57.6	Q922W6;P28862;O55123	Q922W6;P28862	Stromelysin-1	Mmp3
19.7474	2	4.9	P34914;A8JYK8	P34914;A8JYK8	Bifunctional epoxide hydrolase 2;Cytosolic epoxide hydrolase 2;Lipid-phosphate phosphatase	Ephx2
19.5768	2	10.3	Q99NF7;P36993	Q99NF7;P36993	Protein phosphatase 1B	Ppm1b
19.283	2	14.2	P40240	P40240	CD9 antigen	Cd9
20.5314	8	12.9	P46460;G3UX86	P46460	Vesicle-fusing ATPase	Nsf
16.1205	6	22.8	P50446;Q3UV11;Q9Z331	P50446;Q3UV11;Q9Z331	Keratin, type II cytoskeletal 6A;Keratin, type II cytoskeletal 6B	Krt6a;Krt6b
20.4107	14	36.9	P54071;D6RIL6;A0A0U1RP68;A0A0U1RPR1	P54071	Isocitrate dehydrogenase [NADP], mitochondrial	Idh2
19.8818	3	3.2	P60469;A0A1B0GRM4	P60469;A0A1B0GRM4	Liprin-alpha-3	Ppfia3
21.8239	7	19.5	P61620;Q9CYJ6;Q9JLR1;A2ATT9;A0A0A6YVQ7	P61620	Protein transport protein Sec61 subunit alpha isoform 1	Sec61a1
21.5578	3	20.9	P61967;D3Z268;D3Z0D6;D3YXN0;B1B0F6;Q8BW87;Q9DB50	P61967;D3Z268;D3Z0D6;D3YXN0	AP-1 complex subunit sigma-1A	Ap1s1
19.115	2	28.9	P62077	P62077	Mitochondrial import inner membrane translocase subunit Tim8 B	Timm8b
21.078	3	17.1	P62748;A0A1Y7VMK3	P62748;A0A1Y7VMK3	Hippocalcin-like protein 1	Hpcal1
20.4082	7	28.5	Z4YKV1;P63094;Q6R0H7;A0A571BEI3;A0A571BEM2;A0A571BE25;A0A571BEG2	Z4YKV1;P63094;Q6R0H7;A0A571BEI3;A0A571BEM2	Guanine nucleotide-binding protein G(s) subunit alpha isoforms short;Guanine nucleotide-binding protein G(s) subunit alpha isoforms XLas	Gnas
21.1918	2	37.1	P63168;Q80ZS7	P63168;Q80ZS7	Dynein light chain 1, cytoplasmic	Dynll1;BC048507
21.8455	11	52.2	P67778;Q5SQG5	P67778;Q5SQG5	Prohibitin	Phb
23.4555	7	23.4	P70274;E0CX80;E0CZ76;E0CY03	P70274;E0CX80	Selenoprotein P	Sepp1
20.2835	3	6.7	P70315	P70315	Wiskott-Aldrich syndrome protein homolog	Was
21.1697	11	20.5	P70428;V9GX32;E9Q1M5;A2AIG3;A2AIG6	P70428;V9GX32;E9Q1M5;A2AIG3	Exostosin-2	Ext2
20.9258	3	31.4	P84096;A0A1B0GSL4	P84096;A0A1B0GSL4	Rho-related GTP-binding protein RhoG	Rhog
22.1721	4	26.2	P84104	P84104	Serine/arginine-rich splicing factor 3	Srsf3
18.9708	1	8.3	P85094	P85094	Isochorismatase domain-containing protein 2A, mitochondrial	Isoc2a
22.7197	10	18.5	P98064;A0A2R8VHR3	P98064;A0A2R8VHR3	Mannan-binding lectin serine protease 1;Mannan-binding lectin serine protease 1 heavy chain;Mannan-binding lectin serine protease 1 light chain	Masp1
19.0387	5	13.2	Q02257	Q02257	Junction plakoglobin	Jup
19.7338	2	7.1	Q04999	Q04999	Inhibin beta B chain	Inhbb
20.4267	7	7.5	Q05909	Q05909	Receptor-type tyrosine-protein phosphatase gamma	Ptprg
27.78	1	10.4	Q05A75;F6TIX5;S4R1D6;F6VXI7;G3UZL7;Q0WXH6;G3UWS8;Q6W9J6;H3BJA9;H3BK58;Q85ZW9;Q85ZW7;Q85ZW6;Q85ZW5;Q85ZW8;O19443;Q6W9L1;Q9BCZ1;A7VMS3;A7VMS2;Q31615;F6T1I5;P14432	Q05A75;F6TIX5		H2-T3
18.735	1	3.2	Q3U0I9;Q8CFD4	Q3U0I9;Q8CFD4	Sorting nexin-8	Snx8
20.3216	2	4	Q3UHJ0	Q3UHJ0	AP2-associated protein kinase 1	Aak1
23.4104	1	0.5	Q45VK7	Q45VK7	Cytoplasmic dynein 2 heavy chain 1	Dync2h1
21.0646	2	15.9	Q5I2A0;F2Z405;Q80X76	Q5I2A0;F2Z405;Q80X76	Serine protease inhibitor A3G;Serine protease inhibitor A3F	Serpina3g;Serpina3f
22.4166	6	23.9	Q61239	Q61239	Protein farnesyltransferase/geranylgeranyltransferase type-1 subunit alpha	Fnta
22.1257	30	17.4	Q61282	Q61282	Aggrecan core protein	Acan
22.2346	26	19	Q61292;A0A0A6YY71;A0A0A6YWY6	Q61292	Laminin subunit beta-2	Lamb2
19.5522	14	19.7	Q61391;A0A0A6YWB9;A0A0A6YW93;A0A0A6YY36;A0A0A6YWA6;B1AS18	Q61391	Neprilysin	Mme
22.11	2	12.4	Q64695;A2AUV5	Q64695;A2AUV5	Endothelial protein C receptor	Procr
19.6871	3	11.2	Q8BUU7;Q68FH4;B7ZCT5;B7ZCT4;B7ZCT3	Q8BUU7;Q68FH4	N-acetylgalactosamine kinase	Galk2
21.7935	2	5.5	Q6DVA0	Q6DVA0	LEM domain-containing protein 2	Lemd2
21.172	1	0.5	Q6VGS5	Q6VGS5	Protein Daple	Ccdc88c
22.3481	3	4.1	Z4YJT3;Q6ZQ58	Z4YJT3;Q6ZQ58	La-related protein 1	Larp1
19.6282	3	6.6	S4R1X1;Q7TMQ7	S4R1X1;Q7TMQ7	WD repeat-containing protein 91	Wdr91
19.5477	3	2.2	Q80U93	Q80U93	Nuclear pore complex protein Nup214	Nup214
19.9373	2	9.3	Q80X95;G3UYP1	Q80X95;G3UYP1	Ras-related GTP-binding protein A	Rraga;Rragb
22.3515	29	27.4	Q80Z71;E9Q1F6	Q80Z71;E9Q1F6	Tenascin-N	Tnn
21.0931	9	18.3	Q8BH34;A0A0G2JDP8	Q8BH34;A0A0G2JDP8	Semaphorin-3D	Sema3d
19.3864	18	35.5	Q8BMS1	Q8BMS1	Trifunctional enzyme subunit alpha, mitochondrial;Long-chain enoyl-CoA hydratase;Long chain 3-hydroxyacyl-CoA dehydrogenase	Hadha
20.2385	2	8.5	Q8BNU0;D3Z3J0	Q8BNU0;D3Z3J0	Armadillo repeat-containing protein 6	Armc6
20.3064	2	8.5	Q8BVL3;D3Z7S9	Q8BVL3;D3Z7S9	Sorting nexin-17	Snx17
21.5319	1	3.8	Q8C010	Q8C010	Probable G-protein coupled receptor 61	Gpr61
22.6229	6	21.4	Q8C0L6;Q3TXR6;A0A1B0GRJ2	Q8C0L6;Q3TXR6	Peroxisomal N(1)-acetyl-spermine/spermidine oxidase	Paox
18.7693	3	9.8	Q8CF89	Q8CF89	TGF-beta-activated kinase 1 and MAP3K7-binding protein 1	Tab1
21.2601	5	18.6	Q8CI19	Q8CI19	Platelet-derived growth factor C;Platelet-derived growth factor C, latent form;Platelet-derived growth factor C, receptor-binding form	Pdgfc
20.0191	1	4.8	Q8CJ26	Q8CJ26	Death domain-containing membrane protein NRADD	Nradd
22.9945	6	33.9	Q8HWB2	Q8HWB2		H2-Q4
19.6854	1	87.3	Q8JZR2	Q8JZR2		Crk
20.0473	4	16	Q8K124	Q8K124	Pleckstrin homology domain-containing family O member 2	Plekho2
22.1355	4	29.8	Q8K2Q0	Q8K2Q0	COMM domain-containing protein 9	Commd9
18.9137	7	21.6	Q8R180;A0A2I3BPM1	Q8R180	ERO1-like protein alpha	Ero1l
21.6842	7	23	Q8R242	Q8R242	Di-N-acetylchitobiase	Ctbs
19.2085	3	6.9	Q8R2Y2;A0A1L1SQC5;F7ATH5	Q8R2Y2	Cell surface glycoprotein MUC18	Mcam
20.3384	2	3.2	Q8R5H1	Q8R5H1	Ubiquitin carboxyl-terminal hydrolase 15	Usp15
21.0994	11	34.7	Q8VCF1	Q8VCF1	Soluble calcium-activated nucleotidase 1	Cant1
19.7115	3	35.4	Q8VDW0;D6RHT5	Q8VDW0	ATP-dependent RNA helicase DDX39A	Ddx39a
26.0329	36	57.2	Q921I1;F7BAE9;F7CJN9;D3YYR8;E9Q2Q7;E9Q939	Q921I1	Serotransferrin	Tf
21.0343	4	17.3	Q925I7	Q925I7	Platelet-derived growth factor D;Platelet-derived growth factor D, latent form;Platelet-derived growth factor D, receptor-binding form	Pdgfd
19.8504	4	9.3	Q99K70	Q99K70	Ras-related GTP-binding protein C	Rragc
17.618	3	11.6	Q99L13	Q99L13	3-hydroxyisobutyrate dehydrogenase, mitochondrial	Hibadh
22.149	3	19.6	Q99LS0	Q99LS0	Augurin	Ecrg4
20.8415	3	30.3	Q9CPQ1;A0A0G2JDA6	Q9CPQ1	Cytochrome c oxidase subunit 6C	Cox6c
20.0661	2	15.3	Q9CRB6	Q9CRB6	Tubulin polymerization-promoting protein family member 3	Tppp3
20.9611	6	23.7	Q9CXA2	Q9CXA2	Trans-L-3-hydroxyproline dehydratase	L3hypdh
23.2169	3	14.6	Q9CYG7	Q9CYG7	Mitochondrial import receptor subunit TOM34	Tomm34
21.7402	4	33.6	Q9D0T1	Q9D0T1	NHP2-like protein 1;NHP2-like protein 1, N-terminally processed	Nhp2l1
20.5549	2	13.7	Q9D3D9	Q9D3D9	ATP synthase subunit delta, mitochondrial	Atp5d
20.7744	4	9	Q9D554	Q9D554	Splicing factor 3A subunit 3	Sf3a3
19.8857	2	8.1	Q9D8N2;D6RIQ6;Q3TH34	Q9D8N2;D6RIQ6;Q3TH34	Protein FAM45A	Fam45a
20.7899	4	22	Q9D9V3;E0CXS3	Q9D9V3	Ethylmalonyl-CoA decarboxylase	Echdc1
20.5659	2	13.5	Q9DCR2;A0A286YD58;A0A286YDU3	Q9DCR2;A0A286YD58;A0A286YDU3	AP-3 complex subunit sigma-1	Ap3s1
19.6475	7	60.9	Q9DCX2;B1ASE2	Q9DCX2;B1ASE2	ATP synthase subunit d, mitochondrial	Atp5h
20.5333	6	16.4	Q9EP64	Q9EP64	Tenomodulin	Tnmd
19.9725	2	10.4	Q9ERB0	Q9ERB0	Synaptosomal-associated protein 29	Snap29
21.877	4	23.9	Q9JHH9;F2Z4A2	Q9JHH9;F2Z4A2	Coatomer subunit zeta-2	Copz2
23.2636	5	29.9	Q9JI75;A0A1Y7VMA0;A0A1Y7VL95	Q9JI75;A0A1Y7VMA0;A0A1Y7VL95	Ribosyldihydronicotinamide dehydrogenase [quinone]	Nqo2
18.4246	1	3.3	Q9JJN5	Q9JJN5	Carboxypeptidase N catalytic chain	Cpn1
19.9426	5	5.3	Q9JLI8	Q9JLI8	Squamous cell carcinoma antigen recognized by T-cells 3	Sart3
19.9023	2	2.1	Q9QXX0	Q9QXX0	Protein jagged-1	Jag1
19.9315	3	13.2	Q9QZQ8;Q8CCK0	Q9QZQ8	Core histone macro-H2A.1	H2afy
19.4066	1	11.1	Q9R078	Q9R078	5-AMP-activated protein kinase subunit beta-1	Prkab1
19.3175	3	16.8	Q9R0Q6;A0A0G2JF52;D3YVI5	Q9R0Q6;A0A0G2JF52;D3YVI5	Actin-related protein 2/3 complex subunit 1A	Arpc1a
17.425	6	15.9	Q9R0X4;Q32MW3	Q9R0X4;Q32MW3	Acyl-coenzyme A thioesterase 9, mitochondrial;Acyl-coenzyme A thioesterase 10, mitochondrial	Acot9;Acot10
19.9203	3	6.8	Q9R111;D3YU09;A0A494B982	Q9R111	Guanine deaminase	Gda
20.2224	1	16.1	Q9R1Q8	Q9R1Q8	Transgelin-3	Tagln3
22.1222	3	35.5	Q9WTL7	Q9WTL7	Acyl-protein thioesterase 2	Lypla2
20.7488	2	9.3	Q9Z0G0	Q9Z0G0	PDZ domain-containing protein GIPC1	Gipc1
19.2478	2	5.6	Q9Z0L0	Q9Z0L0	Trophoblast glycoprotein	Tpbg
21.0474	6	20.3	Q9Z2N8;A0A0A6YWG8;D3YVN1;A0A0A6YWR1	Q9Z2N8;A0A0A6YWG8;D3YVN1	Actin-like protein 6A	Actl6a

## Sheet: S11
Table S11: List of the proteins differentially expressed in Col1a1+/G349C 4-PBA vs Col1a1+/+. Proteins were considered differentially expressed in the comparison if they showed significant t-test difference (FDR ≤0.05) or are expressed exclusively in one condition.
Log2 LFQ intensity Col1a1+/G349C 4-PBA	Razor + unique peptides	Sequence coverage [%]	Protein IDs	Majority protein IDs	Protein names	Gene names
21.2517	5	6.3	A0A087WQF8;A0A087WP48;A0A087WS04;A0A087WS29;A0A087WQG4;A0A087WQD0;A0A087WNW3;A0A087WQI3;A0A087WPW5;A0A087WS23;A0A087WQ25;A0A087WRS1;A0A087WQQ5;A0A087WP85;A0A087WP14;A0A087WPX0;F8VQC7;Q61595	A0A087WQF8;A0A087WP48;A0A087WS04;A0A087WS29;A0A087WQG4;A0A087WQD0;A0A087WNW3;A0A087WQI3;A0A087WPW5;A0A087WS23;A0A087WQ25;A0A087WRS1;A0A087WQQ5;A0A087WP85;A0A087WP14;A0A087WPX0;F8VQC7;Q61595	Kinectin	Ktn1
19.6959	1	19.3	A0A087WNX9;Q91YN9	A0A087WNX9;Q91YN9	BAG family molecular chaperone regulator 2	Bag2
22.7599	9	62.9	A0A087WRJ2;A0A087WPF8;A0A087WSR2;E9QN99;A0A087WP24;A0A1L1SRH5;A0A1L1SUX1	A0A087WRJ2;A0A087WPF8;A0A087WSR2;E9QN99;A0A087WP24		Abhd14b
20.5531	4	3.1	A0A087WRU0;A0A087WQ94;A0A087WQM0;A0A6I8MWZ2;A0A087WQS0;A0A1D5RM59;E9Q0S6;Q9DBT6;A0A087WR29;A0A087WP40;A0A2R8VHQ0;Q8CGB6	A0A087WRU0;A0A087WQ94;A0A087WQM0;A0A6I8MWZ2;A0A087WQS0;A0A1D5RM59;E9Q0S6;Q9DBT6		Tns1
20.5845	1	46.3	M0QWJ2;A0A087WQM3;M0QWQ0;B2KGF0;Q8VEE0	M0QWJ2;A0A087WQM3;M0QWQ0;B2KGF0;Q8VEE0	Ribulose-phosphate 3-epimerase	Rpe
20.5326	5	12	A0A087WQT6;O89110	A0A087WQT6;O89110	Caspase-8;Caspase-8 subunit p18;Caspase-8 subunit p10	Casp8
19.3506	2	21.7	A0A087WS96;Q8BG73	A0A087WS96;Q8BG73	SH3 domain-binding glutamic acid-rich-like protein;SH3 domain-binding glutamic acid-rich-like protein 2	Sh3bgrl2
20.0694	5	9.6	Q99K94;Q8C3V4;A0A087WSP5;P42225;A0A087WSQ5;A0A087WRI1;Q8CFQ1	Q99K94;Q8C3V4;A0A087WSP5;P42225	Signal transducer and activator of transcription;Signal transducer and activator of transcription 1	Stat1
21.3256	2	24.2	A0A0A0MQG7;P70697	A0A0A0MQG7;P70697	Uroporphyrinogen decarboxylase	Urod
22.3688	4	11.9	A0A0A6YXE3;A0A0A6YWB0;G3X9Q0;A0A0A6YVV8;Q9JKP5;A0A0A6YXP3;A0A0A6YWJ5;A0A2I3BRX8;Q3U570;A0A0A6YWG1;Q3U581;A0A0A6YXQ4;S4R267;Q8R003	A0A0A6YXE3;A0A0A6YWB0;G3X9Q0;A0A0A6YVV8;Q9JKP5;A0A0A6YXP3	Muscleblind-like protein 1	Mbnl1
19.4037	2	4.5	A0A0A6YVY7;A0A0A6YW28;P35123;Q99K46	A0A0A6YVY7;A0A0A6YW28;P35123;Q99K46	Ubiquitin carboxyl-terminal hydrolase;Ubiquitin carboxyl-terminal hydrolase 4;Ubiquitin carboxyl-terminal hydrolase 11	Usp4;Usp11
20.503	1	5	A0A0A6YXB0;Q9Z1K6	A0A0A6YXB0;Q9Z1K6	E3 ubiquitin-protein ligase ARIH2	Arih2
19.121	2	2.6	A0A0G2JEQ8;A0A0G2JH16;A0A0G2JFV3;A0A0G2JDE3;A0A0G2JG66;A0A0G2JDF4;A0A0G2JFF5;A0A0G2JDK6;A0A0G2JGM8;Q8JZZ7	A0A0G2JEQ8;A0A0G2JH16;A0A0G2JFV3;A0A0G2JDE3;A0A0G2JG66;A0A0G2JDF4;A0A0G2JFF5;A0A0G2JDK6;A0A0G2JGM8;Q8JZZ7	Latrophilin-2	Lphn2
21.5182	4	40.2	A0A0G2JDW7;Q6ZWU9;A0A0G2JG29;A0A0G2JEX7	A0A0G2JDW7;Q6ZWU9;A0A0G2JG29	40S ribosomal protein S27	Rps27
21.3068	1	5	A0A0G2JH05;P83861	A0A0G2JH05;P83861	Pyroglutamylated RFamide peptide receptor	Qrfpr
21.87	6	25.6	A0A0J9YU62;O88712;A0A0J9YUM4;A0A0J9YVI3;A0A0J9YUR5;A0A0J9YU66;A0A0J9YTW3;A0A0J9YVC3;E9Q0T4	A0A0J9YU62;O88712;A0A0J9YUM4;A0A0J9YVI3;A0A0J9YUR5	C-terminal-binding protein 1	Ctbp1
19.7578	8	16	A0A0J9YUE9;A0A0J9YUN4;P39053;D6RH60;F6W8Z8	A0A0J9YUE9;A0A0J9YUN4;P39053	Dynamin-1	Dnm1
21.0348	1	65.8	A0A0J9YUQ8;A0A0J9YUJ8	A0A0J9YUQ8
19.3326	3	32.1	A0A0N4SWE9;A0A0U1RNR3;A0A0U1RNP5;A0A0N4SVE0;Q9DCW4;A0A0U1RNK9	A0A0N4SWE9;A0A0U1RNR3;A0A0U1RNP5;A0A0N4SVE0;Q9DCW4	Electron transfer flavoprotein subunit beta	Etfb
22.4747	1	32.2	A0A0N4SVK3;P62322	A0A0N4SVK3;P62322	U6 snRNA-associated Sm-like protein LSm5	Lsm5
19.7695	8	32.4	A0A0N4SVP8;Q91VC3;E9PV04;A2AFK7;A0A0N4SVM5	A0A0N4SVP8;Q91VC3;E9PV04;A2AFK7	Eukaryotic initiation factor 4A-III;Eukaryotic initiation factor 4A-III, N-terminally processed	Eif4a3;Gm8994
20.4461	4	79.6	A0A0N4SVQ1;Q62425	A0A0N4SVQ1;Q62425	Cytochrome c oxidase subunit NDUFA4	Ndufa4
21.3079	3	10.1	A0A0R4J005;A0A5F8MPJ3;E9QP62;Q99JW4;Q9D7B2	A0A0R4J005;A0A5F8MPJ3;E9QP62;Q99JW4;Q9D7B2	LIM and senescent cell antigen-like-containing domain protein 1	Lims1
19.8747	4	19.4	A0A0R4J058;A0A0R4J242;Q922Q9;A0A1B0GSH5;D3YWG2;G8JL55	A0A0R4J058;A0A0R4J242;Q922Q9;A0A1B0GSH5;D3YWG2;G8JL55	Chitinase domain-containing protein 1	Chid1
19.638	4	9.8	A0A0R4J083;P51174	A0A0R4J083;P51174	Long-chain specific acyl-CoA dehydrogenase, mitochondrial	Acadl
23.3827	8	37.6	A0A0R4J0G6;Q9CYK2;A0A3B2W7G1	A0A0R4J0G6;Q9CYK2;A0A3B2W7G1	Glutaminyl-peptide cyclotransferase	Qpct
19.7604	3	25.3	A0A0R4J0K1;Q9ERR7;A0A0G2JEF3;A0A1C7ZMY4	A0A0R4J0K1;Q9ERR7	15 kDa selenoprotein	Sep15
20.1301	6	12.3	D3Z0V2;A0A0R4J0X8;Q9ES28;A0A1B0GRS3;F6WMJ3;Q8K4I3;H3BJ53;A2AFJ8	D3Z0V2;A0A0R4J0X8;Q9ES28	Rho guanine nucleotide exchange factor 7	Arhgef7
21.2105	1	75.9	A0A0R4J1L2;Q91VK2;F6ZFU0;D3YY68;D3Z7N2	A0A0R4J1L2;Q91VK2;F6ZFU0;D3YY68		Eef1d
20.3085	1	31	A0A0U1RPZ6;A0A0U1RNW1;P16382	A0A0U1RPZ6;A0A0U1RNW1;P16382	Interleukin-4 receptor subunit alpha;Soluble interleukin-4 receptor subunit alpha	Il4r
17.994	1	4.3	D3Z6W1;A0A140LIT9;Q7TSJ2	D3Z6W1;A0A140LIT9;Q7TSJ2	Microtubule-associated protein 6	Map6
19.9303	2	8.6	A0A140LJ36;Q9JIG8	A0A140LJ36;Q9JIG8	PRA1 family protein 2	Praf2
20.4205	7	12.9	G3X909;G3UY21;A0A140T8T2;G3UYX7;Q9R1B9;G3UZ61	G3X909;G3UY21;A0A140T8T2;G3UYX7;Q9R1B9	Slit homolog 2 protein;Slit homolog 2 protein N-product;Slit homolog 2 protein C-product	Slit2
15.9504	1	10	A0A1B0GRG3;A0A1B0GSK8;O35566	A0A1B0GRG3;A0A1B0GSK8;O35566	CD151 antigen	Cd151
19.1276	2	7.9	A0A1B0GS09;Q61187;D3Z2V5;D3Z0S9;A0A1B0GS10	A0A1B0GS09;Q61187;D3Z2V5;D3Z0S9;A0A1B0GS10	Tumor susceptibility gene 101 protein	Tsg101
20.3575	1	6.2	A0A1B0GT50;Q9Z0M9	A0A1B0GT50;Q9Z0M9	Interleukin-18-binding protein	Il18bp
18.4276	2	4	A0A1B0GT92;Q9Z1E4	A0A1B0GT92;Q9Z1E4	Glycogen [starch] synthase, muscle	Gys1
19.9199	6	29.2	A0A1D5RM85;P62717;A0A1D5RM79;A0A1D5RLW5;A0A1D5RMC7;A0A1D5RME4	A0A1D5RM85;P62717;A0A1D5RM79;A0A1D5RLW5;A0A1D5RMC7;A0A1D5RME4	60S ribosomal protein L18a	Rpl18a
21.609	5	2.2	B7ZWL1;A0A1D5RMJ8;Q6ZQ08;A0A1D5RM04;A0A1D5RMD8	B7ZWL1;A0A1D5RMJ8;Q6ZQ08	CCR4-NOT transcription complex subunit 1	Cnot1
19.2975	1	14.3	A0A1L1SRT4;A0A1L1SRB5;A0A1L1SRW2;A0A1L1STF2;A0A1L1SU68;A0A1L1SRT5;Q91W67	A0A1L1SRT4;A0A1L1SRB5;A0A1L1SRW2;A0A1L1STF2;A0A1L1SU68;A0A1L1SRT5;Q91W67	Ubiquitin-like protein 7	Ubl7
22.3869	8	18.6	A0A1L1SS44;Q60709;Q06335	A0A1L1SS44;Q60709;Q06335	Amyloid-like protein 2	Aplp2
20.3005	6	19.8	A0A1L1STE6;Q9D6R2	A0A1L1STE6;Q9D6R2	Isocitrate dehydrogenase [NAD] subunit alpha, mitochondrial	Idh3a
20.8785	2	23.4	A0A1W2P7L7;P59708	A0A1W2P7L7;P59708	Splicing factor 3B subunit 6	Sf3b6
19.9379	2	28	A0A1Y7VN70;Q80Y14	A0A1Y7VN70;Q80Y14	Glutaredoxin-related protein 5, mitochondrial	Glrx5
19.3281	1	9.9	A0A286YDI5;A0A286YCI0;Q9JI78	A0A286YDI5;A0A286YCI0;Q9JI78	Peptide-N(4)-(N-acetyl-beta-glucosaminyl)asparagine amidase	Ngly1
23.0144	12	43.8	A0A286YD87;Q01721	A0A286YD87;Q01721	Growth arrest-specific protein 1	Gas1
20.7506	6	14.2	A0A2C9F2D2;Q07076;A0A286YCW4	A0A2C9F2D2;Q07076	Annexin A7	Anxa7
19.6707	4	12.4	A0A2I3BQP6;Q923T9;A0A286YCW8;A0A286YCH4;A0A286YDL6;Q5SVI9;Q5SVJ1;Q5SVI3;Q5SVI0;Q5SVI2;Q68EG2;Q5SVI1;Q5SVJ0;P28652;A0A286YCI7	A0A2I3BQP6;Q923T9;A0A286YCW8	Calcium/calmodulin-dependent protein kinase type II subunit gamma	Camk2g
18.319	2	9.1	A0A2I3BRA9;A0A2R8W6K5;A0A2I3BRU6;A0A2K6EDK7;A0A2R8VI79;A0A2R8VK79;Q9JJ43;Q8BP71;A2A4W9;A0A2I3BR20;Q8BIF2	A0A2I3BRA9;A0A2R8W6K5;A0A2I3BRU6;A0A2K6EDK7;A0A2R8VI79;A0A2R8VK79;Q9JJ43;Q8BP71;A2A4W9;A0A2I3BR20;Q8BIF2	RNA binding protein fox-1 homolog 1;RNA binding protein fox-1 homolog 2;RNA binding protein fox-1 homolog 3	Rbfox1;Rbfox2;Rbfox3
19.6695	5	12.9	A0A2K6EDK3;Q6PIP5	A0A2K6EDK3;Q6PIP5	NudC domain-containing protein 1	Nudcd1
21.1487	5	12	A0A3B2W812;Q9JLQ0	A0A3B2W812;Q9JLQ0	CD2-associated protein	Cd2ap
19.8136	2	14.7	D3Z7I9;A0A3Q4L2S6;D3Z754;A0A3Q4EG54;A0A3Q4EI24;Q3V156;Q91XL9;A0A3Q4EG41;D3YZ66	D3Z7I9;A0A3Q4L2S6;D3Z754;A0A3Q4EG54;A0A3Q4EI24;Q3V156;Q91XL9;A0A3Q4EG41;D3YZ66	Oxysterol-binding protein;Oxysterol-binding protein-related protein 1	Osbpl1a
20.6214	4	15.3	A0A494BBP6;A0A494B9X3;E9Q9M1;Q3V1L4;A0A494BBI8;G3X9J6	A0A494BBP6;A0A494B9X3;E9Q9M1;Q3V1L4	Cytosolic purine 5-nucleotidase	Nt5c2
21.078	4	32.6	E0CX79;E0CXR3;E0CZD9;E0CXM9;A0A494B9Y9;Q9DB43;E0CXA3	E0CX79;E0CXR3;E0CZD9;E0CXM9;A0A494B9Y9;Q9DB43	Zinc finger protein-like 1	Zfpl1
18.0998	2	6.2	A0A498WGK6;Q9ET30	A0A498WGK6;Q9ET30	Transmembrane 9 superfamily member 3	Tm9sf3
20.7494	10	17.5	A7YY80;D0VYV6;A0A5F8MPR1;Q9WV92;A0A286YD84;A0A3B2WD96;A0A3B2WBE1;A0A286YDY4;A0A5F8MPE1;A0A286YCY1;A0A286YCT6;A0A1D5RLV1;A0A571BEG4;A2A839;A2A838;A2AD32;A2A842;A2A841;P48193;A0A286YCY8;A2AUK7;A2AUK8;A2AUK5;E9PV14;Q9Z2H5	A7YY80;D0VYV6;A0A5F8MPR1;Q9WV92;A0A286YD84;A0A3B2WD96;A0A3B2WBE1;A0A286YDY4;A0A5F8MPE1;A0A286YCY1	Band 4.1-like protein 3;Band 4.1-like protein 3, N-terminally processed	Epb4.1l3;Epb41l3
19.9031	3	4.6	A0A5F8MPY3;P34152;A0A2I3BRG7;A0A2I3BQ85	A0A5F8MPY3;P34152	Focal adhesion kinase 1	Ptk2
19.2412	1	9.4	A2A709;Q8VCA8	A2A709;Q8VCA8	Secernin-2	Scrn2
19.3852	4	9	A2A7A7;Q8CFX1;A2A7A8	A2A7A7;Q8CFX1	GDH/6PGL endoplasmic bifunctional protein;Glucose 1-dehydrogenase;6-phosphogluconolactonase	H6pd
21.886	2	20.6	A2A9I0;O35166	A2A9I0;O35166	Golgi SNAP receptor complex member 2	Gosr2
20.6902	7	30.8	A2ADY9;Q9DAF3	A2ADY9	Protein DDI1 homolog 2	Ddi2
19.2079	1	27.1	A2AFP4;A2AFP5;Q9R0M6	A2AFP4;A2AFP5;Q9R0M6	Ras-related protein Rab-9A	Rab9;Rab9a
19.0389	4	4.9	A2AI52;Q80U87	A2AI52;Q80U87	Ubiquitin carboxyl-terminal hydrolase;Ubiquitin carboxyl-terminal hydrolase 8	Usp8
19.8378	3	3.6	A2ALV7;Q6PDI5;A2ALV8;A2ALV6;A2ALW1	A2ALV7;Q6PDI5;A2ALV8;A2ALV6	Proteasome-associated protein ECM29 homolog	AI314180;Ecm29
20.2085	2	10.5	A2AMC3;Q3UXG7;Q91ZW2;E9PZ15;E9Q686	A2AMC3;Q3UXG7;Q91ZW2;E9PZ15;E9Q686	GDP-fucose protein O-fucosyltransferase 1	Pofut1
20.3198	4	11.9	B7ZCL8;A2AN84;P70290;B7ZCM0;B7ZCL9;D6RFD5;B7ZCM1	B7ZCL8;A2AN84;P70290;B7ZCM0;B7ZCL9	55 kDa erythrocyte membrane protein	Mpp1
18.4105	2	3	A2AQJ8;Q8BVW0;A0A668KLD9	A2AQJ8;Q8BVW0;A0A668KLD9	Neutral alpha-glucosidase C	Ganc
19.6639	1	0.9	A2AS98;P28660	A2AS98;P28660	Nck-associated protein 1	Nckap1
21.0141	3	13.4	A2AU62;Q64012;A2AU61	A2AU62;Q64012;A2AU61	RNA-binding protein Raly	Raly
20.8213	4	16.5	A2AUR3;Q60866;A2AUR5	A2AUR3;Q60866;A2AUR5	Phosphotriesterase-related protein	Pter
19.6343	4	11.6	A3KMP2;D6RH59	A3KMP2	Tetratricopeptide repeat protein 38	Ttc38
20.6619	1	7.4	A8Y5E9;B2KGA7;Q505B7	A8Y5E9;B2KGA7;Q505B7	Protein archease	Zbtb8os
20.9018	4	13.4	B1AQR8;G3X9T7;O08573	B1AQR8;G3X9T7;O08573	Galectin;Galectin-9	Lgals9
20.0057	3	12.5	B1AT82;Q9D0M1;B1AT84;B1AT83	B1AT82;Q9D0M1;B1AT84;B1AT83	Phosphoribosyl pyrophosphate synthase-associated protein 1	Prpsap1
19.881	3	8.7	B1AU74;Q9CWP6	B1AU74;Q9CWP6	Motile sperm domain-containing protein 2	Mospd2
19.0453	3	11.2	B1AUN3;Q3UKV0;B1AUN2	B1AUN3;Q3UKV0;B1AUN2		Eif2b3
20.3775	7	3.9	B1AUX2;Q61191;F6SJS2	B1AUX2;Q61191	Host cell factor 1;HCF N-terminal chain 1;HCF N-terminal chain 2;HCF N-terminal chain 3;HCF N-terminal chain 4;HCF N-terminal chain 5;HCF N-terminal chain 6;HCF C-terminal chain 1;HCF C-terminal chain 2;HCF C-terminal chain 3;HCF C-terminal chain 4;HCF C-terminal chain 5;HCF C-terminal chain 6	Hcfc1
18.4416	1	2.5	B1AZ46;Q8BKX1	B1AZ46;Q8BKX1	Brain-specific angiogenesis inhibitor 1-associated protein 2	Baiap2
18.3423	1	0.9	B2RUJ2;B7ZNX6;Q80TH2	B2RUJ2;B7ZNX6;Q80TH2	Protein LAP2	Erbb2ip
19.9655	3	3.7	B9EHJ3;P39447;A0A0U1RPW2	B9EHJ3;P39447;A0A0U1RPW2	Tight junction protein ZO-1	Tjp1
19.1232	4	2.9	B9EKJ3;Q80TL7	B9EKJ3;Q80TL7	Protein MON2 homolog	Mon2
19.3515	3	16.5	D3YWT0;D3Z569;D3YTS1;Q9R0P6	D3YWT0;D3Z569;D3YTS1;Q9R0P6	Signal peptidase complex catalytic subunit SEC11;Signal peptidase complex catalytic subunit SEC11A	Sec11a
18.3818	2	4.4	E9QP59;D3YU56;Q9WU40	E9QP59;D3YU56;Q9WU40	Inner nuclear membrane protein Man1	Lemd3
21.0247	1	1.7	G3UYM8;F6VR53;D3YUF3;D3YUF4;G3UXP9;E9Q863;E9PY13;E9PY12;G3UX72;E9PXE1;E9QPM7;E9PXE2;Q64096	G3UYM8;F6VR53;D3YUF3;D3YUF4;G3UXP9;E9Q863;E9PY13;E9PY12;G3UX72;E9PXE1;E9QPM7;E9PXE2;Q64096	Guanine nucleotide exchange factor DBS	Mcf2l
20.2417	7	10.3	D3Z3E8;E9PW39;D3YVL0;P23249	D3Z3E8;E9PW39;D3YVL0;P23249	Putative helicase MOV-10	Mov10
20.127	2	5.9	D3YWJ4;Q8K2I1	D3YWJ4;Q8K2I1	Protein farnesyltransferase subunit beta	Fntb
20.451	1	26	D3Z205;D3Z0Q1;J3QM73;D3YWJ5;D3Z325;D3Z312;Q921Z5	D3Z205;D3Z0Q1;J3QM73;D3YWJ5;D3Z325;D3Z312;Q921Z5	Tumor necrosis factor alpha-induced protein 8	Tnfaip8
21.2023	3	22.4	D3YX62;O70252;D3Z4A2	D3YX62;O70252;D3Z4A2	Heme oxygenase 2	Hmox2
21.9959	7	11.8	S4R1M2;D3YXK2;Q80YR5;S4R2Q5	S4R1M2;D3YXK2	Scaffold attachment factor B1	Safb
20.0657	5	6.3	D3Z061;Q8C7R4	D3Z061;Q8C7R4	Ubiquitin-like modifier-activating enzyme 6	Uba6
19.448	2	2	F6XC54;D3Z074;E9PXV7;E9PV41;O08808	F6XC54;D3Z074;E9PXV7;E9PV41;O08808	Protein diaphanous homolog 1	Diap1;Diaph1
21.1389	3	18.5	D3Z3A0;Q9DCL8	D3Z3A0;Q9DCL8	Protein phosphatase inhibitor 2	Ppp1r2
20.4953	3	19.6	D3Z3T5;P49586;Q811Q9	D3Z3T5;P49586;Q811Q9	Choline-phosphate cytidylyltransferase A;Choline-phosphate cytidylyltransferase B	Pcyt1a;Pcyt1b
30.5172	2	3.4	D3Z499;Q0PMG2;A0A3Q4EGH1;F7ABV5;E9Q6S8	D3Z499;Q0PMG2;A0A3Q4EGH1;F7ABV5;E9Q6S8	MAM domain-containing glycosylphosphatidylinositol anchor protein 1	Mdga1
21.0651	1	7.6	D3Z7S0;D3Z4J5;Q9D1H7	D3Z7S0;D3Z4J5;Q9D1H7	Golgi to ER traffic protein 4 homolog	Get4
19.7866	3	8.2	D3Z572;E9PX46;F6R6P2;F8WGM3;O70258;F6WKE4	D3Z572;E9PX46;F6R6P2;F8WGM3;O70258;F6WKE4	Epsilon-sarcoglycan	Sgce
19.9459	6	21	D3Z6I4;Q921W4;D3YZD6;A0A338P785;D3YU21;F7BGV1;A0A338P6Y1	D3Z6I4;Q921W4;D3YZD6;A0A338P785;D3YU21;F7BGV1	Quinone oxidoreductase-like protein 1	Cryzl1
21.4903	2	6.3	E9QAT0;D3Z6U8;E9QNF5;Q6AXB7;P35922;E9QAS9;E9QAS8	E9QAT0;D3Z6U8;E9QNF5;Q6AXB7;P35922;E9QAS9;E9QAS8	Fragile X mental retardation protein 1 homolog	Fmr1
20.0724	2	7.3	D3Z7P0;Q8K3W0;A0A0J9YV56;E9Q0U3	D3Z7P0;Q8K3W0;A0A0J9YV56;E9Q0U3	BRCA1-A complex subunit BRE	Bre
20.7305	3	30.1	E0CYJ0;E0CXA9;Q6PEB6;G8JL35	E0CYJ0;E0CXA9;Q6PEB6	MOB-like protein phocein	Mob4
20.1591	2	8.2	E0CXB9;Q61301;Q8BS72	E0CXB9;Q61301;Q8BS72	Catenin alpha-2	Ctnna2
19.4692	3	22.7	E9Q6P2;G3X8U7;E0CZ78;P48453	E9Q6P2;G3X8U7;E0CZ78;P48453	Serine/threonine-protein phosphatase;Serine/threonine-protein phosphatase 2B catalytic subunit beta isoform	Ppp3cb
18.441	9	4.7	E9PVA8	E9PVA8		Gcn1l1
22.7665	18	8.6	E9QAH1;E9PVZ8	E9QAH1;E9PVZ8		Golgb1
20.0642	4	6.3	F8VPX1;E9PXY8;Q6A4J8	F8VPX1;E9PXY8;Q6A4J8	Ubiquitin carboxyl-terminal hydrolase;Ubiquitin carboxyl-terminal hydrolase 7	Usp7
20.3464	3	6.9	E9PZ88;F8WIE1;Q91W89;E9PYM7;F6TFL1	E9PZ88;F8WIE1;Q91W89;E9PYM7	Alpha-mannosidase;Alpha-mannosidase 2C1	Man2c1
20.6623	5	19	E9Q9E4;E9PZX7;P30285;D6RHS5;D3YWB0	E9Q9E4;E9PZX7;P30285	Cyclin-dependent kinase 4	Cdk4
19.6421	1	1	H3BJG4;E9Q512	H3BJG4;E9Q512		Trip11
21.4647	3	10.9	Q3UIX4;F6RDI8;E9Q6E5;D3Z4B0;F6X2U6;F6TN80;D6RE22;A0A0G2JEG1	Q3UIX4;F6RDI8;E9Q6E5;D3Z4B0		Srsf11
21.4474	2	20.8	E9Q6U4;Q3UWL8;E9Q4Q8;E9Q8R1;Q6P0X1	E9Q6U4;Q3UWL8;E9Q4Q8;E9Q8R1;Q6P0X1	Prefoldin subunit 4	Pfdn4
21.8217	7	11.6	H7BWY4;E9Q9H0;Q811D0;D3Z3B8;S4R2T8;F6UDT8;E9Q2L2;A0A571BEK3;A0A571BEZ4;A0A338P7H1;A0A338P713;E9Q3Z8;B1AR31;A0A338P6L4;A0A338P6H5;D3YWU0;A0A338P6E5;G3UZL5;A0A338P6I6;Q62108	H7BWY4;E9Q9H0;Q811D0;D3Z3B8	Disks large homolog 1	Dlg1
21.11	2	32.6	E9QA15;REV__B2RXW8;REV__F7CYX4;REV__Q8BSS9;REV__B8QI34;REV__B2RXQ2	E9QA15		Cald1
20.8655	8	5.7	E9QAS4;E9QAS5;Q6PDQ2;E9PYU4;E9PYL1;A2A8L1;A0A5F8MQ82;F6WR45;F7C528;E9Q614;B1AR17	E9QAS4;E9QAS5;Q6PDQ2	Chromodomain-helicase-DNA-binding protein 4	Chd4
20.1623	5	3.6	E9QAT4;F7BPW6	E9QAT4;F7BPW6		Sec16a
20.882	5	7.3	E9QK48;Q7TNG5;D6RGM3;A0A0U1RQ42;A0A0U1RPM7	E9QK48;Q7TNG5;D6RGM3	Echinoderm microtubule-associated protein-like 2	Eml2
21.3074	7	8.7	E9QLA5;Q0GNC1;A0A1Y7VM80	E9QLA5;Q0GNC1;A0A1Y7VM80	Inverted formin-2	Inf2
22.1334	4	35.2	F6QKK2;Q8VEH3;A0A0N4SVB8;Q9CQW2	F6QKK2;Q8VEH3;A0A0N4SVB8;Q9CQW2	ADP-ribosylation factor-like protein 8A;ADP-ribosylation factor-like protein 8B	Arl8a;Arl8b
20.5575	4	6.7	F6R3V4;H3BIX0;H3BL37;O08784;H3BK88	F6R3V4;H3BIX0;H3BL37;O08784;H3BK88	Treacle protein	Tcof1
20.3083	3	9.9	F6TCF9;Q60739	F6TCF9;Q60739	BAG family molecular chaperone regulator 1	Bag1
21.0729	4	31.5	F7C0H6;Q5M8N0	F7C0H6;Q5M8N0	CB1 cannabinoid receptor-interacting protein 1	Cnrip1
20.9066	2	2.4	F7CBP1;G3XA17;Q62448	F7CBP1;G3XA17;Q62448	Eukaryotic translation initiation factor 4 gamma 2	Eif4g2
21.1284	4	7.7	F8VPR1;Q8BVA4	F8VPR1;Q8BVA4	Leiomodin-1	Lmod1
20.2075	8	9.4	F8VPU2;E9Q805	F8VPU2	FERM, RhoGEF and pleckstrin domain-containing protein 1	Farp1
20.9904	4	41.3	F8WIB1;P61211;E9Q006	F8WIB1;P61211	ADP-ribosylation factor-like protein 1	Arl1
19.8011	2	61.2	F8WIT2	F8WIT2	Annexin	Anxa6
20.2858	2	23.4	H7BXB9;F8WIU1;Q9D1K7;Q6IR22	H7BXB9;F8WIU1;Q9D1K7;Q6IR22	UPF0687 protein C20orf27 homolog	1700037H04Rik
21.1401	2	19.4	F8WJI3;Q8R3Q6;E9Q4B5	F8WJI3;Q8R3Q6;E9Q4B5	Coiled-coil domain-containing protein 58	Ccdc58
20.5561	5	23	G3UXL2;Q9D7G0;Q8C5R8	G3UXL2;Q9D7G0;Q8C5R8	Ribose-phosphate pyrophosphokinase 1	Prps1l3;Prps1;Prps1l1
20.9718	3	4.3	G3X956;Q920B9	G3X956;Q920B9	FACT complex subunit SPT16	Supt16;Supt16h
25.5746	67	40.8	G3X973;Q8R4Y4;F7BK35	G3X973;Q8R4Y4	Stabilin-1	Stab1
20.3572	4	16	G5E884;O88643;S4R2K7	G5E884;O88643	Non-specific serine/threonine protein kinase;Serine/threonine-protein kinase PAK 1	Pak1
20.2595	5	12.7	G5E897;A0A1L1SRB2	G5E897		Kdelc2
18.9795	4	5.2	G5E8R4;Q922D4;A0A286YD27	G5E8R4;Q922D4	Serine/threonine-protein phosphatase 6 regulatory subunit 3	Ppp6r3
18.3216	1	3	G5E8V8;Q9JJT9	G5E8V8;Q9JJT9	Phosphorylated adapter RNA export protein	Phax
22.0297	13	24.3	Q5JC28;H3BK65;P42567;F6W2Q5;A0A0R4J0A0;H3BJB8	Q5JC28;H3BK65;P42567;F6W2Q5	Epidermal growth factor receptor substrate 15	Eps15
19.4289	1	6.3	H3BKY1;H9H9R4;Q9JHJ3	H3BKY1;H9H9R4;Q9JHJ3	Glycosylated lysosomal membrane protein	Glmp
20.0399	3	8.8	O08804;F7B9A0;A0A1Y7VLD5	O08804;F7B9A0		Serpinb6b
19.749	4	10	O08848	O08848	60 kDa SS-A/Ro ribonucleoprotein	Trove2
18.5313	4	32.5	Q9CQM8;O09167	Q9CQM8;O09167	60S ribosomal protein L21	Rpl21
21.4946	5	34.3	O35295	O35295	Transcriptional activator protein Pur-beta	Purb
21.2308	5	21.7	O35640;Q921D0	O35640;Q921D0	Annexin A8;Annexin	Anxa8
20.5603	4	20.3	O35682;A0A0N4SW94	O35682;A0A0N4SW94	Myeloid-associated differentiation marker	Myadm
18.4765	8	25.2	O54734	O54734	Dolichyl-diphosphooligosaccharide--protein glycosyltransferase 48 kDa subunit	Ddost
19.1389	1	3.6	O54941	O54941	SWI/SNF-related matrix-associated actin-dependent regulator of chromatin subfamily E member 1	Smarce1
22.2534	4	19.3	O54998;H3BJI5	O54998	Peptidyl-prolyl cis-trans isomerase FKBP7	Fkbp7
20.1094	5	47.7	O55022	O55022	Membrane-associated progesterone receptor component 1	Pgrmc1
22.0706	10	33.1	O70475;D3YXP9	O70475	UDP-glucose 6-dehydrogenase	Ugdh
19.6619	2	8.5	O88271	O88271	Craniofacial development protein 1	Cfdp1
21.2915	5	28	O88630	O88630	Golgi SNAP receptor complex member 1	Gosr1
22.1036	5	47.3	O88851	O88851	Putative hydrolase RBBP9	Rbbp9
19.7859	3	13.6	O88983;Q9D0J1	O88983;Q9D0J1	Syntaxin-8	Stx8
22.5846	4	20	P00329	P00329	Alcohol dehydrogenase 1	Adh1
19.321	2	18.2	P00375	P00375	Dihydrofolate reductase	Dhfr
18.1285	2	19.5	P14428;P03991	P14428;P03991	H-2 class I histocompatibility antigen, K-Q alpha chain;H-2 class I histocompatibility antigen, K-W28 alpha chain	H2-K1
20.8722	10	48.8	P05063	P05063	Fructose-bisphosphate aldolase C	Aldoc
20.0487	7	14.1	P07742	P07742	Ribonucleoside-diphosphate reductase large subunit	Rrm1
20.2286	5	22.5	P08074;F6YNX9	P08074	Carbonyl reductase [NADPH] 2	Cbr2
20.1113	5	11.6	P09242;E9Q7P8;B1AXF5	P09242;E9Q7P8	Alkaline phosphatase, tissue-nonspecific isozyme;Alkaline phosphatase	Alpl
22.5235	9	40.9	P10711;E9PYD5;B7ZCS4;F6XMY4;Q9QVN7	P10711;E9PYD5	Transcription elongation factor A protein 1	Tcea1
19.4443	2	10.5	P11862;D3Z503	P11862;D3Z503	Growth arrest-specific protein 2	Gas2
17.597	4	41.8	P12787	P12787	Cytochrome c oxidase subunit 5A, mitochondrial	Cox5a
22.1651	12	41.1	P14148;F6XI62	P14148;F6XI62	60S ribosomal protein L7	Rpl7
20.3016	4	22.2	P19253;A0A1B0GSB2;A0A1B0GSQ6;A0A1B0GS68;A0A1B0GSL5;A0A1B0GSC2;A0A1B0GRH1;A0A1B0GT00;A0A1B0GTA1;A0A1B0GQW6;A0A1B0GSJ2;A0A1B0GSF0	P19253;A0A1B0GSB2;A0A1B0GSQ6;A0A1B0GS68;A0A1B0GSL5;A0A1B0GSC2;A0A1B0GRH1;A0A1B0GT00;A0A1B0GTA1	60S ribosomal protein L13a	Rpl13a
23.3859	8	41.1	P21180;B8JJN2;B8JJM9	P21180;B8JJN2;B8JJM9	Complement C2;Complement C2b fragment;Complement C2a fragment	C2
21.4649	6	24.5	P21278	P21278	Guanine nucleotide-binding protein subunit alpha-11	Gna11
23.3266	15	57.8	P22005;B1AZQ0	P22005;B1AZQ0	Proenkephalin-A;Synenkephalin;Met-enkephalin;PENK(114-133);PENK(143-184);Met-enkephalin-Arg-Ser-Leu;Leu-enkephalin;PENK(238-259);Met-enkephalin-Arg-Phe	Penk
20.2131	2	16.7	P22935	P22935	Cellular retinoic acid-binding protein 2	Crabp2
19.6766	4	5	P25206	P25206	DNA replication licensing factor MCM3	Mcm3
18.6524	2	4.4	P26450;P70305;A0A087WQM2;Q80UI5	P26450;P70305;A0A087WQM2;Q80UI5	Phosphatidylinositol 3-kinase regulatory subunit alpha	Pik3r1
20.5628	12	32.8	P27659;A0A087WNS0;A0A087WQK0;A0A2R8VHN4;Q9CQ09;E9PWZ3	P27659	60S ribosomal protein L3	Rpl3
18.7346	6	54.3	P27784	P27784	C-C motif chemokine 6;CCL6(22-95);CCL6(23-95)	Ccl6
21.6045	5	21	P28063;G3UZW8;A0A494BAB6	P28063;G3UZW8	Proteasome subunit beta type-8;Proteasome subunit beta type	Psmb8
20.8721	2	18.6	P30681;A0A1B0GQX9	P30681;A0A1B0GQX9	High mobility group protein B2	Hmgb2
19.398	3	15.4	P31428;A0A1D5RM32;A0A1D5RML1	P31428;A0A1D5RM32;A0A1D5RML1	Dipeptidase 1	Dpep1
20.8881	4	13.7	P32067;A2AR07;D6RI87;F6SXM5	P32067;A2AR07;D6RI87	Lupus La protein homolog	Ssb
19.8159	5	28.4	P35282;A0A1W2P6Z4	P35282	Ras-related protein Rab-21	Rab21
21.0746	3	18.9	P35385	P35385	Heat shock protein beta-7	Hspb7
19.1213	2	5.9	P39098;A0A0G2JGT9	P39098;A0A0G2JGT9	Mannosyl-oligosaccharide 1,2-alpha-mannosidase IB	Man1a2
18.7741	4	12.2	P41241;A0A1L1SR46;A0A1L1STA1;A0A1L1SQQ5;D3YVQ8;D6RGA0;A0A0R4J1P8;D3Z4T5;A0A0R4J1N6;P41242	P41241;A0A1L1SR46;A0A1L1STA1	Tyrosine-protein kinase CSK	Csk
19.4375	1	14.3	Q9DCW5;P43024	Q9DCW5;P43024	Cytochrome c oxidase subunit 6A, mitochondrial;Cytochrome c oxidase subunit 6A1, mitochondrial	Cox6a1
22.4242	2	28.6	P45878	P45878	Peptidyl-prolyl cis-trans isomerase FKBP2	Fkbp2
21.7802	5	16.2	P46467;Q8VEJ9;Q8BPY9	P46467	Vacuolar protein sorting-associated protein 4B	Vps4b
19.2105	3	14.8	P46737;E9Q0P6;A3KGA8	P46737	Lys-63-specific deubiquitinase BRCC36	Brcc3
19.3437	7	12.8	P46978;D3YZN5	P46978	Dolichyl-diphosphooligosaccharide--protein glycosyltransferase subunit STT3A	Stt3a
20.8742	13	37.4	P47738;A0A0G2JEU1;A0A0G2JF60;A0A0G2JFQ0;D3YYF3	P47738;A0A0G2JEU1	Aldehyde dehydrogenase, mitochondrial	Aldh2
19.7372	7	12.6	P47856;Q9Z2Z9	P47856	Glutamine--fructose-6-phosphate aminotransferase [isomerizing] 1	Gfpt1
17.7479	1	12	P48771	P48771	Cytochrome c oxidase subunit 7A2, mitochondrial	Cox7a2
14.5351	14	55.4	P48962;Q3V132	P48962	ADP/ATP translocase 1	Slc25a4
22.2983	2	23.9	P50114	P50114	Protein S100-B	S100b
19.608	4	12.6	Q8BGZ6;P51569	Q8BGZ6;P51569	Alpha-galactosidase A	Gla
21.8316	10	25.9	P51655	P51655	Glypican-4;Secreted glypican-4	Gpc4
20.4169	1	41.3	Q3TN85;P54726;F6YL88	Q3TN85;P54726	UV excision repair protein RAD23 homolog A	Rad23a
21.0271	3	35.8	P56375	P56375	Acylphosphatase-2	Acyp2
20.4771	4	9.2	P57716	P57716	Nicastrin	Ncstn
20.2761	4	21.1	P57746	P57746	V-type proton ATPase subunit D	Atp6v1d
22.6519	6	12.5	P60670	P60670	Nuclear protein localization protein 4 homolog	Nploc4
19.7981	5	13.5	P61222	P61222	ATP-binding cassette sub-family E member 1	Abce1
17.7916	2	28.3	P61514;A0A1D5RL86	P61514;A0A1D5RL86	60S ribosomal protein L37a	Rpl37a
19.8973	4	25	P62071	P62071	Ras-related protein R-Ras2	Rras2
22.2959	4	56.3	P62264;D3YVF4;D3Z7I1;A0A494BAS4	P62264;D3YVF4;D3Z7I1	40S ribosomal protein S14	Rps14
21.5928	3	15.7	P62754	P62754	40S ribosomal protein S6	Rps6
22.2516	3	31.3	P62855	P62855	40S ribosomal protein S26	Rps26
20.1263	3	41.8	P63087;A0A0G2JGC1;A0A0G2JFF1	P63087;A0A0G2JGC1;A0A0G2JFF1	Serine/threonine-protein phosphatase PP1-gamma catalytic subunit	Ppp1cc
19.4131	3	31.4	Q3UZI5;P63089	Q3UZI5;P63089	Pleiotrophin	Ptn
22.4324	11	28.8	Q7TMG7;P70180	Q7TMG7;P70180	Atrial natriuretic peptide receptor 3	Npr3
20.15	2	12.6	Q3UGN9;P70297;A2ARJ0	Q3UGN9;P70297;A2ARJ0	Signal transducing adapter molecule 1	Stam
20.7443	4	13.1	P70303;A2AEQ5	P70303	CTP synthase 2	Ctps2
20.4874	7	26.5	P70441	P70441	Na(+)/H(+) exchange regulatory cofactor NHE-RF1	Slc9a3r1
19.5711	2	37.5	P70445	P70445	Eukaryotic translation initiation factor 4E-binding protein 2	Eif4ebp2
20.5297	3	12.1	P70452;D6RJ29	P70452	Syntaxin-4	Stx4
22.5758	3	39.5	P83917;Q7TPM0;Q9CYJ8	P83917;Q7TPM0;Q9CYJ8	Chromobox protein homolog 1	Cbx1
25.633	15	55.6	P97299	P97299	Secreted frizzled-related protein 2	Sfrp2
20.0467	3	15.5	P97370	P97370	Sodium/potassium-transporting ATPase subunit beta-3	Atp1b3
20.243	8	17	P97390	P97390	Vacuolar protein sorting-associated protein 45	Vps45
20.4775	4	21.2	P97470;A0A0U1RQ12;A0A0U1RPR5	P97470;A0A0U1RQ12	Serine/threonine-protein phosphatase 4 catalytic subunit	Ppp4c
19.7153	3	8.8	P98083;D3YZV5;D3Z2I8;D3Z5U6;A0A5F8MPM1;Q61120;Q8BMC3	P98083	SHC-transforming protein 1	Shc1
23.2247	13	16.6	Q00519;A0A3B2WBF8;G3X982;Q3TYQ9	Q00519	Xanthine dehydrogenase/oxidase;Xanthine dehydrogenase;Xanthine oxidase	Xdh
21.4742	4	24.6	Q08024	Q08024	Core-binding factor subunit beta	Cbfb
20.0875	3	1	Q2PZL6	Q2PZL6	Protocadherin Fat 4	Fat4
19.7805	4	14.4	Q3TDN2;D3Z2H4;D6RE51;D3Z4G9;D3YUP4	Q3TDN2;D3Z2H4	FAS-associated factor 2	Faf2
19.7357	5	5.5	Q3TGG2;E9Q5Q0;A0A0U1RPL0;Q7TQH0;J3QP59	Q3TGG2;E9Q5Q0;A0A0U1RPL0;Q7TQH0	Ataxin-2-like protein	Atxn2l
20.0727	6	11.8	Q3THK7	Q3THK7	GMP synthase [glutamine-hydrolyzing]	Gmps
20.8505	3	7.6	Q3TIX9	Q3TIX9	U4/U6.U5 tri-snRNP-associated protein 2	Usp39
19.9532	22	36.4	Q3TRM8;E9Q8S8;E9Q3Z4;D6RFA3;D3Z2E4	Q3TRM8;E9Q8S8;E9Q3Z4	Hexokinase-3;Hexokinase	Hk3
20.7674	5	13.1	Q3TUQ7;Q5EG47;Q8BRK8	Q3TUQ7;Q5EG47	5-AMP-activated protein kinase catalytic subunit alpha-1	Prkaa1
21.2806	5	25.7	Q3TXN1;Q8VDQ1;D6RGL6	Q3TXN1;Q8VDQ1	Prostaglandin reductase 2	Ptgr2
20.6087	1	12.5	Q3TXT3	Q3TXT3	SOSS complex subunit C	Inip
21.8405	7	28.5	Q3UEB4;Q9R008;D3YV77;A0A0G2JEG0;A0A0G2JFX8;A0A0G2JDI0	Q3UEB4;Q9R008;D3YV77;A0A0G2JEG0;A0A0G2JFX8	Mevalonate kinase	Mvk
22.0993	3	11.6	Q3UGB5;Q9JII5;D3Z4J1	Q3UGB5;Q9JII5;D3Z4J1	DAZ-associated protein 1	Dazap1
19.9433	2	22.7	Q3UGS4	Q3UGS4	Protein FAM195B	Fam195b
20.2428	4	11.7	Q3UHD6;A0A0G2JF85;A0A0G2JGD5	Q3UHD6;A0A0G2JF85	Sorting nexin-27	Snx27
20.0744	4	13.9	Q3ULB1;Q921W7;P47226;D6RH72;B1AXB9	Q3ULB1;Q921W7;P47226	Testin	Tes
20.3971	3	21.6	Q3UZP7;Q9Z0P4	Q3UZP7;Q9Z0P4	Paralemmin-1	Palm
21.7598	8	8.7	Q4LDD4;E9PUB0;D3YZJ7;D3Z2S2	Q4LDD4;E9PUB0	Arf-GAP with Rho-GAP domain, ANK repeat and PH domain-containing protein 1	Arap1
21.9345	10	14.1	Q569Z6;Q8BZN7;F6YH92;F6YSQ2	Q569Z6;Q8BZN7	Thyroid hormone receptor-associated protein 3	Thrap3
21.6912	7	18.7	Q5MJS3;E0CY01	Q5MJS3	Extracellular serine/threonine protein kinase FAM20C	Fam20c
21.984	3	11	Q5SRX1;Q5SXA5;Q5SXA4	Q5SRX1;Q5SXA5	TOM1-like protein 2	Tom1l2
19.7283	2	6.2	Q5SUF2	Q5SUF2	Luc7-like protein 3	Luc7l3
19.9069	2	4.1	Q5SVT1;Q5SVT2;Q99PP9	Q5SVT1;Q5SVT2;Q99PP9	Tripartite motif-containing protein 16	Trim16
19.9822	5	2.9	Q5SWU9	Q5SWU9	Acetyl-CoA carboxylase 1;Biotin carboxylase	Acaca
23.6421	16	20.2	Q60597;Z4YJV4;B2RXT3;E9Q7L0;Q5SVY1;Q5SVY0	Q60597;Z4YJV4	2-oxoglutarate dehydrogenase, mitochondrial	Ogdh
17.3736	9	46.4	Q60930;G3UX26;A0A286YCR8;D3YZT5;D3YUN8	Q60930;G3UX26;A0A286YCR8;D3YZT5	Voltage-dependent anion-selective channel protein 2	Vdac2
17.9425	11	53	Q60932	Q60932	Voltage-dependent anion-selective channel protein 1	Vdac1
23.6668	9	29.9	Q61029;Q61033	Q61029;Q61033	Lamina-associated polypeptide 2, isoforms beta/delta/epsilon/gamma;Lamina-associated polypeptide 2, isoforms alpha/zeta	Tmpo
20.4162	5	17.7	Q61074;A0A0J9YV96;A0A0J9YVG0;A0A0J9YUB0	Q61074;A0A0J9YV96;A0A0J9YVG0	Protein phosphatase 1G	Ppm1g
18.7496	1	1.1	Q61136	Q61136	Serine/threonine-protein kinase PRP4 homolog	Prpf4b
20.2926	1	8.3	Q61160	Q61160	FAS-associated death domain protein	Fadd
19.2209	2	4.4	Q61235;B7ZNU9	Q61235;B7ZNU9	Beta-2-syntrophin	Sntb2
21.4853	1	0.5	Q61789	Q61789	Laminin subunit alpha-3	Lama3
27.1066	44	39.9	Q61830	Q61830	Macrophage mannose receptor 1	Mrc1
22.3351	5	20.9	Q62189;D3Z0S6;D6RI83	Q62189;D3Z0S6	U1 small nuclear ribonucleoprotein A	Snrpa
19.6983	4	15.8	Q62219;E9Q1D5;E9PYQ1;E9Q1V4	Q62219;E9Q1D5	Transforming growth factor beta-1-induced transcript 1 protein	Tgfb1i1
21.9507	1	11.3	Q62241	Q62241	U1 small nuclear ribonucleoprotein C	Snrpc
22.2608	5	20.3	Q62433;E9Q0J8;E9PZC7;E9Q7G8;E9Q147;E9Q7V2;E9Q514;E9Q5I8;E9Q3F9;E9PVF3	Q62433	Protein NDRG1	Ndrg1
21.3148	5	14.5	Q64337;D3YZJ1;F6VD69	Q64337;D3YZJ1	Sequestosome-1	Sqstm1
20.9132	5	36.6	Q64339	Q64339	Ubiquitin-like protein ISG15	Isg15
22.0053	8	35	Q64669	Q64669	NAD(P)H dehydrogenase [quinone] 1	Nqo1
21.5557	9	26.7	Q6NZD2;Q9WV80;D3YWH1	Q6NZD2;Q9WV80	Sorting nexin-1	Snx1
20.9579	4	5.9	Q6NZR5;G3UYT1	Q6NZR5		Skiv2l
19.185	2	8.6	Q6P8J7;P30275	Q6P8J7;P30275	Creatine kinase S-type, mitochondrial;Creatine kinase U-type, mitochondrial	Ckmt2;Ckmt1
21.5789	5	22.8	Q6PFB2;Q8VE37;A2CER2	Q6PFB2;Q8VE37	Regulator of chromosome condensation	Rcc1
20.2665	5	36.7	Q6PGB6	Q6PGB6	N-alpha-acetyltransferase 50	Naa50
18.1409	2	13.9	Q6PGH1	Q6PGH1	Protein BUD31 homolog	Bud31
20.111	6	9.5	Q6Q899;A2AP29	Q6Q899	Probable ATP-dependent RNA helicase DDX58	Ddx58
19.8556	2	2.3	Q6ZPJ3	Q6ZPJ3	E2/E3 hybrid ubiquitin-protein ligase UBE2O	Ube2o
21.2343	3	9.2	Q78JW9;A0A0U1RQ55	Q78JW9;A0A0U1RQ55	Ubiquitin domain-containing protein UBFD1	Ubfd1
19.9215	5	11.6	Q91V89;Q7TNL5;Q60996	Q91V89;Q7TNL5		Ppp2r5d
18.8464	2	6.6	Q80UY2;A0A0U1RNG8;A0A0N4SV15	Q80UY2;A0A0U1RNG8;A0A0N4SV15	E3 ubiquitin-protein ligase KCMF1	Kcmf1
20.8829	6	12.1	Q80WQ2;A0A1D5RLY2;A0A1D5RLN5	Q80WQ2;A0A1D5RLY2	Protein VAC14 homolog	Vac14
22.5688	2	10.8	Q80WW9	Q80WW9	DDRGK domain-containing protein 1	Ddrgk1
21.3752	5	14.7	Q80X72	Q80X72	Leucine-rich repeat-containing protein 15	Lrrc15
22.4689	9	14.4	Q810A7	Q810A7	ATP-dependent RNA helicase DDX42	Ddx42
19.9624	10	31.6	Q8BFR5;A0A0U1RNQ6;A0A0U1RPC4	Q8BFR5;A0A0U1RNQ6	Elongation factor Tu, mitochondrial	Tufm
19.4802	2	9.5	Q8BFY6	Q8BFY6	Peflin	Pef1
22.8079	4	65.1	Q8BGS2	Q8BGS2	BolA-like protein 2	Bola2
21.9218	4	26.3	Q8BH80;Q9QY76	Q8BH80;Q9QY76	Vesicle-associated membrane protein-associated protein B	Vapb
18.7837	4	6.4	Q8BHL5;F6YXR3;F6XD63	Q8BHL5;F6YXR3	Engulfment and cell motility protein 2	Elmo2
20.7825	3	13.4	Q8BIW1	Q8BIW1	Protein prune homolog	Prune
22.4945	9	21	Q8BK67;A2AWQ2	Q8BK67	Protein RCC2	Rcc2
18.6278	3	5.6	Q8BLN5	Q8BLN5	Lanosterol synthase	Lss
20.641	2	32.8	Q8BLY1	Q8BLY1	SPARC-related modular calcium-binding protein 1	Smoc1
20.8849	17	20.3	Q8BMJ2;A0A494BBF9;A0A494B919;A0A494BA98	Q8BMJ2	Leucine--tRNA ligase, cytoplasmic	Lars
19.5505	2	12.1	Q8BNY6;A0A0A6YY43	Q8BNY6;A0A0A6YY43	Neuronal calcium sensor 1	Ncs1
21.4746	4	10.7	Q8BP56	Q8BP56	Acid trehalase-like protein 1	Athl1
22.1422	4	25.5	Q8BP67	Q8BP67	60S ribosomal protein L24	Rpl24
20.3003	3	10.7	Q8BT60;Q9D6C8;A0A0R4J1D0;A0A0R4J0J1;Q3UYN2;P59108;Q1RLL3;Q9Z140;Q8BLR2;Q0VE82;Q9DC53;Q8JZW4	Q8BT60	Copine-3	Cpne3
20.2481	4	10.2	Q8BTS4	Q8BTS4	Nuclear pore complex protein Nup54	Nup54
18.6121	1	2.3	Q8BTY8	Q8BTY8	Sec1 family domain-containing protein 2	Scfd2
19.3485	2	1.3	Q8BUR4;A0A1B0GSI1	Q8BUR4;A0A1B0GSI1	Dedicator of cytokinesis protein 1	Dock1
19.6738	1	4.9	Q8BWM0	Q8BWM0	Prostaglandin E synthase 2;Prostaglandin E synthase 2 truncated form	Ptges2
19.5464	4	13.9	Q8BWT1;A0A494B9J2	Q8BWT1	3-ketoacyl-CoA thiolase, mitochondrial	Acaa2
20.2092	5	6.9	Q8BYA0;F6UI15;B1ATU0	Q8BYA0	Tubulin-specific chaperone D	Tbcd
18.6451	5	14.4	Q8C119	Q8C119	Protein NDNF	Ndnf
19.7325	3	8.1	Q8C788;Q91ZR2	Q8C788;Q91ZR2	Sorting nexin;Sorting nexin-18	Snx18
20.327	4	24.8	Q8CAG6;Q9JHK5;Q5F270	Q8CAG6;Q9JHK5	Pleckstrin	Plek
21.2973	2	7.1	Q8CG76	Q8CG76	Aflatoxin B1 aldehyde reductase member 2	Akr7a2
21.443	5	19.7	Q8CGA0;A0A338P7F2	Q8CGA0	Protein phosphatase 1F	Ppm1f
20.386	2	6.5	Q8CI32	Q8CI32	BAG family molecular chaperone regulator 5	Bag5
19.8513	12	23	Q8K1B8;A0A494B9W3;A0A494BBJ8;A0A494B9F7	Q8K1B8;A0A494B9W3;A0A494BBJ8	Fermitin family homolog 3	Fermt3
20.3649	7	13.3	Q8K297	Q8K297	Procollagen galactosyltransferase 1	Colgalt1
20.7411	7	14.9	Q8K3H0	Q8K3H0	DCC-interacting protein 13-alpha	Appl1
19.5548	2	9.9	Q8VI86;Q8K4M5;G8JL54;F7BCN0;F7BZY0	Q8VI86;Q8K4M5;G8JL54;F7BCN0;F7BZY0	COMM domain-containing protein 1	Commd1;Gm28048
20.4831	3	13.4	Q8QZY9	Q8QZY9	Splicing factor 3B subunit 4	Sf3b4
19.5705	3	12.7	Q8R059	Q8R059	UDP-glucose 4-epimerase	Gale
19.7771	3	4.6	Q8R0G9	Q8R0G9	Nuclear pore complex protein Nup133	Nup133
21.0352	5	21.2	Q8R1G6;E9Q996;A0A087WPL1;F7C957	Q8R1G6;E9Q996	PDZ and LIM domain protein 2	Pdlim2
20.0774	1	5.6	Q8R2U6	Q8R2U6	Diphosphoinositol polyphosphate phosphohydrolase 2	Nudt4
19.8686	2	10.6	Q8R5J9	Q8R5J9	PRA1 family protein 3	Arl6ip5
21.9177	4	26.5	Q8R5L1;O35658	Q8R5L1;O35658	Complement component 1 Q subcomponent-binding protein, mitochondrial	C1qbp
22.6931	5	61.1	Q8VCR4;Q9DCG9	Q8VCR4;Q9DCG9	Multifunctional methyltransferase subunit TRM112-like protein	Trmt112
21.6827	5	28.5	Q8VDK1;D3Z2Y2;D3Z3I3;D3YY53	Q8VDK1;D3Z2Y2;D3Z3I3;D3YY53	Nitrilase homolog 1	Nit1
23.2531	18	22.6	Q8VDN2	Q8VDN2	Sodium/potassium-transporting ATPase subunit alpha-1	Atp1a1
20.0376	7	9.3	Q8VDP3;E9PUI4	Q8VDP3;E9PUI4	Protein-methionine sulfoxide oxidase MICAL1	Mical1
20.0055	2	6.3	Q8VEE1	Q8VEE1	LIM and cysteine-rich domains protein 1	Lmcd1
20.7972	5	12.1	Q8VH51;F7AA45;E9Q8F0;B7ZD63;B7ZD61	Q8VH51;F7AA45;E9Q8F0	RNA-binding protein 39	Rbm39
23.1239	4	9.6	Q91VD9;A0A087WSU3;A0A087WQ77	Q91VD9	NADH-ubiquinone oxidoreductase 75 kDa subunit, mitochondrial	Ndufs1
20.9255	5	20.3	Q91VM9;D3Z636;G8JL76	Q91VM9;D3Z636	Inorganic pyrophosphatase 2, mitochondrial	Ppa2
20.5492	2	28	Q91VR8	Q91VR8	Protein BRICK1	Brk1
19.1977	2	12	Q91WN1	Q91WN1	DnaJ homolog subfamily C member 9	Dnajc9
21.9447	4	13.7	Q91XA2	Q91XA2	Golgi membrane protein 1	Golm1
21.7504	6	13.6	Q91YP2;A0A286YD12;A0A286YD77	Q91YP2;A0A286YD12	Neurolysin, mitochondrial	Nln
21.7084	7	33	Q91YP3;A0A0N4SV34;A0A0N4SUT8;A0A0N4SVH5;A0A0N4SVW1;A0A0N4SUV7	Q91YP3;A0A0N4SV34	Deoxyribose-phosphate aldolase	Dera
19.4429	2	9	Q91YT7	Q91YT7	YTH domain-containing family protein 2	Ythdf2
21.2811	6	23.2	Q91YW3	Q91YW3	DnaJ homolog subfamily C member 3	Dnajc3
21.2405	5	21.6	Q91Z53;D6REG4;B1AXQ0	Q91Z53;D6REG4	Glyoxylate reductase/hydroxypyruvate reductase	Grhpr
20.5859	4	7.9	Q91ZV3	Q91ZV3	Discoidin, CUB and LCCL domain-containing protein 2	Dcbld2
21.2136	6	20.1	Q920C1;A0A140LIV5	Q920C1	Chordin-like protein 1	Chrdl1
19.3629	1	7.3	Q921I9	Q921I9	Exosome complex component RRP41	Exosc4
19.8643	3	4.3	Q921K2;P11103	Q921K2;P11103	Poly [ADP-ribose] polymerase 1	Parp1
20.5481	6	17	Q921V5	Q921V5	Alpha-1,6-mannosyl-glycoprotein 2-beta-N-acetylglucosaminyltransferase	Mgat2
19.9265	4	12.1	Q922H4;D3Z3L0;D3Z3M0;D3Z2L8;D3YVK2;D3Z5Z5;D3Z0T7	Q922H4	Mannose-1-phosphate guanyltransferase alpha	Gmppa
20.364	4	55.8	Q923D4	Q923D4	Splicing factor 3B subunit 5	Sf3b5
20.9798	3	20.7	Q923F1;Q61189	Q923F1		Clns1a
20.9914	3	11.4	Q99J36	Q99J36	THUMP domain-containing protein 1	Thumpd1
19.0271	2	12.4	Q99J83	Q99J83	Autophagy protein 5	Atg5
20.1889	5	13.4	Q99JF8;A2BI12;F6RB63	Q99JF8;A2BI12;F6RB63	PC4 and SFRS1-interacting protein	Psip1
21.5182	3	20.1	Q99JT9	Q99JT9	1,2-dihydroxy-3-keto-5-methylthiopentene dioxygenase	Adi1
21.3046	4	33.3	Q99JZ4;P36536;A0A1W2P869;A0A1W2P6N3;A0A1W2P720;Q9CQC9	Q99JZ4;P36536;A0A1W2P869;A0A1W2P6N3	GTP-binding protein SAR1a	Sar1a
21.5238	6	16.7	Q99K30	Q99K30	Epidermal growth factor receptor kinase substrate 8-like protein 2	Eps8l2
21.0406	4	19.1	Q99KP3	Q99KP3	Lambda-crystallin homolog	Cryl1
22.5005	5	22.2	Q99KR3	Q99KR3	Beta-lactamase-like protein 2	Lactb2
19.8632	1	2.4	Q99LE6	Q99LE6	ATP-binding cassette sub-family F member 2	Abcf2
18.4651	2	10.1	Q99LP6	Q99LP6	GrpE protein homolog 1, mitochondrial	Grpel1
19.5882	1	5.5	Q99NB8;A0A0A6YXU5	Q99NB8;A0A0A6YXU5	Ubiquilin-4	Ubqln4
19.3863	2	10.2	Q99P30	Q99P30	Peroxisomal coenzyme A diphosphatase NUDT7	Nudt7
20.3091	5	20.7	Q99P31;A0A0U1RPF2;A0A0U1RNL5;A0A0U1RPE7;A0A0U1RQ49	Q99P31;A0A0U1RPF2	Hsp70-binding protein 1	Hspbp1
20.7587	6	2.4	Q99PV0;B7ZC27	Q99PV0	Pre-mRNA-processing-splicing factor 8	Prpf8
21.6091	4	34.8	Q9CQ22;A0A0A6YX02	Q9CQ22;A0A0A6YX02	Ragulator complex protein LAMTOR1	Lamtor1
20.0678	1	4.7	Q9CQ26	Q9CQ26	STAM-binding protein	Stambp
20.3885	6	35.8	Q9CQ80;A8XY17;A2A4J8;A2A4K0;E9PXS9	Q9CQ80;A8XY17;A2A4J8;A2A4K0	Vacuolar protein-sorting-associated protein 25	Vps25
21.3918	9	20.4	Q9CQN1	Q9CQN1	Heat shock protein 75 kDa, mitochondrial	Trap1
21.342	6	28.5	Q9CQT1;F6YY88;F8WI95	Q9CQT1;F6YY88	Methylthioribose-1-phosphate isomerase	Mri1
20.1331	2	31.5	Q9CQX2	Q9CQX2	Cytochrome b5 type B	Cyb5b
20.599	5	24.9	Q9CR57;A0A1L1SUF6	Q9CR57;A0A1L1SUF6	60S ribosomal protein L14	Rpl14
19.9589	2	35.1	Q9CR86	Q9CR86	Calcium-regulated heat stable protein 1	Carhsp1
18.9115	2	21.6	Q9CRB2	Q9CRB2	H/ACA ribonucleoprotein complex subunit 2	Nhp2
20.7003	1	68.8	Q9CWF2	Q9CWF2	Tubulin beta-2B chain	Tubb2b
20.1259	2	7.9	Q9CWQ8	Q9CWQ8	GATS-like protein 3	Gatsl3
20.3365	1	9.2	Q9CWW6	Q9CWW6	Peptidyl-prolyl cis-trans isomerase NIMA-interacting 4	Pin4
20.9635	11	30.5	Q9CXD9	Q9CXD9	Leucine-rich repeat-containing protein 17	Lrrc17
21.4719	4	8.2	Q9CXF4	Q9CXF4	TBC1 domain family member 15	Tbc1d15
21.2206	8	20.8	Q9CYD3	Q9CYD3	Cartilage-associated protein	Crtap
19.2773	7	31.9	Q9CZM2;B8JKK2	Q9CZM2;B8JKK2	60S ribosomal protein L15;Ribosomal protein L15	Rpl15
22.0226	6	51.1	Q9D1M4	Q9D1M4	Eukaryotic translation elongation factor 1 epsilon-1	Eef1e1
19.6975	2	7.6	Q9D2C2	Q9D2C2	Protein SAAL1	Saal1
19.8278	6	13.4	Q9D6Z1;F7CHQ7;E0CXZ0;F6U250;F6V095;F7CHP9;A2APD7;F6USW7	Q9D6Z1;F7CHQ7;E0CXZ0	Nucleolar protein 56	Nop56
19.9593	2	18.5	Q9D708;D3Z2Y6	Q9D708;D3Z2Y6		S100a16
18.7654	2	6.6	Q9D7H3;D6REI7;D6RD00;D3Z263	Q9D7H3;D6REI7;D6RD00;D3Z263	RNA 3-terminal phosphate cyclase	RtcA;Rtca
21.375	2	7.6	Q9D880	Q9D880	Mitochondrial import inner membrane translocase subunit TIM50	Timm50
23.2076	4	39	Q9D967	Q9D967	Magnesium-dependent phosphatase 1	Mdp1
23.3358	7	27.6	Q9DAV6;Q9D6A7;I7HJI5	Q9DAV6		Serpinb9b
22.3771	6	31.3	Q9DB29;A0A1Y7VLY5;A0A1Y7VKA0;A0A1Y7VKC6	Q9DB29;A0A1Y7VLY5;A0A1Y7VKA0;A0A1Y7VKC6	Isoamyl acetate-hydrolyzing esterase 1 homolog	Iah1
22.2264	4	25.2	Q9DBZ5;A0A140LJ59;Q3TY56	Q9DBZ5;A0A140LJ59;Q3TY56	Eukaryotic translation initiation factor 3 subunit K	Eif3k
22.2802	6	18.1	Q9DC50	Q9DC50	Peroxisomal carnitine O-octanoyltransferase	Crot
20.7603	6	26.9	Q9DCJ9	Q9DCJ9	N-acetylneuraminate lyase	Npl
23.7151	8	60.6	Q9DCT8;A0A0G2JF37	Q9DCT8;A0A0G2JF37	Cysteine-rich protein 2	Crip2
21.1143	8	57.5	Q9EPB4;A0A0U1RQ20	Q9EPB4;A0A0U1RQ20	Apoptosis-associated speck-like protein containing a CARD	Pycard
20.4462	3	5.1	Q9EQH2;A0A1Y7VMT6	Q9EQH2	Endoplasmic reticulum aminopeptidase 1	Erap1
18.8254	1	10.7	Q9ER81	Q9ER81	Torsin-1A-interacting protein 2, isoform IFRG15	Tor1aip2
22.1679	4	24.3	Q9ERF3;D6RDC7;Q8BVQ0;D6RJ72	Q9ERF3;D6RDC7;Q8BVQ0	WD repeat-containing protein 61;WD repeat-containing protein 61, N-terminally processed	Wdr61
19.3562	2	11.2	Q9ES46	Q9ES46	Beta-parvin	Parvb
19.8752	2	5.5	Q9ESX5;F6S1S5;B7ZCL7	Q9ESX5;F6S1S5;B7ZCL7	H/ACA ribonucleoprotein complex subunit 4	Dkc1
21.4602	7	31.8	Q9JHQ5;A0A1L1ST13;F6VG18;A0A1L1SSX7;E9Q9P1;F6VTH5	Q9JHQ5;A0A1L1ST13;F6VG18;A0A1L1SSX7;E9Q9P1;F6VTH5	Leucine zipper transcription factor-like protein 1	Lztfl1
21.485	3	35.2	Q9JHS3;D3YTS4	Q9JHS3;D3YTS4	Ragulator complex protein LAMTOR2	Lamtor2
22.1387	7	16.5	Q9JHU9	Q9JHU9	Inositol-3-phosphate synthase 1	Isyna1
21.7408	10	33.2	Q9JK81;F8WGG3;F7A3N3	Q9JK81;F8WGG3;F7A3N3	UPF0160 protein MYG1, mitochondrial	Myg1
18.7951	1	15.2	Q9JKB3	Q9JKB3	Y-box-binding protein 3	Ybx3
22.2538	14	22.4	Q9JLV5;E9Q4T8;F6ZZK0;F6R0N8;F6UY44	Q9JLV5;E9Q4T8	Cullin-3	Cul3
21.2669	2	18.2	Q9JMG1	Q9JMG1	Endothelial differentiation-related factor 1	Edf1
23.0471	11	43.3	Q9QUP5	Q9QUP5	Hyaluronan and proteoglycan link protein 1	Hapln1
22.0688	4	39.4	Q9QUR7;Q3ULQ2	Q9QUR7	Peptidyl-prolyl cis-trans isomerase NIMA-interacting 1	Pin1
19.9926	3	7.6	Q9QXK3	Q9QXK3	Coatomer subunit gamma-2	Copg2
20.6223	5	10.8	Q9QYR9	Q9QYR9	Acyl-coenzyme A thioesterase 2, mitochondrial	Acot2
22.6566	7	14.7	Q9R0H0;A2A848	Q9R0H0;A2A848	Peroxisomal acyl-coenzyme A oxidase 1	Acox1
19.8794	4	11	Q9WTM5;A0A1B0GT54;A0A1B0GSR4;A0A1B0GRW3;A0A1B0GR89	Q9WTM5;A0A1B0GT54;A0A1B0GSR4;A0A1B0GRW3	RuvB-like 2	Ruvbl2
19.8959	3	18.1	Q9WTP7;F6RP11	Q9WTP7	GTP:AMP phosphotransferase AK3, mitochondrial	Ak3
21.7931	3	10.2	Q9WTU6;A0A0G2JG69;A0A0G2JGL2;Q3TQZ7;Q8C9D4;Q80W80;A0A5F8MP75;E9QN59;Q61831	Q9WTU6	Mitogen-activated protein kinase 9	Mapk9
21.0337	2	22.7	Q9WVA2;Q4FZG7	Q9WVA2;Q4FZG7	Mitochondrial import inner membrane translocase subunit Tim8 A;Putative mitochondrial import inner membrane translocase subunit Tim8 A-B	Timm8a1;Timm8a2
18.7487	17	28.8	Q9Z110;H3BKK0;H3BKJ8;H3BLE8;D3Z0B4	Q9Z110	Delta-1-pyrroline-5-carboxylate synthase;Glutamate 5-kinase;Gamma-glutamyl phosphate reductase	Aldh18a1
20.5093	2	20	Q9Z126;A0A0J9YTR7	Q9Z126;A0A0J9YTR7	Platelet factor 4	Pf4
19.7408	3	16.1	Q9Z1B5	Q9Z1B5	Mitotic spindle assembly checkpoint protein MAD2A	Mad2l1
20.1402	4	19.4	Q9Z2M7	Q9Z2M7	Phosphomannomutase 2	Pmm2
20.4809	5	33.7	Q9Z2T6;Q9CPR6	Q9Z2T6	Keratin, type II cuticular Hb5	Krt85
Log2 LFQ intensity Col1a1+/+	Razor + unique peptides	Sequence coverage [%]	Protein IDs	Majority protein IDs	Protein names	Gene names
21.1685	5	25.2	A0A087WR20;P49935;D3Z437	A0A087WR20;P49935	Pro-cathepsin H;Cathepsin H mini chain;Cathepsin H;Cathepsin H heavy chain;Cathepsin H light chain	Ctsh
21.6816	4	12.5	A0A0R4J131;Q8CIF4	A0A0R4J131;Q8CIF4	Biotinidase	Btd
20.9424	4	10.2	A0A1N9M4K1;A0A1L1SU77;P70665	A0A1N9M4K1;A0A1L1SU77;P70665	Sialate O-acetylesterase;Sialate O-acetylesterase small subunit;Sialate O-acetylesterase large subunit	Siae
24.2094	1	34.3	A0A1W2P768;P84228;F8WI35;E0CYN1;E0CYR7	A0A1W2P768;P84228;F8WI35	Histone H3.2;Histone H3	Hist1h3b;H3f3a
22.3245	2	4.7	A0A7N9VRC4;Q8R0W0	A0A7N9VRC4;Q8R0W0	Epiplakin	Eppk1
21.777	4	6.3	A2AT91;V9GXQ9;Q91UZ1	A2AT91;V9GXQ9;Q91UZ1	Phosphoinositide phospholipase C	Plcb4
20.8212	4	4.1	B0V2N1;A0A286YDS2;A0A286YDF6	B0V2N1	Receptor-type tyrosine-protein phosphatase S	Ptprs
22.4182	1	15.7	D3YVR7;D3YZE4;P00342;A0A1B0GSR2;A0A1B0GRE9	D3YVR7;D3YZE4;P00342;A0A1B0GSR2;A0A1B0GRE9	L-lactate dehydrogenase;L-lactate dehydrogenase C chain	Ldhc
21.6732	3	12.5	D3YXU8;Q91ZJ9	D3YXU8;Q91ZJ9	Hyaluronidase;Hyaluronidase-1	Hyal1
21.1674	4	31.5	D3Z637;D3Z125;E9PUA7;D3Z7X7;F8WHQ1;Q62393;D3Z2U2	D3Z637;D3Z125;E9PUA7;D3Z7X7;F8WHQ1;Q62393;D3Z2U2	Tumor protein D52	Tpd52
24.3325	1	1	E9PUT5	E9PUT5		Vmn2r59
21.9842	10	17.8	E9PWF0;Q05895;D3Z6N1	E9PWF0;Q05895	Thrombospondin-3	Thbs3
21.4602	2	2.8	E9PX30;Q8BPM2;E9Q1T3	E9PX30;Q8BPM2;E9Q1T3	Mitogen-activated protein kinase kinase kinase kinase;Mitogen-activated protein kinase kinase kinase kinase 5	Map4k5
24.3496	22	31.8	G3X9T8;G3X8Q5;E9PZD8;Q61147;G3UXG1;G3UWP5	G3X9T8;G3X8Q5;E9PZD8;Q61147	Ceruloplasmin	Cp
20.5529	2	2.7	E9QM38;P55012	E9QM38;P55012	Solute carrier family 12 member 2	Slc12a2
21.9237	7	38.5	F6ZIS7	F6ZIS7		Rarres1
21.115	2	0.9	F8WIE5;Q69ZR2	F8WIE5;Q69ZR2	E3 ubiquitin-protein ligase HECTD1	Hectd1
20.6843	2	13.8	G3UY42;Q8CCS6;G3UX74;D3YUB9;D3Z055;G3UWS5;D3Z5F7	G3UY42;Q8CCS6;G3UX74;D3YUB9;D3Z055;G3UWS5;D3Z5F7	Polyadenylate-binding protein 2	Pabpn1;Gm20521
20.473	3	28.6	J3QMV5;Q9Z2L7;J3QP70;J3QPM4	J3QMV5;Q9Z2L7	Cytokine receptor-like factor 3	Crlf3
21.2181	2	7.7	O08712	O08712	Tumor necrosis factor receptor superfamily member 11B	Tnfrsf11b
20.6741	3	48.3	O54962	O54962	Barrier-to-autointegration factor;Barrier-to-autointegration factor, N-terminally processed	Banf1
20.7782	3	25.3	O55057;M0QWG6;M0QWR1	O55057;M0QWG6	Retinal rod rhodopsin-sensitive cGMP 3,5-cyclic phosphodiesterase subunit delta	Pde6d
19.9069	3	7.5	O70421	O70421	Frizzled-1	Fzd1
21.1941	1	7.8	O88452	O88452	Stanniocalcin-2	Stc2
19.6642	4	2.2	O88783	O88783	Coagulation factor V;Coagulation factor V heavy chain;Coagulation factor V light chain	F5
21.023	1	48.8	P02468	P02468	Laminin subunit gamma-1	Lamc1
25.2746	2	6.1	P04104	P04104	Keratin, type II cytoskeletal 1	Krt1
20.9256	1	58.9	P16546	P16546	Spectrin alpha chain, non-erythrocytic 1	Sptan1
18.9402	2	16.6	P21570	P21570	Angiogenin	Ang
23.6071	1	2	P26262	P26262	Plasma kallikrein;Plasma kallikrein heavy chain;Plasma kallikrein light chain	Klkb1
20.4906	2	12.3	P28076;G3UYK5;A0A494B9L1;A0A0R4J256	P28076;G3UYK5;A0A494B9L1;A0A0R4J256	Proteasome subunit beta type-9	Psmb9
26.8274	22	57.6	Q922W6;P28862;O55123	Q922W6;P28862	Stromelysin-1	Mmp3
22.6475	8	28	P33435	P33435	Collagenase 3	Mmp13
19.8179	2	14.2	P40240	P40240	CD9 antigen	Cd9
20.0744	6	22.8	P50446;Q3UV11;Q9Z331	P50446;Q3UV11;Q9Z331	Keratin, type II cytoskeletal 6A;Keratin, type II cytoskeletal 6B	Krt6a;Krt6b
19.2491	14	36.9	P54071;D6RIL6;A0A0U1RP68;A0A0U1RPR1	P54071	Isocitrate dehydrogenase [NADP], mitochondrial	Idh2
21.9311	4	7.7	P54818;A0A1Y7VM63	P54818	Galactocerebrosidase	Galc
20.3742	3	3.2	P60469;A0A1B0GRM4	P60469;A0A1B0GRM4	Liprin-alpha-3	Ppfia3
22.0337	11	20.5	P70428;V9GX32;E9Q1M5;A2AIG3;A2AIG6	P70428;V9GX32;E9Q1M5;A2AIG3	Exostosin-2	Ext2
21.3889	4	26.2	P84104	P84104	Serine/arginine-rich splicing factor 3	Srsf3
21.0757	5	8.4	P97311;Q3ULG5	P97311;Q3ULG5	DNA replication licensing factor MCM6;DNA helicase	Mcm6
23.5479	10	18.5	P98064;A0A2R8VHR3	P98064;A0A2R8VHR3	Mannan-binding lectin serine protease 1;Mannan-binding lectin serine protease 1 heavy chain;Mannan-binding lectin serine protease 1 light chain	Masp1
19.77	1	1	Q02566	Q02566	Myosin-6	Myh6
20.7419	4	7.8	Q04519	Q04519	Sphingomyelin phosphodiesterase	Smpd1
27.5873	1	10.4	Q05A75;F6TIX5;S4R1D6;F6VXI7;G3UZL7;Q0WXH6;G3UWS8;Q6W9J6;H3BJA9;H3BK58;Q85ZW9;Q85ZW7;Q85ZW6;Q85ZW5;Q85ZW8;O19443;Q6W9L1;Q9BCZ1;A7VMS3;A7VMS2;Q31615;F6T1I5;P14432	Q05A75;F6TIX5		H2-T3
24.4005	1	0.5	Q45VK7	Q45VK7	Cytoplasmic dynein 2 heavy chain 1	Dync2h1
20.7162	2	15.9	Q5I2A0;F2Z405;Q80X76	Q5I2A0;F2Z405;Q80X76	Serine protease inhibitor A3G;Serine protease inhibitor A3F	Serpina3g;Serpina3f
20.6544	30	17.4	Q61282	Q61282	Aggrecan core protein	Acan
22.1607	26	19	Q61292;A0A0A6YY71;A0A0A6YWY6	Q61292	Laminin subunit beta-2	Lamb2
20.6911	14	19.7	Q61391;A0A0A6YWB9;A0A0A6YW93;A0A0A6YY36;A0A0A6YWA6;B1AS18	Q61391	Neprilysin	Mme
20.6762	13	17.1	Q61543;F8WHM5;F6RSH1;E9PWD8	Q61543;F8WHM5	Golgi apparatus protein 1	Glg1
21.5514	2	12.4	Q64695;A2AUV5	Q64695;A2AUV5	Endothelial protein C receptor	Procr
21.777	2	5.5	Q6DVA0	Q6DVA0	LEM domain-containing protein 2	Lemd2
23.6171	9	29.3	Q6S9I0;Q6S9I2;Q6S9I3;E0CYI5;A0A338P699;A0A338P7D0;A0A338P733	Q6S9I0;Q6S9I2;Q6S9I3		Kng2
21.9881	1	0.5	Q6VGS5	Q6VGS5	Protein Daple	Ccdc88c
18.3427	7	26.5	Q6ZQI3	Q6ZQI3	Malectin	Mlec
20.7653	9	15.1	Q80T21	Q80T21	ADAMTS-like protein 4	Adamtsl4
21.6561	1	1.5	Q80Y86	Q80Y86	Mitogen-activated protein kinase 15	Mapk15
23.574	29	27.4	Q80Z71;E9Q1F6	Q80Z71;E9Q1F6	Tenascin-N	Tnn
19.065	1	3.8	Q8BG95;A0A571BGD8;A6H644	Q8BG95;A0A571BGD8;A6H644	Protein phosphatase 1 regulatory subunit 12B;Protein phosphatase 1 regulatory subunit	Ppp1r12b
21.4877	9	18.3	Q8BH34;A0A0G2JDP8	Q8BH34;A0A0G2JDP8	Semaphorin-3D	Sema3d
20.7886	10	13.4	Q8BJD1	Q8BJD1	Inter-alpha-trypsin inhibitor heavy chain H5	Itih5
19.9617	4	11.9	Q8BM88	Q8BM88	Cathepsin O	Ctso
19.628	18	35.5	Q8BMS1	Q8BMS1	Trifunctional enzyme subunit alpha, mitochondrial;Long-chain enoyl-CoA hydratase;Long chain 3-hydroxyacyl-CoA dehydrogenase	Hadha
24.4018	19	22.5	Q8BV57	Q8BV57	Soluble scavenger receptor cysteine-rich domain-containing protein SSC5D	Ssc5d
22.0739	6	21.4	Q8C0L6;Q3TXR6;A0A1B0GRJ2	Q8C0L6;Q3TXR6	Peroxisomal N(1)-acetyl-spermine/spermidine oxidase	Paox
22.4374	5	18.6	Q8CI19	Q8CI19	Platelet-derived growth factor C;Platelet-derived growth factor C, latent form;Platelet-derived growth factor C, receptor-binding form	Pdgfc
21.605	4	29.8	Q8K2Q0	Q8K2Q0	COMM domain-containing protein 9	Commd9
22.5417	7	23	Q8R242	Q8R242	Di-N-acetylchitobiase	Ctbs
19.7704	3	6.9	Q8R2Y2;A0A1L1SQC5;F7ATH5	Q8R2Y2	Cell surface glycoprotein MUC18	Mcam
22.5396	11	34.7	Q8VCF1	Q8VCF1	Soluble calcium-activated nucleotidase 1	Cant1
19.0441	3	35.4	Q8VDW0;D6RHT5	Q8VDW0	ATP-dependent RNA helicase DDX39A	Ddx39a
27.5305	36	57.2	Q921I1;F7BAE9;F7CJN9;D3YYR8;E9Q2Q7;E9Q939	Q921I1	Serotransferrin	Tf
21.7086	4	17.3	Q925I7	Q925I7	Platelet-derived growth factor D;Platelet-derived growth factor D, latent form;Platelet-derived growth factor D, receptor-binding form	Pdgfd
20.1263	4	9.3	Q99K70	Q99K70	Ras-related GTP-binding protein C	Rragc
19.8133	4	19.1	Q99KF1;A0A286YDS5	Q99KF1;A0A286YDS5	Transmembrane emp24 domain-containing protein 9	Tmed9
23.5489	3	19.6	Q99LS0	Q99LS0	Augurin	Ecrg4
20.3758	3	30.3	Q9CPQ1;A0A0G2JDA6	Q9CPQ1	Cytochrome c oxidase subunit 6C	Cox6c
22.4972	3	13.6	Q9D7I0;A0A0G2JGI8;A0A0G2JGP8	Q9D7I0;A0A0G2JGI8	Protein shisa-5	Shisa5
20.407	4	22	Q9D9V3;E0CXS3	Q9D9V3	Ethylmalonyl-CoA decarboxylase	Echdc1
20.4765	2	9.9	Q9DBB8	Q9DBB8	Trans-1,2-dihydrobenzene-1,2-diol dehydrogenase	Dhdh
24.2253	4	30.9	Q9DD06	Q9DD06	Retinoic acid receptor responder protein 2	Rarres2
23.2241	5	29.9	Q9JI75;A0A1Y7VMA0;A0A1Y7VL95	Q9JI75;A0A1Y7VMA0;A0A1Y7VL95	Ribosyldihydronicotinamide dehydrogenase [quinone]	Nqo2
19.5196	1	3.3	Q9JJN5	Q9JJN5	Carboxypeptidase N catalytic chain	Cpn1
21.3771	1	2.4	Q9QZ25	Q9QZ25	Vascular non-inflammatory molecule 3	Vnn3
20.0983	2	3.1	Q9WTR5	Q9WTR5	Cadherin-13	Cdh13
20.0962	3	39.8	Q9Z0F7	Q9Z0F7	Gamma-synuclein	Sncg
19.1957	2	5.6	Q9Z0L0	Q9Z0L0	Trophoblast glycoprotein	Tpbg
19.3364	7	19	Q9Z2I9	Q9Z2I9	Succinyl-CoA ligase [ADP-forming] subunit beta, mitochondrial	Sucla2

## Sheet: S12
Table S12: List of the proteins differentially expressed in Col1a2+/G610C vs Col1a2+/+. Proteins were considered differentially expressed in the comparison if they showed significant t-test difference (FDR ≤0.05) or are expressed exclusively in one condition.
Log2 LFQ intensity Col1a2+/G610C	Razor + unique peptides	Sequence coverage [%]	Protein IDs	Majority protein IDs	Protein names	Gene names
20.9017	1	8.4	A0A087WPA4	A0A087WPA4		2310022A10Rik
19.729	4	3.1	A0A087WRU0;A0A087WQ94;A0A087WQM0;A0A6I8MWZ2;A0A087WQS0;A0A1D5RM59;E9Q0S6;Q9DBT6;A0A087WR29;A0A087WP40;A0A2R8VHQ0;Q8CGB6	A0A087WRU0;A0A087WQ94;A0A087WQM0;A0A6I8MWZ2;A0A087WQS0;A0A1D5RM59;E9Q0S6;Q9DBT6		Tns1
19.7237	2	51.2	A0A0A0MQA5;P68368;A0A087WRB4;A0A087WQS4;A0A087WSB0;A0A087WSL5;Q3UX10;A0A087WS35	A0A0A0MQA5;P68368	Tubulin alpha-4A chain	Tuba4a
21.2775	2	24.2	A0A0A0MQG7;P70697	A0A0A0MQG7;P70697	Uroporphyrinogen decarboxylase	Urod
21.0264	9	26.2	A0A0A6YX18;Q8BVE3;A0A0A6YWP6;A0A0A6YVU0;A0A0A6YW86	A0A0A6YX18;Q8BVE3;A0A0A6YWP6	V-type proton ATPase subunit H	Atp6v1h
19.5827	1	2.1	A0A0G2JG59;A0A0G2JFD8;A0A0G2JGI1;A0A0G2JEX1;Q7TPW1	A0A0G2JG59;A0A0G2JFD8;A0A0G2JGI1;A0A0G2JEX1;Q7TPW1	Nexilin	Nexn
21.2116	6	19.3	E9Q1W0;E9Q1T1;A0A0G2JGS4;Q6PHZ2;E9Q1V9;Q8CCM0;E9PXV3;F6RWZ9;E9QAJ4;D6RDQ8;A0A286YCB8;F8WIS9;P11798	E9Q1W0;E9Q1T1;A0A0G2JGS4;Q6PHZ2;E9Q1V9;Q8CCM0	Calcium/calmodulin-dependent protein kinase type II subunit delta	Camk2d
20.9913	1	7.4	A0A0J9YTU1;A0A0J9YUK6;A0A0J9YU79;E9Q1Q9;P97328	A0A0J9YTU1;A0A0J9YUK6;A0A0J9YU79;E9Q1Q9;P97328	Ketohexokinase	Khk
20.7379	8	16	A0A0J9YUE9;A0A0J9YUN4;P39053;D6RH60;F6W8Z8	A0A0J9YUE9;A0A0J9YUN4;P39053	Dynamin-1	Dnm1
21.394	1	65.8	A0A0J9YUQ8;A0A0J9YUJ8	A0A0J9YUQ8
21.5859	1	6.4	A0A0J9YV87;P26618	A0A0J9YV87;P26618	Platelet-derived growth factor receptor alpha	Pdgfra
20.9465	3	11	A0A0N4SV16;Q9CZ52	A0A0N4SV16;Q9CZ52	Anthrax toxin receptor 1	Antxr1
19.3794	8	32.4	A0A0N4SVP8;Q91VC3;E9PV04;A2AFK7;A0A0N4SVM5	A0A0N4SVP8;Q91VC3;E9PV04;A2AFK7	Eukaryotic initiation factor 4A-III;Eukaryotic initiation factor 4A-III, N-terminally processed	Eif4a3;Gm8994
19.595	1	2.6	F6SLK1;A0A0R4J0F6;Q99KY4	F6SLK1;A0A0R4J0F6;Q99KY4	Cyclin-G-associated kinase	Gak
21.4204	13	26.7	A0A0R4J0G0;Q8BH04;A0A2I3BQL9;A0A2I3BS39;A0A2I3BRX1;A0A2I3BQC6;A0A2I3BQ75	A0A0R4J0G0;Q8BH04;A0A2I3BQL9;A0A2I3BS39;A0A2I3BRX1	Phosphoenolpyruvate carboxykinase [GTP], mitochondrial	Pck2
20.3825	4	10.1	A0A0R4J0S2;P70389	A0A0R4J0S2;P70389	Insulin-like growth factor-binding protein complex acid labile subunit	Igfals
20.3448	6	12.3	D3Z0V2;A0A0R4J0X8;Q9ES28;A0A1B0GRS3;F6WMJ3;Q8K4I3;H3BJ53;A2AFJ8	D3Z0V2;A0A0R4J0X8;Q9ES28	Rho guanine nucleotide exchange factor 7	Arhgef7
20.4782	3	5.3	A0A0R4J1W0;B2RXQ9;D3Z080;Z4YJR7;A0A0R4J1T1;B7ZWM6;B9EKP8;Q3UTJ2;F6V513;A0A5F8MPQ4;A0A0R4J1X5	A0A0R4J1W0;B2RXQ9;D3Z080;Z4YJR7;A0A0R4J1T1;B7ZWM6;B9EKP8;Q3UTJ2	Sorbin and SH3 domain-containing protein 2	Sorbs2
19.7459	2	8.6	A0A140LJ36;Q9JIG8	A0A140LJ36;Q9JIG8	PRA1 family protein 2	Praf2
18.9565	2	7.9	A0A1B0GS09;Q61187;D3Z2V5;D3Z0S9;A0A1B0GS10	A0A1B0GS09;Q61187;D3Z2V5;D3Z0S9;A0A1B0GS10	Tumor susceptibility gene 101 protein	Tsg101
19.3205	1	77.8	A0A1B0GS88	A0A1B0GS88
19.2476	1	14	A0A1B0GSQ7;D3Z4V6;J3QN85;P16092	A0A1B0GSQ7;D3Z4V6;J3QN85;P16092	Fibroblast growth factor receptor;Fibroblast growth factor receptor 1	Fgfr1
20.2772	1	21.8	A0A1B0GTA0;D3YWS7;F6SJM7;Q8R2K1	A0A1B0GTA0;D3YWS7;F6SJM7;Q8R2K1	Fucose mutarotase	Fuom
20.468	1	27.8	A0A1W2P6U5;A0A1W2P6E4;Q8BSU7	A0A1W2P6U5;A0A1W2P6E4;Q8BSU7	MOB kinase activator 3A	Mob3a
19.7163	1	19.5	A0A1W2P7F1;Q8CFG8	A0A1W2P7F1;Q8CFG8	Complement C1s-B subcomponent;Complement C1s-B subcomponent heavy chain;Complement C1s-B subcomponent light chain	C1sb
19.9169	2	23.4	A0A1W2P7L7;P59708	A0A1W2P7L7;P59708	Splicing factor 3B subunit 6	Sf3b6
18.8777	3	29.6	A0A286YDB7;A0A286YCT4;A0A286YCG8;Q9CY50	A0A286YDB7;A0A286YCT4;A0A286YCG8;Q9CY50	Translocon-associated protein subunit alpha	Ssr1
18.9236	1	9.9	A0A286YDI5;A0A286YCI0;Q9JI78	A0A286YDI5;A0A286YCI0;Q9JI78	Peptide-N(4)-(N-acetyl-beta-glucosaminyl)asparagine amidase	Ngly1
17.7212	2	6.2	A2A5V3;A2A5V2;S4R2D3;A0A2R8W6I7;P55194	A2A5V3;A2A5V2;S4R2D3;A0A2R8W6I7;P55194	SH3 domain-binding protein 1	Sh3bp1
20.7369	4	9	A2A7A7;Q8CFX1;A2A7A8	A2A7A7;Q8CFX1	GDH/6PGL endoplasmic bifunctional protein;Glucose 1-dehydrogenase;6-phosphogluconolactonase	H6pd
20.8747	4	30.9	A2AAV6;Q8VE43	A2AAV6;Q8VE43	Meteorin-like protein	Metrnl
19.1636	1	27.1	A2AFP4;A2AFP5;Q9R0M6	A2AFP4;A2AFP5;Q9R0M6	Ras-related protein Rab-9A	Rab9;Rab9a
19.1288	4	4.9	A2AI52;Q80U87	A2AI52;Q80U87	Ubiquitin carboxyl-terminal hydrolase;Ubiquitin carboxyl-terminal hydrolase 8	Usp8
19.3689	2	3.2	A2AI62;Q9Z0Z4	A2AI62;Q9Z0Z4	Hephaestin	Heph
19.5421	3	3.6	A2ALV7;Q6PDI5;A2ALV8;A2ALV6;A2ALW1	A2ALV7;Q6PDI5;A2ALV8;A2ALV6	Proteasome-associated protein ECM29 homolog	AI314180;Ecm29
20.0409	4	1	A2AN08;F6SSP6	A2AN08;F6SSP6	E3 ubiquitin-protein ligase UBR4	Ubr4
20.5739	4	11.9	B7ZCL8;A2AN84;P70290;B7ZCM0;B7ZCL9;D6RFD5;B7ZCM1	B7ZCL8;A2AN84;P70290;B7ZCM0;B7ZCL9	55 kDa erythrocyte membrane protein	Mpp1
19.7559	1	14.4	A2AUM6;P16254	A2AUM6;P16254	Signal recognition particle 14 kDa protein;Signal recognition particle 14 kDa protein, N-terminally processed	Srp14
20.6649	1	7.4	A8Y5E9;B2KGA7;Q505B7	A8Y5E9;B2KGA7;Q505B7	Protein archease	Zbtb8os
20.4589	4	13.4	B1AQR8;G3X9T7;O08573	B1AQR8;G3X9T7;O08573	Galectin;Galectin-9	Lgals9
20.6279	1	23.8	B1ASH4	B1ASH4		Megf6
19.8077	3	8.7	B1AU74;Q9CWP6	B1AU74;Q9CWP6	Motile sperm domain-containing protein 2	Mospd2
19.3511	1	7.2	B1AWI6	B1AWI6	Prostate-associated microseminoprotein	Msmp
19.1348	4	2.9	B9EKJ3;Q80TL7	B9EKJ3;Q80TL7	Protein MON2 homolog	Mon2
19.7791	1	22.9	D3YTQ9;P62843	D3YTQ9;P62843	40S ribosomal protein S15	Rps15
23.3272	6	16.4	D3YTX1;Q91V88;D3Z4D3	D3YTX1;Q91V88;D3Z4D3	Nephronectin	Npnt
22.9473	1	15.7	D3YVR7;D3YZE4;P00342;A0A1B0GSR2;A0A1B0GRE9	D3YVR7;D3YZE4;P00342;A0A1B0GSR2;A0A1B0GRE9	L-lactate dehydrogenase;L-lactate dehydrogenase C chain	Ldhc
20.8695	2	5.9	D3YWJ4;Q8K2I1	D3YWJ4;Q8K2I1	Protein farnesyltransferase subunit beta	Fntb
19.8647	3	22.4	D3YX62;O70252;D3Z4A2	D3YX62;O70252;D3Z4A2	Heme oxygenase 2	Hmox2
19.763	5	39.4	E9Q7G1;D3YZZ5	E9Q7G1;D3YZZ5		Tmed7
19.632	5	6.3	D3Z061;Q8C7R4	D3Z061;Q8C7R4	Ubiquitin-like modifier-activating enzyme 6	Uba6
19.5785	1	5.6	D3Z383;Q07646	D3Z383;Q07646	Mesoderm-specific transcript protein	Mest
19.552	3	8.4	D3Z512;P56542;D3Z5U3	D3Z512;P56542;D3Z5U3	Deoxyribonuclease-2-alpha	Dnase2a;Dnase2
19.7635	6	21	D3Z6I4;Q921W4;D3YZD6;A0A338P785;D3YU21;F7BGV1;A0A338P6Y1	D3Z6I4;Q921W4;D3YZD6;A0A338P785;D3YU21;F7BGV1	Quinone oxidoreductase-like protein 1	Cryzl1
18.6837	1	4.9	D3Z6N3;Q61881	D3Z6N3;Q61881	DNA replication licensing factor MCM7	Mcm7
22.2101	7	12.3	D3Z763;Q6AZB0	D3Z763;Q6AZB0	Brother of CDO	Boc
20.1164	3	1.5	G3X922;D4AFX7	G3X922;D4AFX7		Dnajc13
20.5013	7	20.2	E9Q4G8;E9Q3Q6;Q61490;F6QH25;Q5MPX5	E9Q4G8;E9Q3Q6;Q61490;F6QH25	CD166 antigen	Alcam
20.0486	1	1.5	E9Q4X5;Q8R5F8	E9Q4X5;Q8R5F8	Epidermal growth factor receptor kinase substrate 8-like protein 1	Eps8l1
22.4717	9	12.6	E9QNH6;E9Q580;Q7TQD7;P46735;D3YV80	E9QNH6;E9Q580;Q7TQD7;P46735	Unconventional myosin-Ib	Myo1b
19.9707	2	14.6	E9QLB2;Q3UFF7	E9QLB2;Q3UFF7	Lysophospholipase-like protein 1	Lyplal1
20.1603	1	7.6	E9QLL2;Q8BZ98;F2Z460;E0CXZ8	E9QLL2;Q8BZ98	Dynamin-3	Dnm3
20.1851	3	15.4	E9QPK1;Q8R1U2	E9QPK1;Q8R1U2	Cell growth regulator with EF hand domain protein 1	Cgref1
19.9543	1	22.3	F6VRP8	F6VRP8		Lgals3bp
22.1945	7	38.5	F6ZIS7	F6ZIS7		Rarres1
19.478	1	4.4	F7AVU1;Q8K2Y9	F7AVU1;Q8K2Y9	Cerebral cavernous malformations protein 2 homolog	Ccm2
21.1109	4	7.7	F8VPR1;Q8BVA4	F8VPR1;Q8BVA4	Leiomodin-1	Lmod1
21.2228	2	4.5	F8WGM5;Q64324;A0A140LHM1;A0A140LJH9	F8WGM5;Q64324;A0A140LHM1;A0A140LJH9	Syntaxin-binding protein 2	Stxbp2
21.6436	1	57.5	F8WI14;D3YV64;D3Z772;D3YZV0	F8WI14		Ecm1
20.8165	3	4.2	F8WJ05;Q61702	F8WJ05;Q61702	Inter-alpha-trypsin inhibitor heavy chain H1	Itih1
20.3595	2	13.8	G3UY42;Q8CCS6;G3UX74;D3YUB9;D3Z055;G3UWS5;D3Z5F7	G3UY42;Q8CCS6;G3UX74;D3YUB9;D3Z055;G3UWS5;D3Z5F7	Polyadenylate-binding protein 2	Pabpn1;Gm20521
20.9746	2	27.7	G3UZY2;P97493;G3UX99;A2A439	G3UZY2;P97493;G3UX99;A2A439	Thioredoxin, mitochondrial	Txn2
21.0891	7	43.7	G3X9I1;G5E911;Q91VU0;E9Q6F0;E9Q8C5	G3X9I1;G5E911;Q91VU0	Protein FAM3C	Fam3c
23.2436	4	41.2	G5E8V2;Q61865;D6RFS9	G5E8V2;Q61865;D6RFS9	Melanoma-derived growth regulatory protein	Mia;Gm21983
20.5169	13	24.3	Q5JC28;H3BK65;P42567;F6W2Q5;A0A0R4J0A0;H3BJB8	Q5JC28;H3BK65;P42567;F6W2Q5	Epidermal growth factor receptor substrate 15	Eps15
19.1453	1	6.3	H3BKY1;H9H9R4;Q9JHJ3	H3BKY1;H9H9R4;Q9JHJ3	Glycosylated lysosomal membrane protein	Glmp
19.5109	1	44	I1E4X7;Q9JI46;H3BLR8;A0A338P7L3	I1E4X7;Q9JI46;H3BLR8	Diphosphoinositol polyphosphate phosphohydrolase 1	Nudt3
19.9569	6	15.1	M9MMK0;Q62177;M0QWQ7	M9MMK0;Q62177	Semaphorin-3B	Sema3b
20.8844	3	25.9	O08543	O08543	Ephrin-A5	Efna5
21.5384	2	7.7	O08712	O08712	Tumor necrosis factor receptor superfamily member 11B	Tnfrsf11b
21.5908	7	38.3	Q3TMX0;O08992;H3BLG5;A2AKJ9;A2AKJ6;A2AKJ5	Q3TMX0;O08992;H3BLG5;A2AKJ9;A2AKJ6	Syntenin-1	Sdcbp
18.9995	2	6.6	O09010	O09010	Beta-1,3-N-acetylglucosaminyltransferase lunatic fringe	Lfng
19.9226	5	14.3	Q4FJZ2;O35345	Q4FJZ2;O35345	Importin subunit alpha;Importin subunit alpha-7	Kpna6
19.033	4	2	O35516	O35516	Neurogenic locus notch homolog protein 2;Notch 2 extracellular truncation;Notch 2 intracellular domain	Notch2
19.9687	3	9.1	O35701	O35701	Matrilin-3	Matn3
20.1939	1	6.8	O54907	O54907	Tumor necrosis factor ligand superfamily member 12;Tumor necrosis factor ligand superfamily member 12, membrane form;Tumor necrosis factor ligand superfamily member 12, secreted form	Tnfsf12
20.7195	4	17.2	O54984;A0A1B0GRE1	O54984;A0A1B0GRE1	ATPase Asna1	Asna1
20.804	5	47.7	O55022	O55022	Membrane-associated progesterone receptor component 1	Pgrmc1
20.9842	3	25.3	O55057;M0QWG6;M0QWR1	O55057;M0QWG6	Retinal rod rhodopsin-sensitive cGMP 3,5-cyclic phosphodiesterase subunit delta	Pde6d
20.4767	6	26.7	O55091;A0A3Q4L314;A0A3Q4EC12	O55091	Protein IMPACT	Impact
21.9425	10	33.1	O70475;D3YXP9	O70475	UDP-glucose 6-dehydrogenase	Ugdh
19.3282	2	8.5	O88271	O88271	Craniofacial development protein 1	Cfdp1
20.8378	3	15.5	Q91XH6;O88384;F6UHS3;E0CYE5	Q91XH6;O88384;F6UHS3	Vesicle transport through interaction with t-SNAREs homolog 1B	Vti1b
22.3033	4	17.7	O88668;J3QP41;K4DI63	O88668;J3QP41	Protein CREG1	Creg1
21.1475	1	3.1	O88676	O88676	Matrix metalloproteinase-23;Matrix metalloproteinase-23, soluble form	Mmp23
19.3243	4	2.2	O88783	O88783	Coagulation factor V;Coagulation factor V heavy chain;Coagulation factor V light chain	F5
19.149	3	13.6	O88983;Q9D0J1	O88983;Q9D0J1	Syntaxin-8	Stx8
21.2336	4	20	P00329	P00329	Alcohol dehydrogenase 1	Adh1
21.8626	5	11.6	P09242;E9Q7P8;B1AXF5	P09242;E9Q7P8	Alkaline phosphatase, tissue-nonspecific isozyme;Alkaline phosphatase	Alpl
17.1176	11	17	P09581;A0A494BBK8;A0A494BA23	P09581	Macrophage colony-stimulating factor 1 receptor	Csf1r
21.2504	3	19.4	P09671;A0A3B2WBF0	P09671;A0A3B2WBF0	Superoxide dismutase [Mn], mitochondrial	Sod2
19.0338	12	38.3	P10810	P10810	Monocyte differentiation antigen CD14	Cd14
20.1029	2	10.5	P11862;D3Z503	P11862;D3Z503	Growth arrest-specific protein 2	Gas2
20.164	4	41.8	P12787	P12787	Cytochrome c oxidase subunit 5A, mitochondrial	Cox5a
20.5976	8	21.6	Q63836;P17563;A0A0R4J135;G3UYY2;D6RHN2;G3UWK0;G3UZT2	Q63836;P17563;A0A0R4J135;G3UYY2	Selenium-binding protein 2;Selenium-binding protein 1	Selenbp2;Selenbp1
24.7839	3	31.7	P19788	P19788	Matrix Gla protein	Mgp
19.7083	4	5	P25206	P25206	DNA replication licensing factor MCM3	Mcm3
21.9312	2	18.6	P30681;A0A1B0GQX9	P30681;A0A1B0GQX9	High mobility group protein B2	Hmgb2
19.8829	3	16.3	P31324;H3BK84	P31324;H3BK84	cAMP-dependent protein kinase type II-beta regulatory subunit	Prkar2b
19.6953	2	8.3	P32507	P32507	Nectin-2	Pvrl2
20.6425	5	15	P32921	P32921	Tryptophan--tRNA ligase, cytoplasmic;T1-TrpRS;T2-TrpRS	Wars
19.9074	5	28.4	P35282;A0A1W2P6Z4	P35282	Ras-related protein Rab-21	Rab21
19.5565	3	20.4	P41105	P41105	60S ribosomal protein L28	Rpl28
19.4124	4	12.2	P41241;A0A1L1SR46;A0A1L1STA1;A0A1L1SQQ5;D3YVQ8;D6RGA0;A0A0R4J1P8;D3Z4T5;A0A0R4J1N6;P41242	P41241;A0A1L1SR46;A0A1L1STA1	Tyrosine-protein kinase CSK	Csk
21.4051	3	15.1	P41731;A0A1W2P8C6	P41731;A0A1W2P8C6	CD63 antigen	Cd63
21.2238	2	28.6	P45878	P45878	Peptidyl-prolyl cis-trans isomerase FKBP2	Fkbp2
20.1656	1	6.6	P46414	P46414	Cyclin-dependent kinase inhibitor 1B	Cdkn1b
20.4075	6	30.5	P47199;A0A0A6YXR4;D3YUG9;V9GXY8;D3YWU6;D3Z4Q4;D3Z2X0;A0A0A6YVS7;A0A0G2JFU5	P47199;A0A0A6YXR4;D3YUG9;V9GXY8	Quinone oxidoreductase	Cryz
20.7876	7	12.6	P47856;Q9Z2Z9	P47856	Glutamine--fructose-6-phosphate aminotransferase [isomerizing] 1	Gfpt1
19.7345	3	13.4	P51863	P51863	V-type proton ATPase subunit d 1	Atp6v0d1
19.3158	3	33.3	P52760	P52760	Ribonuclease UK114	Hrsp12
19.4487	14	36.9	P54071;D6RIL6;A0A0U1RP68;A0A0U1RPR1	P54071	Isocitrate dehydrogenase [NADP], mitochondrial	Idh2
20.8707	4	7.7	P54818;A0A1Y7VM63	P54818	Galactocerebrosidase	Galc
20.1478	4	9.2	P57716	P57716	Nicastrin	Ncstn
20.1649	3	15.7	P57784;G5E883	P57784;G5E883	U2 small nuclear ribonucleoprotein A	Snrpa1
19.5745	2	12.4	P59017	P59017	Bcl-2-like protein 13	Bcl2l13
23.5506	6	12.5	P60670	P60670	Nuclear protein localization protein 4 homolog	Nploc4
19.6156	5	13.5	P61222	P61222	ATP-binding cassette sub-family E member 1	Abce1
20.5261	3	20.9	P61967;D3Z268;D3Z0D6;D3YXN0;B1B0F6;Q8BW87;Q9DB50	P61967;D3Z268;D3Z0D6;D3YXN0	AP-1 complex subunit sigma-1A	Ap1s1
19.9659	4	25	P62071	P62071	Ras-related protein R-Ras2	Rras2
21.0412	3	33.7	P62307	P62307	Small nuclear ribonucleoprotein F	Snrpf
20.6906	4	34.9	P62331	P62331	ADP-ribosylation factor 6	Arf6
21.3237	7	23.4	P70274;E0CX80;E0CZ76;E0CY03	P70274;E0CX80	Selenoprotein P	Sepp1
20.1713	3	12.1	P70452;D6RJ29	P70452	Syntaxin-4	Stx4
21.1859	3	1.4	P83741	P83741	Serine/threonine-protein kinase WNK1	Wnk1
21.0216	5	8.4	P97311;Q3ULG5	P97311;Q3ULG5	DNA replication licensing factor MCM6;DNA helicase	Mcm6
19.8748	3	15.5	P97370	P97370	Sodium/potassium-transporting ATPase subunit beta-3	Atp1b3
20.7907	5	9.9	P97797;A2ANC1;A0A0A6YWR3;Q6F5F2;A0A0A6YYP6	P97797	Tyrosine-protein phosphatase non-receptor type substrate 1	Sirpa
18.8603	1	1.3	Q6PE80;Q00993	Q6PE80;Q00993	Receptor protein-tyrosine kinase;Tyrosine-protein kinase receptor UFO	Axl
20.0092	5	13.2	Q02257	Q02257	Junction plakoglobin	Jup
20.3961	7	7.5	Q05909	Q05909	Receptor-type tyrosine-protein phosphatase gamma	Ptprg
19.3974	3	1	Q2PZL6	Q2PZL6	Protocadherin Fat 4	Fat4
19.5114	1	8.5	Q3SXD3	Q3SXD3	HD domain-containing protein 2	Hddc2
20.5264	3	7.6	Q3TIX9	Q3TIX9	U4/U6.U5 tri-snRNP-associated protein 2	Usp39
20.1395	5	25.7	Q3TXN1;Q8VDQ1;D6RGL6	Q3TXN1;Q8VDQ1	Prostaglandin reductase 2	Ptgr2
20.6723	5	5.7	Q3U492;E0CYL0;E9QNB3	Q3U492;E0CYL0;E9QNB3	Kielin/chordin-like protein	Kcp
21.2374	5	14.3	Q3U4G3	Q3U4G3	Xyloside xylosyltransferase 1	Xxylt1
20.4369	7	28.5	Q3UEB4;Q9R008;D3YV77;A0A0G2JEG0;A0A0G2JFX8;A0A0G2JDI0	Q3UEB4;Q9R008;D3YV77;A0A0G2JEG0;A0A0G2JFX8	Mevalonate kinase	Mvk
19.9015	2	22.7	Q3UGS4	Q3UGS4	Protein FAM195B	Fam195b
19.5823	4	11.7	Q3UHD6;A0A0G2JF85;A0A0G2JGD5	Q3UHD6;A0A0G2JF85	Sorting nexin-27	Snx27
20.9292	5	19.1	Q3UJQ9;Q9D0K2	Q3UJQ9;Q9D0K2	Succinyl-CoA:3-ketoacid-coenzyme A transferase;Succinyl-CoA:3-ketoacid coenzyme A transferase 1, mitochondrial	Oxct1
21.0253	4	11.6	Q501P1	Q501P1	Fibulin-7	Fbln7
21.2758	3	11	Q5SRX1;Q5SXA5;Q5SXA4	Q5SRX1;Q5SXA5	TOM1-like protein 2	Tom1l2
19.5045	2	6.2	Q5SUF2	Q5SUF2	Luc7-like protein 3	Luc7l3
20.0036	5	2.9	Q5SWU9	Q5SWU9	Acetyl-CoA carboxylase 1;Biotin carboxylase	Acaca
21.6467	8	23.8	Q5SX75;Q60716;B0QZH1;Q5SX76;B0QZH2;B0QZH3	Q5SX75;Q60716	Prolyl 4-hydroxylase subunit alpha-2	P4ha2
19.3209	5	6.5	Q5SYD0;Q5SUA5	Q5SYD0	Unconventional myosin-Id	Myo1d
21.6276	16	20.2	Q60597;Z4YJV4;B2RXT3;E9Q7L0;Q5SVY1;Q5SVY0	Q60597;Z4YJV4	2-oxoglutarate dehydrogenase, mitochondrial	Ogdh
19.1395	8	39.9	Q60931;J3QMG3	Q60931;J3QMG3	Voltage-dependent anion-selective channel protein 3	Vdac3
19.2244	2	4.9	Q61165	Q61165	Sodium/hydrogen exchanger 1	Slc9a1
22.2147	14	19.7	Q61391;A0A0A6YWB9;A0A0A6YW93;A0A0A6YY36;A0A0A6YWA6;B1AS18	Q61391	Neprilysin	Mme
21.1953	2	9.2	Q61469	Q61469	Lipid phosphate phosphohydrolase 1	Ppap2a
20.0118	3	4.9	Q62181;E9Q0Z0	Q62181	Semaphorin-3C	Sema3c
21.1623	5	14.1	Q62443	Q62443	Neuronal pentraxin-1	Nptx1
20.0634	6	24.1	Q6IFX2	Q6IFX2	Keratin, type I cytoskeletal 42	Krt42
20.6326	4	7.5	Q6P2B1;F6TDZ2;E9Q0H8;A0A0U1RQ41;Q8K368	Q6P2B1;F6TDZ2	Transportin-3	Tnpo3
20.5419	6	17.5	Q6P8X1;A0A1W2P701;A0A1W2P6Y0	Q6P8X1;A0A1W2P701	Sorting nexin-6;Sorting nexin-6, N-terminally processed	Snx6
20.4586	5	22.8	Q6PFB2;Q8VE37;A2CER2	Q6PFB2;Q8VE37	Regulator of chromosome condensation	Rcc1
18.5557	2	13.9	Q6PGH1	Q6PGH1	Protein BUD31 homolog	Bud31
19.3376	2	15.4	Q6ZWV7	Q6ZWV7	60S ribosomal protein L35	Rpl35
20.7797	4	8.2	Q7TPC1	Q7TPC1	Corneodesmosin	Cdsn
18.4493	1	2.1	Q7TQN3	Q7TQN3	WAP, Kazal, immunoglobulin, Kunitz and NTR domain-containing protein 2	Wfikkn2
21.0648	3	8.7	Q80SW1;H3BKT5;F8WI65;F8WGT1;Q68FL4;F7ATQ6;D3Z2Q0	Q80SW1;H3BKT5;F8WI65;F8WGT1;Q68FL4	Putative adenosylhomocysteinase 2;Adenosylhomocysteinase;Putative adenosylhomocysteinase 3	Ahcyl1;Ahcyl2
16.9956	1	0.3	Q80T14	Q80T14	Extracellular matrix protein FRAS1	Fras1
20.6812	9	15.1	Q80T21	Q80T21	ADAMTS-like protein 4	Adamtsl4
18.3225	2	6.6	Q80UY2;A0A0U1RNG8;A0A0N4SV15	Q80UY2;A0A0U1RNG8;A0A0N4SV15	E3 ubiquitin-protein ligase KCMF1	Kcmf1
19.919	3	6.7	Q80W54	Q80W54	CAAX prenyl protease 1 homolog	Zmpste24
20.2164	2	10.8	Q80WW9	Q80WW9	DDRGK domain-containing protein 1	Ddrgk1
19.4527	2	9.3	Q80X95;G3UYP1	Q80X95;G3UYP1	Ras-related GTP-binding protein A	Rraga;Rragb
19.6525	10	31.6	Q8BFR5;A0A0U1RNQ6;A0A0U1RPC4	Q8BFR5;A0A0U1RNQ6	Elongation factor Tu, mitochondrial	Tufm
19.3236	1	3.8	Q8BG95;A0A571BGD8;A6H644	Q8BG95;A0A571BGD8;A6H644	Protein phosphatase 1 regulatory subunit 12B;Protein phosphatase 1 regulatory subunit	Ppp1r12b
18.6404	4	6.4	Q8BHL5;F6YXR3;F6XD63	Q8BHL5;F6YXR3	Engulfment and cell motility protein 2	Elmo2
21.2598	2	4.7	Q8BHP7	Q8BHP7	Olfactomedin-like protein 2A	Olfml2a
19.754	17	20.3	Q8BMJ2;A0A494BBF9;A0A494B919;A0A494BA98	Q8BMJ2	Leucine--tRNA ligase, cytoplasmic	Lars
19.067	2	1.3	Q8BUR4;A0A1B0GSI1	Q8BUR4;A0A1B0GSI1	Dedicator of cytokinesis protein 1	Dock1
21.5586	5	36.5	Q8CAP3	Q8CAP3		Rad23a
20.6502	4	9.7	Q8CC86;A0A2R8VHP2	Q8CC86	Nicotinate phosphoribosyltransferase	Naprt
19.7941	1	10.1	Q8CF66	Q8CF66	Ragulator complex protein LAMTOR4;Ragulator complex protein LAMTOR4, N-terminally processed	Lamtor4
21.8495	5	19.7	Q8CGA0;A0A338P7F2	Q8CGA0	Protein phosphatase 1F	Ppm1f
21.7289	4	9	Q8CJ53	Q8CJ53	Cdc42-interacting protein 4	Trip10
20.7359	6	12.1	Q8CJG0;Q8CJF9;A3KFX6;H3BJ70;A0A6I8MX18;Q8CJG1;Q8CJF8	Q8CJG0	Protein argonaute-2	37469
21.1163	1	10.2	Q8K262	Q8K262	Placenta-specific protein 9	Plac9
20.8095	7	13.3	Q8K297	Q8K297	Procollagen galactosyltransferase 1	Colgalt1
18.5175	5	11.3	Q8K2B3	Q8K2B3	Succinate dehydrogenase [ubiquinone] flavoprotein subunit, mitochondrial	Sdha
20.3505	3	52.4	Q8K5B2;D3Z1G3;D3Z6A4	Q8K5B2;D3Z1G3	Multiple coagulation factor deficiency protein 2 homolog	Mcfd2
20.3093	3	13.4	Q8QZY9	Q8QZY9	Splicing factor 3B subunit 4	Sf3b4
19.9582	7	21.6	Q8R180;A0A2I3BPM1	Q8R180	ERO1-like protein alpha	Ero1l
19.8021	2	6.8	Q8R1Q3	Q8R1Q3	Angiopoietin-related protein 7	Angptl7
18.7506	3	6.9	Q8R2Y2;A0A1L1SQC5;F7ATH5	Q8R2Y2	Cell surface glycoprotein MUC18	Mcam
20.2529	4	5.5	Q8R4G6	Q8R4G6	Alpha-1,6-mannosylglycoprotein 6-beta-N-acetylglucosaminyltransferase A	Mgat5
20.0844	2	3.2	Q8R5H1	Q8R5H1	Ubiquitin carboxyl-terminal hydrolase 15	Usp15
21.1172	4	26.5	Q8R5L1;O35658	Q8R5L1;O35658	Complement component 1 Q subcomponent-binding protein, mitochondrial	C1qbp
19.0795	3	7.3	Q8VC60;A0A087WRY5;A0A087WPH5	Q8VC60;A0A087WRY5;A0A087WPH5	Beta-galactosidase-1-like protein	Glb1l
21.5858	5	28.5	Q8VDK1;D3Z2Y2;D3Z3I3;D3YY53	Q8VDK1;D3Z2Y2;D3Z3I3;D3YY53	Nitrilase homolog 1	Nit1
19.444	2	6.3	Q8VEE1	Q8VEE1	LIM and cysteine-rich domains protein 1	Lmcd1
20.7917	5	20.3	Q91VM9;D3Z636;G8JL76	Q91VM9;D3Z636	Inorganic pyrophosphatase 2, mitochondrial	Ppa2
20.9994	2	27.6	Q91WK5	Q91WK5	Glycine cleavage system H protein, mitochondrial	Gcsh
20.8975	8	11.4	Q922D8;A0A1W2P733;A0A1W2P7L5	Q922D8;A0A1W2P733	C-1-tetrahydrofolate synthase, cytoplasmic;Methylenetetrahydrofolate dehydrogenase;Methenyltetrahydrofolate cyclohydrolase;Formyltetrahydrofolate synthetase;C-1-tetrahydrofolate synthase, cytoplasmic, N-terminally processed	Mthfd1
20.8254	3	11.4	Q99J36	Q99J36	THUMP domain-containing protein 1	Thumpd1
19.9861	5	13.4	Q99JF8;A2BI12;F6RB63	Q99JF8;A2BI12;F6RB63	PC4 and SFRS1-interacting protein	Psip1
21.2157	6	16.7	Q99K30	Q99K30	Epidermal growth factor receptor kinase substrate 8-like protein 2	Eps8l2
22.4289	7	18	Q99K48	Q99K48	Non-POU domain-containing octamer-binding protein	Nono
21.2164	5	17.2	Q99KH8;D3Z359;A2AD84;Q99JT2;Q9Z2W1	Q99KH8	Serine/threonine-protein kinase 24;Serine/threonine-protein kinase 24 35 kDa subunit;Serine/threonine-protein kinase 24 12 kDa subunit	Stk24
18.8102	2	10.1	Q99LP6	Q99LP6	GrpE protein homolog 1, mitochondrial	Grpel1
19.3586	6	2.4	Q99PV0;B7ZC27	Q99PV0	Pre-mRNA-processing-splicing factor 8	Prpf8
20.6304	3	12.5	Q9CQ10;A0A0N4SV76;A0A0N4SVS3;A0A0N4SUX9	Q9CQ10	Charged multivesicular body protein 3	Chmp3
20.1258	5	43.8	Q9CQ43;Q8VCG1	Q9CQ43;Q8VCG1		Dut
18.8376	2	26	Q9CQS8;E9PW43	Q9CQS8;E9PW43	Protein transport protein Sec61 subunit beta	Sec61b;Gm10320
19.8801	2	31.5	Q9CQX2	Q9CQX2	Cytochrome b5 type B	Cyb5b
21.1095	4	25.4	Q9CR60	Q9CR60	Vesicle transport protein GOT1B	Golt1b
23.3522	5	23.9	Q9CX86	Q9CX86	Heterogeneous nuclear ribonucleoprotein A0	Hnrnpa0
19.3023	9	20.2	Q9CZN7	Q9CZN7	Serine hydroxymethyltransferase	Shmt2
20.5701	4	33.6	Q9D0T1	Q9D0T1	NHP2-like protein 1;NHP2-like protein 1, N-terminally processed	Nhp2l1
21.4652	6	51.1	Q9D1M4	Q9D1M4	Eukaryotic translation elongation factor 1 epsilon-1	Eef1e1
18.749	6	17	Q9D2G2	Q9D2G2	Dihydrolipoyllysine-residue succinyltransferase component of 2-oxoglutarate dehydrogenase complex, mitochondrial	Dlst
22.9021	4	31.6	Q9D358;A0A1W2P7X3;Q561M1	Q9D358;A0A1W2P7X3;Q561M1	Low molecular weight phosphotyrosine protein phosphatase	Acp1
20.1755	2	7.6	Q9D880	Q9D880	Mitochondrial import inner membrane translocase subunit TIM50	Timm50
19.5138	2	8.1	Q9D8N2;D6RIQ6;Q3TH34	Q9D8N2;D6RIQ6;Q3TH34	Protein FAM45A	Fam45a
19.7294	4	30.4	Q9DB27;Q9CQ21	Q9DB27	Malignant T-cell-amplified sequence 1	Mcts1
20.3665	4	9.1	Q9DC23	Q9DC23	DnaJ homolog subfamily C member 10	Dnajc10
22.16	4	30.9	Q9DD06	Q9DD06	Retinoic acid receptor responder protein 2	Rarres2
19.2553	2	2.5	Q9EPL0;G3UZH1	Q9EPL0;G3UZH1	Xylosyltransferase 2	Xylt2
19.2889	2	10.4	Q9ERB0	Q9ERB0	Synaptosomal-associated protein 29	Snap29
19.5995	2	11.2	Q9ES46	Q9ES46	Beta-parvin	Parvb
19.729	2	5.5	Q9ESX5;F6S1S5;B7ZCL7	Q9ESX5;F6S1S5;B7ZCL7	H/ACA ribonucleoprotein complex subunit 4	Dkc1
19.997	3	35.2	Q9JHS3;D3YTS4	Q9JHS3;D3YTS4	Ragulator complex protein LAMTOR2	Lamtor2
20.0734	1	8.6	Q9JIE3	Q9JIE3	Otoraplin	Otor
18.5559	3	10.7	Q9JK23;A0A3B2W3V4;A0A3B2WB82	Q9JK23;A0A3B2W3V4;A0A3B2WB82	Proteasome assembly chaperone 1	Psmg1
23.2731	8	20.7	Q9JM58;F6T1W4;F6RP70	Q9JM58	Cytokine receptor-like factor 1	Crlf1
22.6829	12	44.4	Q9QYJ0	Q9QYJ0	DnaJ homolog subfamily A member 2	Dnaja2
20.2339	3	16.8	Q9R0Q6;A0A0G2JF52;D3YVI5	Q9R0Q6;A0A0G2JF52;D3YVI5	Actin-related protein 2/3 complex subunit 1A	Arpc1a
20.9688	4	11	Q9WTM5;A0A1B0GT54;A0A1B0GSR4;A0A1B0GRW3;A0A1B0GR89	Q9WTM5;A0A1B0GT54;A0A1B0GSR4;A0A1B0GRW3	RuvB-like 2	Ruvbl2
20.2583	2	3.1	Q9WTR5	Q9WTR5	Cadherin-13	Cdh13
22.3043	5	33.9	Q9WUK2	Q9WUK2	Eukaryotic translation initiation factor 4H	Eif4h
20.4281	2	22.7	Q9WVA2;Q4FZG7	Q9WVA2;Q4FZG7	Mitochondrial import inner membrane translocase subunit Tim8 A;Putative mitochondrial import inner membrane translocase subunit Tim8 A-B	Timm8a1;Timm8a2
21.0531	4	11.2	Q9Z0E6;E9Q2N7;Q01514	Q9Z0E6	Interferon-induced guanylate-binding protein 2	Gbp2
Log2 LFQ intensity Col1a2+/+	Razor + unique peptides	Sequence coverage [%]	Protein IDs	Majority protein IDs	Protein names	Gene names
19.6272	2	4.8	A0A087WQA0;F8WI22;Q8K019;A0A087WRN1	A0A087WQA0;F8WI22;Q8K019;A0A087WRN1	Bcl-2-associated transcription factor 1	Bclaf1
20.2234	2	60.7	J3QQ16;A0A087WS16	J3QQ16;A0A087WS16		Col6a3
21.019	2	48.6	A0A0G2JGM2;C0H5X4;A0A0G2JE25;A0A0G2JGP4;Q9D091;Q61411;P32883;P08556;B2KGV5;E9Q8V2;E9PVD5;A0A0N4SVY1	A0A0G2JGM2;C0H5X4;A0A0G2JE25;A0A0G2JGP4;Q9D091;Q61411;P32883;P08556;B2KGV5;E9Q8V2;E9PVD5;A0A0N4SVY1	GTPase HRas;GTPase HRas, N-terminally processed;GTPase KRas;GTPase KRas, N-terminally processed;GTPase NRas	Hras;Nras;Kras
21.1373	1	5	A0A0G2JH05;P83861	A0A0G2JH05;P83861	Pyroglutamylated RFamide peptide receptor	Qrfpr
18.5156	2	2.6	Z4YKC4;A0A0R4J112;A2AMI2;A0A0N4SVL0;Q80XI3;A2AMI7;A2AMI6	Z4YKC4;A0A0R4J112;A2AMI2;A0A0N4SVL0;Q80XI3;A2AMI7	Eukaryotic translation initiation factor 4 gamma 3	Eif4g3
19.4903	4	15.5	A0A1L1SS90;A0A0R4J050;Q99JW2;A0A1L1SRW7;A0A1L1SRC1;A0A1L1SSU4;A0A087WPX1;A0A087WRE0;A0A1L1SRL5	A0A1L1SS90;A0A0R4J050;Q99JW2;A0A1L1SRW7;A0A1L1SRC1;A0A1L1SSU4;A0A087WPX1	Aminoacylase-1	Acy1
19.5558	3	25.3	A0A0R4J0K1;Q9ERR7;A0A0G2JEF3;A0A1C7ZMY4	A0A0R4J0K1;Q9ERR7	15 kDa selenoprotein	Sep15
19.3667	2	11	A0A0R4J1E8;Q6P8M1;A0A2I3BPH0;A0A2I3BQ56	A0A0R4J1E8;Q6P8M1;A0A2I3BPH0;A0A2I3BQ56	Putative deoxyribonuclease TATDN1	Tatdn1
21.6342	5	10.9	A0A0R4J1G9;E9QN92;D3YTP0;Q8CI59	A0A0R4J1G9;E9QN92;D3YTP0;Q8CI59	Metalloreductase STEAP3	Steap3
17.921	1	5.2	D3YY42;A0A140LHN0;Q9CX30	D3YY42;A0A140LHN0;Q9CX30	Protein YIF1B	Yif1b
20.4914	3	3.6	B2RRF0;A0A1W2P7Y1;P35822	B2RRF0;A0A1W2P7Y1;P35822	Protein-tyrosine-phosphatase;Receptor-type tyrosine-protein phosphatase kappa	Ptprk
22.6069	1	1.1	A0A2K6EDJ7;E9Q5L2;E9PVD2;A6X935	A0A2K6EDJ7;E9Q5L2;E9PVD2;A6X935	Inter alpha-trypsin inhibitor, heavy chain 4	Itih4
17.749	4	20.3	A0A494BA33;A0A494BAT0;Q3TH01;P01901;G3UXW2;A0A494B9G2;A0A0B4J1G3;A0A494B9G8;P06339	A0A494BA33;A0A494BAT0;Q3TH01;P01901;G3UXW2	H-2 class I histocompatibility antigen, K-B alpha chain	H2-K1
21.5668	4	17.7	A0A494BB95;Q60872;Q8BX20;Q3UTA4;Q3TQZ4;J3QP87;A0A1Y7VK80;A0A1Y7VJE9;Q3UT53;J3QQ02;J3QPI8;J3QMW5;A0A1Y7VLT7;F6YNI8;A0A1Y7VNG9	A0A494BB95;Q60872;Q8BX20;Q3UTA4;Q3TQZ4;J3QP87;A0A1Y7VK80;A0A1Y7VJE9;Q3UT53;J3QQ02;J3QPI8;J3QMW5;A0A1Y7VLT7	Eukaryotic translation initiation factor 1A	Eif1a;Gm5662;Gm8300;Gm2016;Gm2035;Gm4027;Gm2056;Gm6803;Gm2075
20.1629	1	4.2	A2ACH6;P82347	A2ACH6;P82347	Delta-sarcoglycan	Sgcd
20.0482	2	10.5	A2AMC3;Q3UXG7;Q91ZW2;E9PZ15;E9Q686	A2AMC3;Q3UXG7;Q91ZW2;E9PZ15;E9Q686	GDP-fucose protein O-fucosyltransferase 1	Pofut1
23.4156	4	6.3	A2AT91;V9GXQ9;Q91UZ1	A2AT91;V9GXQ9;Q91UZ1	Phosphoinositide phospholipase C	Plcb4
21.8632	1	26.9	A6ZI47	A6ZI47	Fructose-bisphosphate aldolase	Aldoart2
20.1841	1	1.3	B1AXN9;P18654	B1AXN9;P18654	Ribosomal protein S6 kinase alpha-3	Rps6ka3
24.0768	1	0.8	D3YX85;E9PX52;Q7SIG6	D3YX85;E9PX52;Q7SIG6	Arf-GAP with SH3 domain, ANK repeat and PH domain-containing protein 2	Asap2
20.1026	1	7.6	D3Z7S0;D3Z4J5;Q9D1H7	D3Z7S0;D3Z4J5;Q9D1H7	Golgi to ER traffic protein 4 homolog	Get4
19.9419	3	30.1	E0CYJ0;E0CXA9;Q6PEB6;G8JL35	E0CYJ0;E0CXA9;Q6PEB6	MOB-like protein phocein	Mob4
19.3245	3	22.7	E9Q6P2;G3X8U7;E0CZ78;P48453	E9Q6P2;G3X8U7;E0CZ78;P48453	Serine/threonine-protein phosphatase;Serine/threonine-protein phosphatase 2B catalytic subunit beta isoform	Ppp3cb
19.0996	2	2.6	E9PVI4;O08747	E9PVI4;O08747	Netrin receptor UNC5C	Unc5c
19.4885	1	1.5	E9Q3E2;Q8CC35	E9Q3E2;Q8CC35	Synaptopodin	Synpo
21.2625	2	20.8	E9Q6U4;Q3UWL8;E9Q4Q8;E9Q8R1;Q6P0X1	E9Q6U4;Q3UWL8;E9Q4Q8;E9Q8R1;Q6P0X1	Prefoldin subunit 4	Pfdn4
19.0971	2	16.4	E9Q7K1;Q64520	E9Q7K1;Q64520	Guanylate kinase	Guk1
20.8458	5	7.3	E9QK48;Q7TNG5;D6RGM3;A0A0U1RQ42;A0A0U1RPM7	E9QK48;Q7TNG5;D6RGM3	Echinoderm microtubule-associated protein-like 2	Eml2
16.8885	1	3.2	E9QMH7;Q9DBZ1	E9QMH7;Q9DBZ1	Inhibitor of nuclear factor kappa-B kinase-interacting protein	Ikbip
22.8185	2	0.9	F8WIE5;Q69ZR2	F8WIE5;Q69ZR2	E3 ubiquitin-protein ligase HECTD1	Hectd1
16.3892	67	40.8	G3X973;Q8R4Y4;F7BK35	G3X973;Q8R4Y4	Stabilin-1	Stab1
19.1465	3	11.9	G3XA18;Q9D7V9;H3BL13	G3XA18;Q9D7V9;H3BL13	N-acylethanolamine-hydrolyzing acid amidase;N-acylethanolamine-hydrolyzing acid amidase subunit alpha;N-acylethanolamine-hydrolyzing acid amidase subunit beta	Naaa
23.0171	1	1.9	H3BKV8;P70408	H3BKV8;P70408	Cadherin-10	Cdh10
20.487	3	15.9	I7HIQ2;Q8BSU2	I7HIQ2;Q8BSU2	C-X-C motif chemokine 16	Cxcl16
20.2901	5	30.5	J3QN06;J3QMM7;K3W4M4;Q9CZ42;J3QPU6	J3QN06;J3QMM7;K3W4M4;Q9CZ42	ATP-dependent (S)-NAD(P)H-hydrate dehydratase	Carkd
20.0955	3	4.6	O08759;A0A0J9YUY4	O08759	Ubiquitin-protein ligase E3A	Ube3a
19.4285	3	8.8	O08804;F7B9A0;A0A1Y7VLD5	O08804;F7B9A0		Serpinb6b
19.6797	5	12.2	Q8BXC0;O35074	Q8BXC0;O35074	Prostacyclin synthase	Ptgis
21.3083	16	21.9	O35375	O35375	Neuropilin-2	Nrp2
19.7792	2	10	O35657	O35657	Sialidase-1	Neu1
22.8366	6	16.2	O55222;A0A1B0GRF6;D3YZA5	O55222	Integrin-linked protein kinase	Ilk
18.575	1	4.5	O55239	O55239	Nicotinamide N-methyltransferase	Nnmt
19.0921	7	14.1	P07742	P07742	Ribonucleoside-diphosphate reductase large subunit	Rrm1
18.9496	4	5.7	P11688	P11688	Integrin alpha-5;Integrin alpha-5 heavy chain;Integrin alpha-5 light chain	Itga5
19.7113	4	22.2	P19253;A0A1B0GSB2;A0A1B0GSQ6;A0A1B0GS68;A0A1B0GSL5;A0A1B0GSC2;A0A1B0GRH1;A0A1B0GT00;A0A1B0GTA1;A0A1B0GQW6;A0A1B0GSJ2;A0A1B0GSF0	P19253;A0A1B0GSB2;A0A1B0GSQ6;A0A1B0GS68;A0A1B0GSL5;A0A1B0GSC2;A0A1B0GRH1;A0A1B0GT00;A0A1B0GTA1	60S ribosomal protein L13a	Rpl13a
23.6536	1	2	P26262	P26262	Plasma kallikrein;Plasma kallikrein heavy chain;Plasma kallikrein light chain	Klkb1
19.6853	3	12.1	P27808;J3JS24	P27808	Alpha-1,3-mannosyl-glycoprotein 2-beta-N-acetylglucosaminyltransferase	Mgat1
19.3568	2	4.9	P34914;A8JYK8	P34914;A8JYK8	Bifunctional epoxide hydrolase 2;Cytosolic epoxide hydrolase 2;Lipid-phosphate phosphatase	Ephx2
18.0117	1	1.1	Q543V3;P35569	Q543V3;P35569	Insulin receptor substrate 1	Irs1
17.141	1	12	P48771	P48771	Cytochrome c oxidase subunit 7A2, mitochondrial	Cox7a2
20.5278	8	25.1	P52293;A2A600;A2A601;F2Z431;A2A602;A6PW68	P52293	Importin subunit alpha-1	Kpna2
20.8462	7	23.9	P62192	P62192	26S protease regulatory subunit 4	Psmc1
20.087	2	15.6	P62911	P62911	60S ribosomal protein L32	Rpl32
19.5682	4	13.1	P70303;A2AEQ5	P70303	CTP synthase 2	Ctps2
22.0316	1	2.6	Q01339	Q01339	Beta-2-glycoprotein 1	Apoh
20.3256	4	9.4	Q4W8U9;Q03517	Q4W8U9;Q03517	Secretogranin-2;Secretoneurin;Manserin	Scg2
27.8605	1	10.4	Q05A75;F6TIX5;S4R1D6;F6VXI7;G3UZL7;Q0WXH6;G3UWS8;Q6W9J6;H3BJA9;H3BK58;Q85ZW9;Q85ZW7;Q85ZW6;Q85ZW5;Q85ZW8;O19443;Q6W9L1;Q9BCZ1;A7VMS3;A7VMS2;Q31615;F6T1I5;P14432	Q05A75;F6TIX5		H2-T3
21.3122	4	12.1	Q3UE37	Q3UE37	Ubiquitin-conjugating enzyme E2 Z	Ube2z
19.7016	2	15.9	Q5I2A0;F2Z405;Q80X76	Q5I2A0;F2Z405;Q80X76	Serine protease inhibitor A3G;Serine protease inhibitor A3F	Serpina3g;Serpina3f
19.286	2	4.1	Q5SVT1;Q5SVT2;Q99PP9	Q5SVT1;Q5SVT2;Q99PP9	Tripartite motif-containing protein 16	Trim16
16.1247	25	31.1	Q62351;Q8C872	Q62351;Q8C872	Transferrin receptor protein 1	Tfrc
21.3777	5	16.6	Q62419;A0A3B2W7K0;A2ALV1;Q8BXU5;A2ALV3;Q62420	Q62419;A0A3B2W7K0	Endophilin-A2	Sh3gl1
20.6958	2	10.1	Z4YN57;Q7TMJ8	Z4YN57;Q7TMJ8	Phosphoinositide-3-kinase-interacting protein 1	Pik3ip1
20.2707	6	12.4	Q80W65	Q80W65	Proprotein convertase subtilisin/kexin type 9	Pcsk9
19.3764	2	9.5	Q8BFY6	Q8BFY6	Peflin	Pef1
20.603	4	10.7	Q8BP56	Q8BP56	Acid trehalase-like protein 1	Athl1
20.6563	4	13.9	Q8BWT1;A0A494B9J2	Q8BWT1	3-ketoacyl-CoA thiolase, mitochondrial	Acaa2
20.1019	5	6.9	Q8BYA0;F6UI15;B1ATU0	Q8BYA0	Tubulin-specific chaperone D	Tbcd
20.2386	4	17.1	Q8CBY8	Q8CBY8	Dynactin subunit 4	Dctn4
18.5836	3	9.8	Q8CF89	Q8CF89	TGF-beta-activated kinase 1 and MAP3K7-binding protein 1	Tab1
17.949	6	18.6	Q8QZT1	Q8QZT1	Acetyl-CoA acetyltransferase, mitochondrial	Acat1
19.0735	2	5.5	Q8R086	Q8R086	Sulfite oxidase, mitochondrial	Suox
21.5296	5	21.2	Q8R1G6;E9Q996;A0A087WPL1;F7C957	Q8R1G6;E9Q996	PDZ and LIM domain protein 2	Pdlim2
21.1295	8	26	Q8VC30;Q3UTZ4;A0A494BBI2;A0A494BB96	Q8VC30;Q3UTZ4	Bifunctional ATP-dependent dihydroxyacetone kinase/FAD-AMP lyase (cyclizing);ATP-dependent dihydroxyacetone kinase;FAD-AMP lyase (cyclizing)	Dak
20.0967	5	8.1	Q8VD75	Q8VD75	Huntingtin-interacting protein 1	Hip1
20.5491	7	33	Q91YP3;A0A0N4SV34;A0A0N4SUT8;A0A0N4SVH5;A0A0N4SVW1;A0A0N4SUV7	Q91YP3;A0A0N4SV34	Deoxyribose-phosphate aldolase	Dera
19.2604	4	12.1	Q922H4;D3Z3L0;D3Z3M0;D3Z2L8;D3YVK2;D3Z5Z5;D3Z0T7	Q922H4	Mannose-1-phosphate guanyltransferase alpha	Gmppa
18.9627	3	22.7	Q923G2;A0A338P6M3;A0A338P6I2;A0A338P6B4	Q923G2;A0A338P6M3;A0A338P6I2	DNA-directed RNA polymerases I, II, and III subunit RPABC3	Polr2h
19.4491	4	9.3	Q99K70	Q99K70	Ras-related GTP-binding protein C	Rragc
18.0238	2	10.2	Q99P30	Q99P30	Peroxisomal coenzyme A diphosphatase NUDT7	Nudt7
20.806	3	24.6	Q9CQF7;Q9CWM4;A0A494BBK3;A0A494BAH5	Q9CQF7;Q9CWM4;A0A494BBK3;A0A494BAH5	Prefoldin subunit 1	Pfdn1
18.5597	1	1.6	Q9CXI3	Q9CXI3	DBH-like monooxygenase protein 1	Moxd1
20.1015	2	18.5	Q9D708;D3Z2Y6	Q9D708;D3Z2Y6		S100a16
21.2728	7	27.6	Q9DAV6;Q9D6A7;I7HJI5	Q9DAV6		Serpinb9b
19.8994	2	13.5	Q9DCR2;A0A286YD58;A0A286YDU3	Q9DCR2;A0A286YD58;A0A286YDU3	AP-3 complex subunit sigma-1	Ap3s1
21.543	5	7.1	Q9EQS9;E9QAQ0	Q9EQS9;E9QAQ0	Immunoglobulin superfamily DCC subclass member 4	Igdcc4
18.6539	3	10.1	Q9ER41;F6VK94;D6REF0;F6ZDX6	Q9ER41;F6VK94;D6REF0	Torsin-1B	Tor1b
18.3301	1	10.7	Q9ER81	Q9ER81	Torsin-1A-interacting protein 2, isoform IFRG15	Tor1aip2
20.9627	7	31.8	Q9JHQ5;A0A1L1ST13;F6VG18;A0A1L1SSX7;E9Q9P1;F6VTH5	Q9JHQ5;A0A1L1ST13;F6VG18;A0A1L1SSX7;E9Q9P1;F6VTH5	Leucine zipper transcription factor-like protein 1	Lztfl1
18.7978	1	4.5	Q9QZM4	Q9QZM4	Tumor necrosis factor receptor superfamily member 10B	Tnfrsf10b
20.3113	1	16.1	Q9R1Q8	Q9R1Q8	Transgelin-3	Tagln3
19.88	2	7.1	Q9Z1N6;A0A1Y7VK98;A0A1Y7VJK6;Q8CAH7	Q9Z1N6;A0A1Y7VK98;A0A1Y7VJK6;Q8CAH7	Secreted frizzled-related sequence protein 4	Sfrp4
19.9469	4	19.4	Q9Z2M7	Q9Z2M7	Phosphomannomutase 2	Pmm2

## Sheet: S13
Table S13: List of the proteins differentially expressed in Col1a2+/G610C 4-PBA vs Col1a2+/+ 4-PBA . Proteins were considered differentially expressed in the comparison if they showed significant t-test difference (FDR ≤0.05) or are expressed exclusively in one condition.
Log2 LFQ intensity Col1a2+/G610C 4-PBA	Razor + unique peptides	Sequence coverage [%]	Protein IDs	Majority protein IDs	Protein names	Gene names
20.5687	5	6.3	A0A087WQF8;A0A087WP48;A0A087WS04;A0A087WS29;A0A087WQG4;A0A087WQD0;A0A087WNW3;A0A087WQI3;A0A087WPW5;A0A087WS23;A0A087WQ25;A0A087WRS1;A0A087WQQ5;A0A087WP85;A0A087WP14;A0A087WPX0;F8VQC7;Q61595	A0A087WQF8;A0A087WP48;A0A087WS04;A0A087WS29;A0A087WQG4;A0A087WQD0;A0A087WNW3;A0A087WQI3;A0A087WPW5;A0A087WS23;A0A087WQ25;A0A087WRS1;A0A087WQQ5;A0A087WP85;A0A087WP14;A0A087WPX0;F8VQC7;Q61595	Kinectin	Ktn1
19.8332	4	3.1	A0A087WRU0;A0A087WQ94;A0A087WQM0;A0A6I8MWZ2;A0A087WQS0;A0A1D5RM59;E9Q0S6;Q9DBT6;A0A087WR29;A0A087WP40;A0A2R8VHQ0;Q8CGB6	A0A087WRU0;A0A087WQ94;A0A087WQM0;A0A6I8MWZ2;A0A087WQS0;A0A1D5RM59;E9Q0S6;Q9DBT6		Tns1
19.9644	1	5	A0A0A6YXB0;Q9Z1K6	A0A0A6YXB0;Q9Z1K6	E3 ubiquitin-protein ligase ARIH2	Arih2
20.9886	1	5	A0A0G2JH05;P83861	A0A0G2JH05;P83861	Pyroglutamylated RFamide peptide receptor	Qrfpr
19.9477	1	7.8	A0A0R4IZW9;Q9DCT5	A0A0R4IZW9;Q9DCT5	Stromal cell-derived factor 2	Sdf2
21.0388	3	10.1	A0A0R4J005;A0A5F8MPJ3;E9QP62;Q99JW4;Q9D7B2	A0A0R4J005;A0A5F8MPJ3;E9QP62;Q99JW4;Q9D7B2	LIM and senescent cell antigen-like-containing domain protein 1	Lims1
19.207	9	17.4	E9QL31;A0A0R4J104;P98078;E9PX84;Q3TRE6;F6TQN9;Q9DCE6;E0CXT5;E0CZ53;E0CYJ2	E9QL31;A0A0R4J104;P98078;E9PX84;Q3TRE6;F6TQN9;Q9DCE6;E0CXT5	Disabled homolog 2	Dab2
18.4623	1	5.2	D3YY42;A0A140LHN0;Q9CX30	D3YY42;A0A140LHN0;Q9CX30	Protein YIF1B	Yif1b
19.7182	2	23.4	A0A1W2P7L7;P59708	A0A1W2P7L7;P59708	Splicing factor 3B subunit 6	Sf3b6
22.4186	1	5.4	A0A2R8VJU9;A0A2R8VI30;D3Z187;A0A2R8VI94;A0A2R8VK70;A0A2R8W6P0;Q61735	A0A2R8VJU9;A0A2R8VI30;D3Z187;A0A2R8VI94;A0A2R8VK70;A0A2R8W6P0;Q61735	Leukocyte surface antigen CD47	Cd47
18.3905	6	39.8	F6SLP4;A0A494BAW5;A0A494BAK4;Q9DC16;A0A494BAX4;A0A494B9M5;F6Z6A5	F6SLP4;A0A494BAW5;A0A494BAK4;Q9DC16;A0A494BAX4	Endoplasmic reticulum-Golgi intermediate compartment protein 1	Ergic1
21.0003	1	4.2	A2ACH6;P82347	A2ACH6;P82347	Delta-sarcoglycan	Sgcd
19.7177	1	26	A2AER9;A2AER8;Q91VJ5	A2AER9;A2AER8;Q91VJ5	Polyglutamine-binding protein 1	Pqbp1
20.5763	3	13.4	A2AU62;Q64012;A2AU61	A2AU62;Q64012;A2AU61	RNA-binding protein Raly	Raly
19.5429	1	14.4	A2AUM6;P16254	A2AUM6;P16254	Signal recognition particle 14 kDa protein;Signal recognition particle 14 kDa protein, N-terminally processed	Srp14
19.0844	3	11.2	B1AUN3;Q3UKV0;B1AUN2	B1AUN3;Q3UKV0;B1AUN2		Eif2b3
18.436	1	2.5	B1AZ46;Q8BKX1	B1AZ46;Q8BKX1	Brain-specific angiogenesis inhibitor 1-associated protein 2	Baiap2
19.3722	2	13.3	B2KGR2;O89112	B2KGR2;O89112	LanC-like protein 1	Lancl1
18.4432	2	9	B7ZC23;B7ZC24;Q91W39	B7ZC23;B7ZC24;Q91W39	Nuclear receptor coactivator 5	Ncoa5
21.0385	1	49.6	B7ZNL3	B7ZNL3		Tpm1
19.6945	2	23.1	D3YU80;K4DI65;P60824	D3YU80;K4DI65;P60824	Cold-inducible RNA-binding protein	Cirbp
19.6255	2	10.2	D3YUF9;Q91XL3;G5E8H4;D3Z411	D3YUF9;Q91XL3;G5E8H4;D3Z411	UDP-glucuronic acid decarboxylase 1	Uxs1
19.5533	5	39.4	E9Q7G1;D3YZZ5	E9Q7G1;D3YZZ5		Tmed7
19.224	1	5.6	D3Z383;Q07646	D3Z383;Q07646	Mesoderm-specific transcript protein	Mest
20.5874	1	7.6	D3Z7S0;D3Z4J5;Q9D1H7	D3Z7S0;D3Z4J5;Q9D1H7	Golgi to ER traffic protein 4 homolog	Get4
19.5957	3	8.4	D3Z512;P56542;D3Z5U3	D3Z512;P56542;D3Z5U3	Deoxyribonuclease-2-alpha	Dnase2a;Dnase2
19.6737	2	7.3	D3Z7P0;Q8K3W0;A0A0J9YV56;E9Q0U3	D3Z7P0;Q8K3W0;A0A0J9YV56;E9Q0U3	BRCA1-A complex subunit BRE	Bre
19.374	2	2.6	E9PVI4;O08747	E9PVI4;O08747	Netrin receptor UNC5C	Unc5c
20.326	5	14.4	E9Q1K3;F8WHZ9;F8WGR0;Q9QYC0;F6V4G5	E9Q1K3;F8WHZ9;F8WGR0;Q9QYC0	Alpha-adducin	Add1
19.6608	1	1.5	E9Q3E2;Q8CC35	E9Q3E2;Q8CC35	Synaptopodin	Synpo
21.5985	2	20.8	E9Q6U4;Q3UWL8;E9Q4Q8;E9Q8R1;Q6P0X1	E9Q6U4;Q3UWL8;E9Q4Q8;E9Q8R1;Q6P0X1	Prefoldin subunit 4	Pfdn4
19.3664	2	3	F7AAP4;E9Q828;Q6Q477;G5E829;A0A1W2P7C7;Q8C048;A2ALL9;Q0VF55	F7AAP4;E9Q828;Q6Q477;G5E829;A0A1W2P7C7;Q8C048;A2ALL9;Q0VF55	Calcium-transporting ATPase;Plasma membrane calcium-transporting ATPase 1	Atp2b4;Atp2b1;Atp2b3
23.222	3	0.5	E9Q9X1;S4R1P5;Q91ZU6;A0A571BGG5;A0A087WRB8;A0A087WPR7;A0A087WSP0	E9Q9X1;S4R1P5;Q91ZU6	Dystonin	Dst
19.1984	1	15.1	F7AFM3;Q80W22	F7AFM3;Q80W22	Threonine synthase-like 2	Thnsl2
21.2202	2	0.9	F8WIE5;Q69ZR2	F8WIE5;Q69ZR2	E3 ubiquitin-protein ligase HECTD1	Hectd1
20.2706	2	61.2	F8WIT2	F8WIT2	Annexin	Anxa6
20.0739	3	4.2	F8WJ05;Q61702	F8WJ05;Q61702	Inter-alpha-trypsin inhibitor heavy chain H1	Itih1
17.2226	67	40.8	G3X973;Q8R4Y4;F7BK35	G3X973;Q8R4Y4	Stabilin-1	Stab1
22.2591	4	41.2	G5E8V2;Q61865;D6RFS9	G5E8V2;Q61865;D6RFS9	Melanoma-derived growth regulatory protein	Mia;Gm21983
23.8539	3	12.4	G5E8Z6;Q9Z1F6	G5E8Z6;Q9Z1F6	Leukocyte cell-derived chemotaxin 1;Chondrosurfactant protein;Chondromodulin-1	Lect1
20.3014	3	28.6	J3QMV5;Q9Z2L7;J3QP70;J3QPM4	J3QMV5;Q9Z2L7	Cytokine receptor-like factor 3	Crlf3
21.8192	2	7.7	O08712	O08712	Tumor necrosis factor receptor superfamily member 11B	Tnfrsf11b
19.5884	5	12.2	Q8BXC0;O35074	Q8BXC0;O35074	Prostacyclin synthase	Ptgis
18.4288	4	2	O35516	O35516	Neurogenic locus notch homolog protein 2;Notch 2 extracellular truncation;Notch 2 intracellular domain	Notch2
19.9325	3	9.1	O35701	O35701	Matrilin-3	Matn3
18.7095	1	3.6	O54941	O54941	SWI/SNF-related matrix-associated actin-dependent regulator of chromatin subfamily E member 1	Smarce1
19.9161	5	22.2	O70433	O70433	Four and a half LIM domains protein 2	Fhl2
21.8416	4	20	P00329	P00329	Alcohol dehydrogenase 1	Adh1
19.5321	5	22.5	P08074;F6YNX9	P08074	Carbonyl reductase [NADPH] 2	Cbr2
21.7078	5	11.6	P09242;E9Q7P8;B1AXF5	P09242;E9Q7P8	Alkaline phosphatase, tissue-nonspecific isozyme;Alkaline phosphatase	Alpl
20.5739	4	5.7	P11688	P11688	Integrin alpha-5;Integrin alpha-5 heavy chain;Integrin alpha-5 light chain	Itga5
27.1323	15	57.8	P22005;B1AZQ0	P22005;B1AZQ0	Proenkephalin-A;Synenkephalin;Met-enkephalin;PENK(114-133);PENK(143-184);Met-enkephalin-Arg-Ser-Leu;Leu-enkephalin;PENK(238-259);Met-enkephalin-Arg-Phe	Penk
19.2428	4	5	P25206	P25206	DNA replication licensing factor MCM3	Mcm3
20.3247	3	12.1	P27808;J3JS24	P27808	Alpha-1,3-mannosyl-glycoprotein 2-beta-N-acetylglucosaminyltransferase	Mgat1
20.0273	3	16.3	P31324;H3BK84	P31324;H3BK84	cAMP-dependent protein kinase type II-beta regulatory subunit	Prkar2b
20.2961	3	15.4	P31428;A0A1D5RM32;A0A1D5RML1	P31428;A0A1D5RM32;A0A1D5RML1	Dipeptidase 1	Dpep1
19.245	2	10.3	Q99NF7;P36993	Q99NF7;P36993	Protein phosphatase 1B	Ppm1b
19.634	2	14.2	P40240	P40240	CD9 antigen	Cd9
20.0811	8	12.9	P46460;G3UX86	P46460	Vesicle-fusing ATPase	Nsf
18.6025	7	12.8	P46978;D3YZN5	P46978	Dolichyl-diphosphooligosaccharide--protein glycosyltransferase subunit STT3A	Stt3a
19.8838	3	6.8	Q9DBX5;P47713	Q9DBX5;P47713	Cytosolic phospholipase A2;Phospholipase A2;Lysophospholipase	Pla2g4a
21.2225	7	12.6	P47856;Q9Z2Z9	P47856	Glutamine--fructose-6-phosphate aminotransferase [isomerizing] 1	Gfpt1
16.4523	14	55.4	P48962;Q3V132	P48962	ADP/ATP translocase 1	Slc25a4
21.7554	6	22.8	P50446;Q3UV11;Q9Z331	P50446;Q3UV11;Q9Z331	Keratin, type II cytoskeletal 6A;Keratin, type II cytoskeletal 6B	Krt6a;Krt6b
20.1272	3	13.4	P51863	P51863	V-type proton ATPase subunit d 1	Atp6v0d1
19.3927	3	33.3	P52760	P52760	Ribonuclease UK114	Hrsp12
21.1941	4	7.7	P54818;A0A1Y7VM63	P54818	Galactocerebrosidase	Galc
20.2247	4	9.2	P57716	P57716	Nicastrin	Ncstn
19.6482	2	12.4	P59017	P59017	Bcl-2-like protein 13	Bcl2l13
18.7891	2	11.8	P59024;D3YWB6;D6RDT0	P59024;D3YWB6;D6RDT0	Peptidyl-prolyl cis-trans isomerase FKBP14;Peptidyl-prolyl cis-trans isomerase	Fkbp14
17.7654	2	28.3	P61514;A0A1D5RL86	P61514;A0A1D5RL86	60S ribosomal protein L37a	Rpl37a
19.1756	2	28.9	P62077	P62077	Mitochondrial import inner membrane translocase subunit Tim8 B	Timm8b
20.3932	2	15.6	P62911	P62911	60S ribosomal protein L32	Rpl32
23.4501	3	31.4	Q3UZI5;P63089	Q3UZI5;P63089	Pleiotrophin	Ptn
21.5761	7	23.4	P70274;E0CX80;E0CZ76;E0CY03	P70274;E0CX80	Selenoprotein P	Sepp1
20.8224	3	12.1	P70452;D6RJ29	P70452	Syntaxin-4	Stx4
19.575	3	31.4	P84096;A0A1B0GSL4	P84096;A0A1B0GSL4	Rho-related GTP-binding protein RhoG	Rhog
22.8263	1	1.3	Q14B65;Q8BVV7	Q14B65;Q8BVV7	Centrosomal protein of 95 kDa	Cep95
19.2436	2	9.6	Q3TCH7	Q3TCH7	Cullin-4A	Cul4a
20.8169	5	25.7	Q3TXN1;Q8VDQ1;D6RGL6	Q3TXN1;Q8VDQ1	Prostaglandin reductase 2	Ptgr2
19.6435	2	5.3	Q3UMW8	Q3UMW8	Ceroid-lipofuscinosis neuronal protein 5 homolog	Cln5
17.1421	5	17.6	Q497I4;B1AQ75	Q497I4	Keratin, type I cuticular Ha5	Krt35
20.9063	4	11.6	Q501P1	Q501P1	Fibulin-7	Fbln7
18.5957	3	7.9	Q5FW85	Q5FW85	Extracellular matrix protein 2	Ecm2
20.7719	1	68.9	Q5RKN9	Q5RKN9		Capza1
19.4805	5	6.5	Q5SYD0;Q5SUA5	Q5SYD0	Unconventional myosin-Id	Myo1d
19.4533	8	39.9	Q60931;J3QMG3	Q60931;J3QMG3	Voltage-dependent anion-selective channel protein 3	Vdac3
22.568	6	23.9	Q61239	Q61239	Protein farnesyltransferase/geranylgeranyltransferase type-1 subunit alpha	Fnta
18.83	2	8.2	Q61249	Q61249	Immunoglobulin-binding protein 1	Igbp1
18.3327	4	15.8	Q62219;E9Q1D5;E9PYQ1;E9Q1V4	Q62219;E9Q1D5	Transforming growth factor beta-1-induced transcript 1 protein	Tgfb1i1
19.2493	5	20.3	Q62433;E9Q0J8;E9PZC7;E9Q7G8;E9Q147;E9Q7V2;E9Q514;E9Q5I8;E9Q3F9;E9PVF3	Q62433	Protein NDRG1	Ndrg1
21.0019	5	14.1	Q62443	Q62443	Neuronal pentraxin-1	Nptx1
19.7008	3	17.5	Q64310;E0CXD9;F7CH13	Q64310;E0CXD9	Surfeit locus protein 4	Surf4
21.2511	2	5.5	Q6DVA0	Q6DVA0	LEM domain-containing protein 2	Lemd2
20.6053	6	24.1	Q6IFX2	Q6IFX2	Keratin, type I cytoskeletal 42	Krt42
21.5515	1	0.5	Q6VGS5	Q6VGS5	Protein Daple	Ccdc88c
17.9093	7	26.5	Q6ZQI3	Q6ZQI3	Malectin	Mlec
20.4526	1	38.1	Q6ZWY3;D6RH49;D3YYB0	Q6ZWY3;D6RH49;D3YYB0	40S ribosomal protein S27-like;40S ribosomal protein S27	Rps27l
20.9499	2	10.1	Z4YN57;Q7TMJ8	Z4YN57;Q7TMJ8	Phosphoinositide-3-kinase-interacting protein 1	Pik3ip1
21.0893	4	8.2	Q7TPC1	Q7TPC1	Corneodesmosin	Cdsn
20.4241	3	8.7	Q80SW1;H3BKT5;F8WI65;F8WGT1;Q68FL4;F7ATQ6;D3Z2Q0	Q80SW1;H3BKT5;F8WI65;F8WGT1;Q68FL4	Putative adenosylhomocysteinase 2;Adenosylhomocysteinase;Putative adenosylhomocysteinase 3	Ahcyl1;Ahcyl2
18.6523	10	31.6	Q8BFR5;A0A0U1RNQ6;A0A0U1RPC4	Q8BFR5;A0A0U1RNQ6	Elongation factor Tu, mitochondrial	Tufm
19.415	3	9.2	Q8BHC9	Q8BHC9	Alpha-(1,3)-fucosyltransferase 11	Fut11
21.2236	4	10.7	Q8BP56	Q8BP56	Acid trehalase-like protein 1	Athl1
21.3122	5	36.5	Q8CAP3	Q8CAP3		Rad23a
19.5423	2	9.9	Q8VI86;Q8K4M5;G8JL54;F7BCN0;F7BZY0	Q8VI86;Q8K4M5;G8JL54;F7BCN0;F7BZY0	COMM domain-containing protein 1	Commd1;Gm28048
19.2493	6	18.6	Q8QZT1	Q8QZT1	Acetyl-CoA acetyltransferase, mitochondrial	Acat1
19.6495	3	12.7	Q8R059	Q8R059	UDP-glucose 4-epimerase	Gale
19.3138	2	5.5	Q8R086	Q8R086	Sulfite oxidase, mitochondrial	Suox
19.8902	1	9.7	Q8VHC3	Q8VHC3	Selenoprotein M	Selm
18.325	4	9.6	Q91VD9;A0A087WSU3;A0A087WQ77	Q91VD9	NADH-ubiquinone oxidoreductase 75 kDa subunit, mitochondrial	Ndufs1
22.2333	4	33.3	Q99JZ4;P36536;A0A1W2P869;A0A1W2P6N3;A0A1W2P720;Q9CQC9	Q99JZ4;P36536;A0A1W2P869;A0A1W2P6N3	GTP-binding protein SAR1a	Sar1a
21.0277	6	16.7	Q99K30	Q99K30	Epidermal growth factor receptor kinase substrate 8-like protein 2	Eps8l2
19.6563	1	4.2	Q99LC2	Q99LC2	Cleavage stimulation factor subunit 1	Cstf1
19.3094	8	42	Q99LC5	Q99LC5	Electron transfer flavoprotein subunit alpha, mitochondrial	Etfa
19.722	3	7.7	Q99M51;A0A087WQD1;A0A087WSB1;A0A0A0MQF0;A0A0J9YUK4;Q8BH99;O55033	Q99M51;A0A087WQD1;A0A087WSB1	Cytoplasmic protein NCK1	Nck1
19.3736	3	30.3	Q9CPQ1;A0A0G2JDA6	Q9CPQ1	Cytochrome c oxidase subunit 6C	Cox6c
19.5313	1	14	Q9CQ71	Q9CQ71	Replication protein A 14 kDa subunit	Rpa3
20.4804	6	32.3	Q9CQJ6;E9Q0G1	Q9CQJ6;E9Q0G1	Density-regulated protein	Denr
19.5217	2	26	Q9CQS8;E9PW43	Q9CQS8;E9PW43	Protein transport protein Sec61 subunit beta	Sec61b;Gm10320
19.9192	2	31.5	Q9CQX2	Q9CQX2	Cytochrome b5 type B	Cyb5b
20.5567	1	68.8	Q9CWF2	Q9CWF2	Tubulin beta-2B chain	Tubb2b
20.286	2	7.6	Q9D2C2	Q9D2C2	Protein SAAL1	Saal1
18.9863	2	13.7	Q9D3D9	Q9D3D9	ATP synthase subunit delta, mitochondrial	Atp5d
19.5292	2	8.1	Q9D8N2;D6RIQ6;Q3TH34	Q9D8N2;D6RIQ6;Q3TH34	Protein FAM45A	Fam45a
17.8614	9	35	Q9DBS1	Q9DBS1	Transmembrane protein 43	Tmem43
19.4095	3	10.1	Q9ER41;F6VK94;D6REF0;F6ZDX6	Q9ER41;F6VK94;D6REF0	Torsin-1B	Tor1b
18.5562	1	10.7	Q9ER81	Q9ER81	Torsin-1A-interacting protein 2, isoform IFRG15	Tor1aip2
18.7691	2	10.4	Q9ERB0	Q9ERB0	Synaptosomal-associated protein 29	Snap29
19.7401	1	8.6	Q9JIE3	Q9JIE3	Otoraplin	Otor
20.2884	2	20.3	Q9JMG7	Q9JMG7	Hepatoma-derived growth factor-related protein 3	Hdgfrp3
18.5853	3	11	Q9QXB9	Q9QXB9	Developmentally-regulated GTP-binding protein 2	Drg2
20.2664	3	7.6	Q9QXK3	Q9QXK3	Coatomer subunit gamma-2	Copg2
19.5028	2	2.1	Q9QXX0	Q9QXX0	Protein jagged-1	Jag1
19.2142	1	4.5	Q9QZM4	Q9QZM4	Tumor necrosis factor receptor superfamily member 10B	Tnfrsf10b
17.2324	6	15.9	Q9R0X4;Q32MW3	Q9R0X4;Q32MW3	Acyl-coenzyme A thioesterase 9, mitochondrial;Acyl-coenzyme A thioesterase 10, mitochondrial	Acot9;Acot10
19.8861	1	16.1	Q9R1Q8	Q9R1Q8	Transgelin-3	Tagln3
21.4743	4	5.9	Q9R1V7	Q9R1V7	Disintegrin and metalloproteinase domain-containing protein 23	Adam23
19.2655	2	5.6	Q9Z0L0	Q9Z0L0	Trophoblast glycoprotein	Tpbg
20.2382	5	17.3	Q9Z1G3;A0A2I3BPD0;A0A2I3BQD9	Q9Z1G3	V-type proton ATPase subunit C 1	Atp6v1c1
20.1759	4	19.4	Q9Z2M7	Q9Z2M7	Phosphomannomutase 2	Pmm2
Log2 LFQ intensity Col1a2+/+ 4-PBA	Razor + unique peptides	Sequence coverage [%]	Protein IDs	Majority protein IDs	Protein names	Gene names
19.8633	1	22.2	A0A087WNS9;A0A087WQ65;A0A087WRZ2;A0A087WNT2;A0A087WPY4;Q64253	A0A087WNS9;A0A087WQ65;A0A087WRZ2;A0A087WNT2;A0A087WPY4;Q64253	Lymphocyte antigen 6E	Ly6e
19.6305	2	4.8	A0A087WQA0;F8WI22;Q8K019;A0A087WRN1	A0A087WQA0;F8WI22;Q8K019;A0A087WRN1	Bcl-2-associated transcription factor 1	Bclaf1
21.8652	2	24.2	A0A0A0MQG7;P70697	A0A0A0MQG7;P70697	Uroporphyrinogen decarboxylase	Urod
19.1176	2	4.5	A0A0A6YVY7;A0A0A6YW28;P35123;Q99K46	A0A0A6YVY7;A0A0A6YW28;P35123;Q99K46	Ubiquitin carboxyl-terminal hydrolase;Ubiquitin carboxyl-terminal hydrolase 4;Ubiquitin carboxyl-terminal hydrolase 11	Usp4;Usp11
21.2014	9	26.2	A0A0A6YX18;Q8BVE3;A0A0A6YWP6;A0A0A6YVU0;A0A0A6YW86	A0A0A6YX18;Q8BVE3;A0A0A6YWP6	V-type proton ATPase subunit H	Atp6v1h
19.3844	2	2.6	A0A0G2JEQ8;A0A0G2JH16;A0A0G2JFV3;A0A0G2JDE3;A0A0G2JG66;A0A0G2JDF4;A0A0G2JFF5;A0A0G2JDK6;A0A0G2JGM8;Q8JZZ7	A0A0G2JEQ8;A0A0G2JH16;A0A0G2JFV3;A0A0G2JDE3;A0A0G2JG66;A0A0G2JDF4;A0A0G2JFF5;A0A0G2JDK6;A0A0G2JGM8;Q8JZZ7	Latrophilin-2	Lphn2
18.6816	1	39.5	A0A0G2JEF1;D3YZ05;D3Z151;Q99LC8	A0A0G2JEF1;D3YZ05;D3Z151;Q99LC8	Translation initiation factor eIF-2B subunit alpha	Eif2b1
21.1425	1	12.8	A0A0J9YKD4;P07310	A0A0J9YKD4;P07310	Creatine kinase M-type	Ckm
21.6638	6	25.6	A0A0J9YU62;O88712;A0A0J9YUM4;A0A0J9YVI3;A0A0J9YUR5;A0A0J9YU66;A0A0J9YTW3;A0A0J9YVC3;E9Q0T4	A0A0J9YU62;O88712;A0A0J9YUM4;A0A0J9YVI3;A0A0J9YUR5	C-terminal-binding protein 1	Ctbp1
21.3416	1	65.8	A0A0J9YUQ8;A0A0J9YUJ8	A0A0J9YUQ8
18.9824	1	9	A0A0N4SUP3;A0A0N4SV38;A0A0N4SVI8;E9QKZ7;A0A0N4SV80;E9QML5;Q61464	A0A0N4SUP3;A0A0N4SV38;A0A0N4SVI8;E9QKZ7;A0A0N4SV80;E9QML5;Q61464	Zinc finger protein 638	Zfml;Znf638
20.0205	4	15.5	A0A1L1SS90;A0A0R4J050;Q99JW2;A0A1L1SRW7;A0A1L1SRC1;A0A1L1SSU4;A0A087WPX1;A0A087WRE0;A0A1L1SRL5	A0A1L1SS90;A0A0R4J050;Q99JW2;A0A1L1SRW7;A0A1L1SRC1;A0A1L1SSU4;A0A087WPX1	Aminoacylase-1	Acy1
18.4212	4	9.8	A0A0R4J083;P51174	A0A0R4J083;P51174	Long-chain specific acyl-CoA dehydrogenase, mitochondrial	Acadl
19.7521	1	2.6	F6SLK1;A0A0R4J0F6;Q99KY4	F6SLK1;A0A0R4J0F6;Q99KY4	Cyclin-G-associated kinase	Gak
18.2968	1	1.4	G3X9S2;A0A0R4J1Q7;P06802	G3X9S2;A0A0R4J1Q7;P06802	Ectonucleotide pyrophosphatase/phosphodiesterase family member 1;Alkaline phosphodiesterase I;Nucleotide pyrophosphatase	Enpp1
19.9144	3	4.6	A0A0R4J2D2;Q8K007;A0A087WR86	A0A0R4J2D2;Q8K007	Extracellular sulfatase Sulf-1	Sulf1
20.4449	1	31	A0A0U1RPZ6;A0A0U1RNW1;P16382	A0A0U1RPZ6;A0A0U1RNW1;P16382	Interleukin-4 receptor subunit alpha;Soluble interleukin-4 receptor subunit alpha	Il4r
20.1423	7	12.9	G3X909;G3UY21;A0A140T8T2;G3UYX7;Q9R1B9;G3UZ61	G3X909;G3UY21;A0A140T8T2;G3UYX7;Q9R1B9	Slit homolog 2 protein;Slit homolog 2 protein N-product;Slit homolog 2 protein C-product	Slit2
15.2963	1	10	A0A1B0GRG3;A0A1B0GSK8;O35566	A0A1B0GRG3;A0A1B0GSK8;O35566	CD151 antigen	Cd151
19.7933	2	7.9	A0A1B0GS09;Q61187;D3Z2V5;D3Z0S9;A0A1B0GS10	A0A1B0GS09;Q61187;D3Z2V5;D3Z0S9;A0A1B0GS10	Tumor susceptibility gene 101 protein	Tsg101
19.0575	1	14	A0A1B0GSQ7;D3Z4V6;J3QN85;P16092	A0A1B0GSQ7;D3Z4V6;J3QN85;P16092	Fibroblast growth factor receptor;Fibroblast growth factor receptor 1	Fgfr1
19.1443	6	19.8	A0A1L1STE6;Q9D6R2	A0A1L1STE6;Q9D6R2	Isocitrate dehydrogenase [NAD] subunit alpha, mitochondrial	Idh3a
20.5198	1	27.8	A0A1W2P6U5;A0A1W2P6E4;Q8BSU7	A0A1W2P6U5;A0A1W2P6E4;Q8BSU7	MOB kinase activator 3A	Mob3a
19.3925	1	19.5	A0A1W2P7F1;Q8CFG8	A0A1W2P7F1;Q8CFG8	Complement C1s-B subcomponent;Complement C1s-B subcomponent heavy chain;Complement C1s-B subcomponent light chain	C1sb
20.1448	3	3.6	B2RRF0;A0A1W2P7Y1;P35822	B2RRF0;A0A1W2P7Y1;P35822	Protein-tyrosine-phosphatase;Receptor-type tyrosine-protein phosphatase kappa	Ptprk
19.0599	3	11.1	A0A2R8VHF9;E9QPE7;A0A338P6K2;O08638	A0A2R8VHF9;E9QPE7;A0A338P6K2;O08638	Myosin-11	Myh11
19.4985	4	25.5	A0A3Q4EI12;P35293;A0A452J8C1;A0A3Q4EIF7	A0A3Q4EI12;P35293;A0A452J8C1	Ras-related protein Rab-18	Rab18
19.6914	1	2	A0A494B9G7;G5E8Y6;A0A494BA91;E9QP49;Q99MS7	A0A494B9G7;G5E8Y6;A0A494BA91;E9QP49;Q99MS7	EH domain-binding protein 1-like protein 1	Ehbp1l1
19.5644	1	4.9	A0A494BAE3;A0A494BA20;D3Z4B2;Q9CWZ7	A0A494BAE3;A0A494BA20;D3Z4B2;Q9CWZ7	Gamma-soluble NSF attachment protein	Napg
22.1689	2	4.7	A0A7N9VRC4;Q8R0W0	A0A7N9VRC4;Q8R0W0	Epiplakin	Eppk1
19.5908	2	3.5	A0JNU3	A0JNU3	60 kDa lysophospholipase;L-asparaginase;Platelet-activating factor acetylhydrolase	Aspg
19.5252	2	3.4	A2A4A6;Q62077;G3UXP4	A2A4A6;Q62077;G3UXP4	Phosphoinositide phospholipase C;1-phosphatidylinositol 4,5-bisphosphate phosphodiesterase gamma-1	Plcg1
20.7133	2	25.3	A2A7K5;Q9EQS3	A2A7K5;Q9EQS3	C-Myc-binding protein	Mycbp
17.7108	1	2	A2AAN0;O35250	A2AAN0;O35250	Exocyst complex component 7	Exoc7
19.3912	4	4.9	A2AI52;Q80U87	A2AI52;Q80U87	Ubiquitin carboxyl-terminal hydrolase;Ubiquitin carboxyl-terminal hydrolase 8	Usp8
20.0849	3	3.6	A2ALV7;Q6PDI5;A2ALV8;A2ALV6;A2ALW1	A2ALV7;Q6PDI5;A2ALV8;A2ALV6	Proteasome-associated protein ECM29 homolog	AI314180;Ecm29
20.5262	1	7.4	A8Y5E9;B2KGA7;Q505B7	A8Y5E9;B2KGA7;Q505B7	Protein archease	Zbtb8os
19.7998	1	23.8	B1ASH4	B1ASH4		Megf6
19.3629	3	12.5	B1AT82;Q9D0M1;B1AT84;B1AT83	B1AT82;Q9D0M1;B1AT84;B1AT83	Phosphoribosyl pyrophosphate synthase-associated protein 1	Prpsap1
21.1507	1	1.3	B1AXN9;P18654	B1AXN9;P18654	Ribosomal protein S6 kinase alpha-3	Rps6ka3
20.2583	3	3.7	B9EHJ3;P39447;A0A0U1RPW2	B9EHJ3;P39447;A0A0U1RPW2	Tight junction protein ZO-1	Tjp1
20.6836	2	9.9	F6VQH5;D3YTQ3;Q9Z130	F6VQH5;D3YTQ3;Q9Z130	Heterogeneous nuclear ribonucleoprotein D-like	Hnrnpdl
21.1494	2	5.9	D3YWJ4;Q8K2I1	D3YWJ4;Q8K2I1	Protein farnesyltransferase subunit beta	Fntb
19.8976	1	26	D3Z205;D3Z0Q1;J3QM73;D3YWJ5;D3Z325;D3Z312;Q921Z5	D3Z205;D3Z0Q1;J3QM73;D3YWJ5;D3Z325;D3Z312;Q921Z5	Tumor necrosis factor alpha-induced protein 8	Tnfaip8
20.5588	3	12.5	D3YXU8;Q91ZJ9	D3YXU8;Q91ZJ9	Hyaluronidase;Hyaluronidase-1	Hyal1
19.4467	8	7.9	D3Z2Z1;F8WIA1;Q922J3;D3Z3M7;Q8C0S5;F6RCU2;F6RAY2	D3Z2Z1;F8WIA1;Q922J3;D3Z3M7;Q8C0S5;F6RCU2	CAP-Gly domain-containing linker protein 1	Clip1
19.0544	1	3.6	D3Z7U0;P97384	D3Z7U0;P97384	Annexin;Annexin A11	Anxa11
19.9012	3	1.5	G3X922;D4AFX7	G3X922;D4AFX7		Dnajc13
19.8887	1	4.2	D6RI90;F6UD05;E9PX36;Q68SA9	D6RI90;F6UD05;E9PX36;Q68SA9	A disintegrin and metalloproteinase with thrombospondin motifs 7	Adamts7
20.8309	3	30.1	E0CYJ0;E0CXA9;Q6PEB6;G8JL35	E0CYJ0;E0CXA9;Q6PEB6	MOB-like protein phocein	Mob4
19.7213	3	2.8	E9PWW5;Q8BLI0;B7ZCH8;A9Z1Z6;F6WY46	E9PWW5;Q8BLI0;B7ZCH8	ADAMTS-like protein 1	Adamtsl1
20.2372	3	6.9	E9PZ88;F8WIE1;Q91W89;E9PYM7;F6TFL1	E9PZ88;F8WIE1;Q91W89;E9PYM7	Alpha-mannosidase;Alpha-mannosidase 2C1	Man2c1
27.6148	1	0.6	E9PZF4;Q80XB4	E9PZF4;Q80XB4	Nebulin-related-anchoring protein	Nrap
18.902	2	10.8	E9Q0T0;G5E8W7;O35448;E9PVM9;F6SPQ1	E9Q0T0;G5E8W7;O35448;E9PVM9;F6SPQ1	Lysosomal thioesterase PPT2	Ppt2
20.0084	1	1.5	E9Q4X5;Q8R5F8	E9Q4X5;Q8R5F8	Epidermal growth factor receptor kinase substrate 8-like protein 1	Eps8l1
20.3071	2	14.6	E9QLB2;Q3UFF7	E9QLB2;Q3UFF7	Lysophospholipase-like protein 1	Lyplal1
17.5086	1	3.2	E9QMH7;Q9DBZ1	E9QMH7;Q9DBZ1	Inhibitor of nuclear factor kappa-B kinase-interacting protein	Ikbip
20.0231	3	9.9	F6TCF9;Q60739	F6TCF9;Q60739	BAG family molecular chaperone regulator 1	Bag1
21.3627	1	57.5	F8WI14;D3YV64;D3Z772;D3YZV0	F8WI14		Ecm1
20.6654	2	23.4	H7BXB9;F8WIU1;Q9D1K7;Q6IR22	H7BXB9;F8WIU1;Q9D1K7;Q6IR22	UPF0687 protein C20orf27 homolog	1700037H04Rik
20.2783	2	13.8	G3UY42;Q8CCS6;G3UX74;D3YUB9;D3Z055;G3UWS5;D3Z5F7	G3UY42;Q8CCS6;G3UX74;D3YUB9;D3Z055;G3UWS5;D3Z5F7	Polyadenylate-binding protein 2	Pabpn1;Gm20521
18.8978	3	11.9	G3XA18;Q9D7V9;H3BL13	G3XA18;Q9D7V9;H3BL13	N-acylethanolamine-hydrolyzing acid amidase;N-acylethanolamine-hydrolyzing acid amidase subunit alpha;N-acylethanolamine-hydrolyzing acid amidase subunit beta	Naaa
19.331	1	1.9	G5E8J9;Q8CFE4	G5E8J9;Q8CFE4	SCY1-like protein 2	Scyl2
18.8861	1	9	H3BK66;Q05BF4;H3BJR7;H3BJS1;Q8CBE3	H3BK66;Q05BF4;H3BJR7;H3BJS1;Q8CBE3	WD repeat-containing protein 37	Wdr37
21.3332	13	24.3	Q5JC28;H3BK65;P42567;F6W2Q5;A0A0R4J0A0;H3BJB8	Q5JC28;H3BK65;P42567;F6W2Q5	Epidermal growth factor receptor substrate 15	Eps15
19.369	1	6.3	H3BKY1;H9H9R4;Q9JHJ3	H3BKY1;H9H9R4;Q9JHJ3	Glycosylated lysosomal membrane protein	Glmp
21.5886	3	25.9	O08543	O08543	Ephrin-A5	Efna5
20.7449	6	16.5	O08749	O08749	Dihydrolipoyl dehydrogenase, mitochondrial	Dld
19.3201	3	11	O08800	O08800	Serpin B8	Serpinb8
22.1294	5	34.3	O35295	O35295	Transcriptional activator protein Pur-beta	Purb
19.304	2	10	O35657	O35657	Sialidase-1	Neu1
21.1443	3	25.3	O55057;M0QWG6;M0QWR1	O55057;M0QWG6	Retinal rod rhodopsin-sensitive cGMP 3,5-cyclic phosphodiesterase subunit delta	Pde6d
19.9995	3	7.5	O70421	O70421	Frizzled-1	Fzd1
20.8548	1	3.1	O88676	O88676	Matrix metalloproteinase-23;Matrix metalloproteinase-23, soluble form	Mmp23
19.3249	4	2.2	O88783	O88783	Coagulation factor V;Coagulation factor V heavy chain;Coagulation factor V light chain	F5
20.2439	3	13.6	O88983;Q9D0J1	O88983;Q9D0J1	Syntaxin-8	Stx8
18.283	11	36.4	O89053;G3UYK8;A0A0U1RPY8;D3YW57;G3UX53;D3YXM2	O89053;G3UYK8	Coronin-1A;Coronin	Coro1a
20.3457	1	58.9	P16546	P16546	Spectrin alpha chain, non-erythrocytic 1	Sptan1
13.2267	6	54.3	P27784	P27784	C-C motif chemokine 6;CCL6(22-95);CCL6(23-95)	Ccl6
20.7084	3	6.1	P36916	P36916	Guanine nucleotide-binding protein-like 1	Gnl1
20.4157	3	20.4	P41105	P41105	60S ribosomal protein L28	Rpl28
19.3862	4	12.2	P41241;A0A1L1SR46;A0A1L1STA1;A0A1L1SQQ5;D3YVQ8;D6RGA0;A0A0R4J1P8;D3Z4T5;A0A0R4J1N6;P41242	P41241;A0A1L1SR46;A0A1L1STA1	Tyrosine-protein kinase CSK	Csk
19.7055	1	14.3	Q9DCW5;P43024	Q9DCW5;P43024	Cytochrome c oxidase subunit 6A, mitochondrial;Cytochrome c oxidase subunit 6A1, mitochondrial	Cox6a1
19.246	4	12.6	Q8BGZ6;P51569	Q8BGZ6;P51569	Alpha-galactosidase A	Gla
19.7527	1	20.7	P56387	P56387	Dynein light chain Tctex-type 3	Dynlt3
20.437	3	20.9	P61967;D3Z268;D3Z0D6;D3YXN0;B1B0F6;Q8BW87;Q9DB50	P61967;D3Z268;D3Z0D6;D3YXN0	AP-1 complex subunit sigma-1A	Ap1s1
22.8304	2	37.1	P63168;Q80ZS7	P63168;Q80ZS7	Dynein light chain 1, cytoplasmic	Dynll1;BC048507
19.6149	1	14	P68181;H6TMF5;A0A0G2JFT9	P68181	cAMP-dependent protein kinase catalytic subunit beta	Prkacb
19.7029	2	12.6	Q3UGN9;P70297;A2ARJ0	Q3UGN9;P70297;A2ARJ0	Signal transducing adapter molecule 1	Stam
19.4512	1	1.3	Q6PE80;Q00993	Q6PE80;Q00993	Receptor protein-tyrosine kinase;Tyrosine-protein kinase receptor UFO	Axl
19.3041	1	8.5	Q3SXD3	Q3SXD3	HD domain-containing protein 2	Hddc2
20.0633	6	11.8	Q3THK7	Q3THK7	GMP synthase [glutamine-hydrolyzing]	Gmps
19.6834	2	22.7	Q3UGS4	Q3UGS4	Protein FAM195B	Fam195b
19.6332	4	13.9	Q3ULB1;Q921W7;P47226;D6RH72;B1AXB9	Q3ULB1;Q921W7;P47226	Testin	Tes
22.1205	3	11	Q5SRX1;Q5SXA5;Q5SXA4	Q5SRX1;Q5SXA5	TOM1-like protein 2	Tom1l2
19.2102	2	4.3	Q5SWN2;Q8VEE4	Q5SWN2;Q8VEE4	Replication protein A 70 kDa DNA-binding subunit;Replication protein A 70 kDa DNA-binding subunit, N-terminally processed	Rpa1
19.2207	5	2.9	Q5SWU9	Q5SWU9	Acetyl-CoA carboxylase 1;Biotin carboxylase	Acaca
21.4732	8	23.8	Q5SX75;Q60716;B0QZH1;Q5SX76;B0QZH2;B0QZH3	Q5SX75;Q60716	Prolyl 4-hydroxylase subunit alpha-2	P4ha2
17.5225	9	46.4	Q60930;G3UX26;A0A286YCR8;D3YZT5;D3YUN8	Q60930;G3UX26;A0A286YCR8;D3YZT5	Voltage-dependent anion-selective channel protein 2	Vdac2
18.8913	3	24.9	Q9D8L3;Q62186	Q9D8L3;Q62186	Translocon-associated protein subunit delta	Ssr4
21.8824	5	16.6	Q62419;A0A3B2W7K0;A2ALV1;Q8BXU5;A2ALV3;Q62420	Q62419;A0A3B2W7K0	Endophilin-A2	Sh3gl1
20.7529	3	19	Q63829	Q63829	COMM domain-containing protein 3	Commd3
19.5799	3	11.2	Q8BUU7;Q68FH4;B7ZCT5;B7ZCT4;B7ZCT3	Q8BUU7;Q68FH4	N-acetylgalactosamine kinase	Galk2
20.0823	3	6.7	Q6NXK9	Q6NXK9	alpha-1,2-Mannosidase	Man1c1
20.7589	4	5.9	Q6NZR5;G3UYT1	Q6NZR5		Skiv2l
20.0632	4	7.5	Q6P2B1;F6TDZ2;E9Q0H8;A0A0U1RQ41;Q8K368	Q6P2B1;F6TDZ2	Transportin-3	Tnpo3
20.6312	1	10	Q6P8J2	Q6P8J2	Diamine acetyltransferase 2	Sat2
18.5286	2	13.9	Q6PGH1	Q6PGH1	Protein BUD31 homolog	Bud31
21.4829	3	9.2	Q78JW9;A0A0U1RQ55	Q78JW9;A0A0U1RQ55	Ubiquitin domain-containing protein UBFD1	Ubfd1
19.6772	5	11.6	Q91V89;Q7TNL5;Q60996	Q91V89;Q7TNL5		Ppp2r5d
18.3973	2	6.6	Q80UY2;A0A0U1RNG8;A0A0N4SV15	Q80UY2;A0A0U1RNG8;A0A0N4SV15	E3 ubiquitin-protein ligase KCMF1	Kcmf1
19.7462	6	12.1	Q80WQ2;A0A1D5RLY2;A0A1D5RLN5	Q80WQ2;A0A1D5RLY2	Protein VAC14 homolog	Vac14
22.0435	9	18.3	Q8BH34;A0A0G2JDP8	Q8BH34;A0A0G2JDP8	Semaphorin-3D	Sema3d
18.9575	3	5.6	Q8BLN5	Q8BLN5	Lanosterol synthase	Lss
17.6854	18	35.5	Q8BMS1	Q8BMS1	Trifunctional enzyme subunit alpha, mitochondrial;Long-chain enoyl-CoA hydratase;Long chain 3-hydroxyacyl-CoA dehydrogenase	Hadha
21.2606	3	17	Q8BV13	Q8BV13	COP9 signalosome complex subunit 7b	Cops7b
18.8548	4	13.9	Q8BWT1;A0A494B9J2	Q8BWT1	3-ketoacyl-CoA thiolase, mitochondrial	Acaa2
20.0603	8	3.9	Q8BX70;A0A1L1SUY8;A0A1L1SS63	Q8BX70	Vacuolar protein sorting-associated protein 13C	Vps13c
19.8279	3	8.1	Q8C788;Q91ZR2	Q8C788;Q91ZR2	Sorting nexin;Sorting nexin-18	Snx18
18.9729	2	1	S4R2R5;Q8C8R3;A0A571BDG9;S4R1U2;S4R1I1;S4R2D6;S4R1J9;S4R2T7;S4R2F3	S4R2R5;Q8C8R3;A0A571BDG9;S4R1U2;S4R1I1;S4R2D6;S4R1J9;S4R2T7;S4R2F3	Ankyrin-2	Ank2
19.0295	1	4	Q8CCH2	Q8CCH2	NHL repeat-containing protein 3	Nhlrc3
19.0612	3	9.8	Q8CF89	Q8CF89	TGF-beta-activated kinase 1 and MAP3K7-binding protein 1	Tab1
19.2664	3	4.2	Q8CHY3;A0A494B9E2;A0A494BA72	Q8CHY3	Dymeclin	Dym
20.3582	2	6.5	Q8CI32	Q8CI32	BAG family molecular chaperone regulator 5	Bag5
20.97	2	5.8	Q8K406;A0A2I3BPU5	Q8K406;A0A2I3BPU5	Leucine-rich repeat LGI family member 3	Lgi3
19.3557	3	4.6	Q8R0G9	Q8R0G9	Nuclear pore complex protein Nup133	Nup133
20.2482	2	14.4	Q8R164	Q8R164	Valacyclovir hydrolase	Bphl
20.9734	2	3.2	Q8R5H1	Q8R5H1	Ubiquitin carboxyl-terminal hydrolase 15	Usp15
21.082	5	20.3	Q91VM9;D3Z636;G8JL76	Q91VM9;D3Z636	Inorganic pyrophosphatase 2, mitochondrial	Ppa2
21.1373	2	27.6	Q91WK5	Q91WK5	Glycine cleavage system H protein, mitochondrial	Gcsh
19.5856	2	12	Q91WN1	Q91WN1	DnaJ homolog subfamily C member 9	Dnajc9
20.4739	4	7.9	Q91ZV3	Q91ZV3	Discoidin, CUB and LCCL domain-containing protein 2	Dcbld2
19.4249	1	7.3	Q921I9	Q921I9	Exosome complex component RRP41	Exosc4
19.0499	3	22.7	Q923G2;A0A338P6M3;A0A338P6I2;A0A338P6B4	Q923G2;A0A338P6M3;A0A338P6I2	DNA-directed RNA polymerases I, II, and III subunit RPABC3	Polr2h
19.5597	5	13.4	Q99JF8;A2BI12;F6RB63	Q99JF8;A2BI12;F6RB63	PC4 and SFRS1-interacting protein	Psip1
28.7427	6	7.7	Q99ME2	Q99ME2	WD repeat-containing protein 6	Wdr6
18.8509	1	5.5	Q99NB8;A0A0A6YXU5	Q99NB8;A0A0A6YXU5	Ubiquilin-4	Ubqln4
19.3612	3	25.4	Q9CQE5;D3Z1B6;A0A0U1RPU5	Q9CQE5	Regulator of G-protein signaling 10	Rgs10
22.2617	9	20.4	Q9CQN1	Q9CQN1	Heat shock protein 75 kDa, mitochondrial	Trap1
20.6055	4	25.4	Q9CR60	Q9CR60	Vesicle transport protein GOT1B	Golt1b
21.3088	2	7.9	Q9CWQ8	Q9CWQ8	GATS-like protein 3	Gatsl3
19.0829	1	1.6	Q9CXI3	Q9CXI3	DBH-like monooxygenase protein 1	Moxd1
19.924	2	17.6	Q9D1K2	Q9D1K2	V-type proton ATPase subunit F	Atp6v1f
18.4678	6	17	Q9D2G2	Q9D2G2	Dihydrolipoyllysine-residue succinyltransferase component of 2-oxoglutarate dehydrogenase complex, mitochondrial	Dlst
19.9405	1	6.5	Q9DAU1	Q9DAU1	Protein canopy homolog 3	Cnpy3
21.376	7	27.6	Q9DAV6;Q9D6A7;I7HJI5	Q9DAV6		Serpinb9b
20.4388	4	30.4	Q9DB27;Q9CQ21	Q9DB27	Malignant T-cell-amplified sequence 1	Mcts1
18.9984	2	2.5	Q9EPL0;G3UZH1	Q9EPL0;G3UZH1	Xylosyltransferase 2	Xylt2
20.3893	3	2.6	Q9EPU0	Q9EPU0	Regulator of nonsense transcripts 1	Upf1
19.5172	2	9.2	Q9EQG7	Q9EQG7	Ectonucleotide pyrophosphatase/phosphodiesterase family member 5	Enpp5
21.8926	4	24.3	Q9ERF3;D6RDC7;Q8BVQ0;D6RJ72	Q9ERF3;D6RDC7;Q8BVQ0	WD repeat-containing protein 61;WD repeat-containing protein 61, N-terminally processed	Wdr61
22.2598	3	1.6	Q9ERU9	Q9ERU9	E3 SUMO-protein ligase RanBP2	Ranbp2
19.4776	3	7.2	Q9QUR8	Q9QUR8	Semaphorin-7A	Sema7a
20.4831	2	3.1	Q9WTR5	Q9WTR5	Cadherin-13	Cdh13
20.4352	3	21.5	Q9WU63;Q922P6;A0A1L1SRL4	Q9WU63	Heme-binding protein 2	Hebp2
20.5192	5	4.5	Q9WVB4	Q9WVB4	Slit homolog 3 protein	Slit3
19.8866	2	2.3	Q9Z0J1	Q9Z0J1	Reversion-inducing cysteine-rich protein with Kazal motifs	Reck
18.0195	17	28.8	Q9Z110;H3BKK0;H3BKJ8;H3BLE8;D3Z0B4	Q9Z110	Delta-1-pyrroline-5-carboxylate synthase;Glutamate 5-kinase;Gamma-glutamyl phosphate reductase	Aldh18a1

## Sheet: S14
Table S14: List of the proteins differentially expressed in Col1a2+/G610C 4-PBA vs Col1a2+/+. Proteins were considered differentially expressed in the comparison if they showed significant t-test difference (FDR ≤0.05) or are expressed exclusively in one condition.
Log2 LFQ intensity Col1a2+/G610C 4-PBA	Razor + unique peptides	Sequence coverage [%]	Protein IDs	Majority protein IDs	Protein names	Gene names
20.5687	5	6.3	A0A087WQF8;A0A087WP48;A0A087WS04;A0A087WS29;A0A087WQG4;A0A087WQD0;A0A087WNW3;A0A087WQI3;A0A087WPW5;A0A087WS23;A0A087WQ25;A0A087WRS1;A0A087WQQ5;A0A087WP85;A0A087WP14;A0A087WPX0;F8VQC7;Q61595	A0A087WQF8;A0A087WP48;A0A087WS04;A0A087WS29;A0A087WQG4;A0A087WQD0;A0A087WNW3;A0A087WQI3;A0A087WPW5;A0A087WS23;A0A087WQ25;A0A087WRS1;A0A087WQQ5;A0A087WP85;A0A087WP14;A0A087WPX0;F8VQC7;Q61595	Kinectin	Ktn1
19.8332	4	3.1	A0A087WRU0;A0A087WQ94;A0A087WQM0;A0A6I8MWZ2;A0A087WQS0;A0A1D5RM59;E9Q0S6;Q9DBT6;A0A087WR29;A0A087WP40;A0A2R8VHQ0;Q8CGB6	A0A087WRU0;A0A087WQ94;A0A087WQM0;A0A6I8MWZ2;A0A087WQS0;A0A1D5RM59;E9Q0S6;Q9DBT6		Tns1
20.5056	5	12	A0A087WQT6;O89110	A0A087WQT6;O89110	Caspase-8;Caspase-8 subunit p18;Caspase-8 subunit p10	Casp8
19.5296	2	51.2	A0A0A0MQA5;P68368;A0A087WRB4;A0A087WQS4;A0A087WSB0;A0A087WSL5;Q3UX10;A0A087WS35	A0A0A0MQA5;P68368	Tubulin alpha-4A chain	Tuba4a
19.9644	1	5	A0A0A6YXB0;Q9Z1K6	A0A0A6YXB0;Q9Z1K6	E3 ubiquitin-protein ligase ARIH2	Arih2
19.2767	1	2.1	A0A0G2JG59;A0A0G2JFD8;A0A0G2JGI1;A0A0G2JEX1;Q7TPW1	A0A0G2JG59;A0A0G2JFD8;A0A0G2JGI1;A0A0G2JEX1;Q7TPW1	Nexilin	Nexn
21.6763	6	19.3	E9Q1W0;E9Q1T1;A0A0G2JGS4;Q6PHZ2;E9Q1V9;Q8CCM0;E9PXV3;F6RWZ9;E9QAJ4;D6RDQ8;A0A286YCB8;F8WIS9;P11798	E9Q1W0;E9Q1T1;A0A0G2JGS4;Q6PHZ2;E9Q1V9;Q8CCM0	Calcium/calmodulin-dependent protein kinase type II subunit delta	Camk2d
19.7417	8	16	A0A0J9YUE9;A0A0J9YUN4;P39053;D6RH60;F6W8Z8	A0A0J9YUE9;A0A0J9YUN4;P39053	Dynamin-1	Dnm1
21.4944	1	6.4	A0A0J9YV87;P26618	A0A0J9YV87;P26618	Platelet-derived growth factor receptor alpha	Pdgfra
20.8899	3	11	A0A0N4SV16;Q9CZ52	A0A0N4SV16;Q9CZ52	Anthrax toxin receptor 1	Antxr1
20.0441	8	32.4	A0A0N4SVP8;Q91VC3;E9PV04;A2AFK7;A0A0N4SVM5	A0A0N4SVP8;Q91VC3;E9PV04;A2AFK7	Eukaryotic initiation factor 4A-III;Eukaryotic initiation factor 4A-III, N-terminally processed	Eif4a3;Gm8994
19.9477	1	7.8	A0A0R4IZW9;Q9DCT5	A0A0R4IZW9;Q9DCT5	Stromal cell-derived factor 2	Sdf2
21.0388	3	10.1	A0A0R4J005;A0A5F8MPJ3;E9QP62;Q99JW4;Q9D7B2	A0A0R4J005;A0A5F8MPJ3;E9QP62;Q99JW4;Q9D7B2	LIM and senescent cell antigen-like-containing domain protein 1	Lims1
19.636	3	19.2	A0A0R4J018;O55060;D3Z217;D6RIK3;D3YWK6;D3Z380;D3Z0R1	A0A0R4J018;O55060;D3Z217;D6RIK3;D3YWK6;D3Z380	Thiopurine S-methyltransferase	Tpmt
20.3991	6	12.3	D3Z0V2;A0A0R4J0X8;Q9ES28;A0A1B0GRS3;F6WMJ3;Q8K4I3;H3BJ53;A2AFJ8	D3Z0V2;A0A0R4J0X8;Q9ES28	Rho guanine nucleotide exchange factor 7	Arhgef7
19.207	9	17.4	E9QL31;A0A0R4J104;P98078;E9PX84;Q3TRE6;F6TQN9;Q9DCE6;E0CXT5;E0CZ53;E0CYJ2	E9QL31;A0A0R4J104;P98078;E9PX84;Q3TRE6;F6TQN9;Q9DCE6;E0CXT5	Disabled homolog 2	Dab2
19.7254	2	8.6	A0A140LJ36;Q9JIG8	A0A140LJ36;Q9JIG8	PRA1 family protein 2	Praf2
19.7517	1	21.8	A0A1B0GTA0;D3YWS7;F6SJM7;Q8R2K1	A0A1B0GTA0;D3YWS7;F6SJM7;Q8R2K1	Fucose mutarotase	Fuom
19.7182	2	23.4	A0A1W2P7L7;P59708	A0A1W2P7L7;P59708	Splicing factor 3B subunit 6	Sf3b6
18.614	1	9.9	A0A286YDI5;A0A286YCI0;Q9JI78	A0A286YDI5;A0A286YCI0;Q9JI78	Peptide-N(4)-(N-acetyl-beta-glucosaminyl)asparagine amidase	Ngly1
19.8514	2	16	A0A2I3BPG9;P83882	A0A2I3BPG9;P83882	60S ribosomal protein L36a	Rpl36a
18.3905	6	39.8	F6SLP4;A0A494BAW5;A0A494BAK4;Q9DC16;A0A494BAX4;A0A494B9M5;F6Z6A5	F6SLP4;A0A494BAW5;A0A494BAK4;Q9DC16;A0A494BAX4	Endoplasmic reticulum-Golgi intermediate compartment protein 1	Ergic1
19.6654	4	9	A2A7A7;Q8CFX1;A2A7A8	A2A7A7;Q8CFX1	GDH/6PGL endoplasmic bifunctional protein;Glucose 1-dehydrogenase;6-phosphogluconolactonase	H6pd
20.9178	7	30.8	A2ADY9;Q9DAF3	A2ADY9	Protein DDI1 homolog 2	Ddi2
19.7177	1	26	A2AER9;A2AER8;Q91VJ5	A2AER9;A2AER8;Q91VJ5	Polyglutamine-binding protein 1	Pqbp1
19.2116	1	27.1	A2AFP4;A2AFP5;Q9R0M6	A2AFP4;A2AFP5;Q9R0M6	Ras-related protein Rab-9A	Rab9;Rab9a
19.6315	8	16.3	Q8CBM2;A2AL85;Q8BSY0	Q8CBM2;A2AL85;Q8BSY0	Aspartyl/asparaginyl beta-hydroxylase	Asph
20.3242	4	11.9	B7ZCL8;A2AN84;P70290;B7ZCM0;B7ZCL9;D6RFD5;B7ZCM1	B7ZCL8;A2AN84;P70290;B7ZCM0;B7ZCL9	55 kDa erythrocyte membrane protein	Mpp1
19.5429	1	14.4	A2AUM6;P16254	A2AUM6;P16254	Signal recognition particle 14 kDa protein;Signal recognition particle 14 kDa protein, N-terminally processed	Srp14
20.8745	4	13.4	B1AQR8;G3X9T7;O08573	B1AQR8;G3X9T7;O08573	Galectin;Galectin-9	Lgals9
18.436	1	2.5	B1AZ46;Q8BKX1	B1AZ46;Q8BKX1	Brain-specific angiogenesis inhibitor 1-associated protein 2	Baiap2
19.3722	2	13.3	B2KGR2;O89112	B2KGR2;O89112	LanC-like protein 1	Lancl1
18.3026	1	0.9	B2RUJ2;B7ZNX6;Q80TH2	B2RUJ2;B7ZNX6;Q80TH2	Protein LAP2	Erbb2ip
18.4432	2	9	B7ZC23;B7ZC24;Q91W39	B7ZC23;B7ZC24;Q91W39	Nuclear receptor coactivator 5	Ncoa5
19.2397	4	2.9	B9EKJ3;Q80TL7	B9EKJ3;Q80TL7	Protein MON2 homolog	Mon2
23.1301	6	16.4	D3YTX1;Q91V88;D3Z4D3	D3YTX1;Q91V88;D3Z4D3	Nephronectin	Npnt
19.6945	2	23.1	D3YU80;K4DI65;P60824	D3YU80;K4DI65;P60824	Cold-inducible RNA-binding protein	Cirbp
22.3076	1	15.7	D3YVR7;D3YZE4;P00342;A0A1B0GSR2;A0A1B0GRE9	D3YVR7;D3YZE4;P00342;A0A1B0GSR2;A0A1B0GRE9	L-lactate dehydrogenase;L-lactate dehydrogenase C chain	Ldhc
19.9695	3	22.4	D3YX62;O70252;D3Z4A2	D3YX62;O70252;D3Z4A2	Heme oxygenase 2	Hmox2
19.5533	5	39.4	E9Q7G1;D3YZZ5	E9Q7G1;D3YZZ5		Tmed7
19.224	1	5.6	D3Z383;Q07646	D3Z383;Q07646	Mesoderm-specific transcript protein	Mest
19.5957	3	8.4	D3Z512;P56542;D3Z5U3	D3Z512;P56542;D3Z5U3	Deoxyribonuclease-2-alpha	Dnase2a;Dnase2
20.3514	6	21	D3Z6I4;Q921W4;D3YZD6;A0A338P785;D3YU21;F7BGV1;A0A338P6Y1	D3Z6I4;Q921W4;D3YZD6;A0A338P785;D3YU21;F7BGV1	Quinone oxidoreductase-like protein 1	Cryzl1
21.7164	7	12.3	D3Z763;Q6AZB0	D3Z763;Q6AZB0	Brother of CDO	Boc
19.6003	9	4.7	E9PVA8	E9PVA8		Gcn1l1
20.326	5	14.4	E9Q1K3;F8WHZ9;F8WGR0;Q9QYC0;F6V4G5	E9Q1K3;F8WHZ9;F8WGR0;Q9QYC0	Alpha-adducin	Add1
20.0567	7	20.2	E9Q4G8;E9Q3Q6;Q61490;F6QH25;Q5MPX5	E9Q4G8;E9Q3Q6;Q61490;F6QH25	CD166 antigen	Alcam
22.4929	9	12.6	E9QNH6;E9Q580;Q7TQD7;P46735;D3YV80	E9QNH6;E9Q580;Q7TQD7;P46735	Unconventional myosin-Ib	Myo1b
20.2388	2	4.4	E9Q600;Q924C6	E9Q600;Q924C6	Lysyl oxidase homolog 4	Loxl4
19.3664	2	3	F7AAP4;E9Q828;Q6Q477;G5E829;A0A1W2P7C7;Q8C048;A2ALL9;Q0VF55	F7AAP4;E9Q828;Q6Q477;G5E829;A0A1W2P7C7;Q8C048;A2ALL9;Q0VF55	Calcium-transporting ATPase;Plasma membrane calcium-transporting ATPase 1	Atp2b4;Atp2b1;Atp2b3
23.222	3	0.5	E9Q9X1;S4R1P5;Q91ZU6;A0A571BGG5;A0A087WRB8;A0A087WPR7;A0A087WSP0	E9Q9X1;S4R1P5;Q91ZU6	Dystonin	Dst
20.4273	5	3.6	E9QAT4;F7BPW6	E9QAT4;F7BPW6		Sec16a
19.849	1	7.6	E9QLL2;Q8BZ98;F2Z460;E0CXZ8	E9QLL2;Q8BZ98	Dynamin-3	Dnm3
20.1028	2	0.5	E9QP46;Q6ZWQ0;Q6ZWN0	E9QP46;Q6ZWQ0;Q6ZWN0	Nesprin-2	Syne2
20.4671	3	15.4	E9QPK1;Q8R1U2	E9QPK1;Q8R1U2	Cell growth regulator with EF hand domain protein 1	Cgref1
20.0171	1	22.3	F6VRP8	F6VRP8		Lgals3bp
22.7124	7	38.5	F6ZIS7	F6ZIS7		Rarres1
19.1984	1	15.1	F7AFM3;Q80W22	F7AFM3;Q80W22	Threonine synthase-like 2	Thnsl2
20.8701	4	7.7	F8VPR1;Q8BVA4	F8VPR1;Q8BVA4	Leiomodin-1	Lmod1
18.5581	3	3.2	F8WHR6;Q569Z5	F8WHR6;Q569Z5	Probable ATP-dependent RNA helicase DDX46	Ddx46
20.0739	3	4.2	F8WJ05;Q61702	F8WJ05;Q61702	Inter-alpha-trypsin inhibitor heavy chain H1	Itih1
21.0405	2	27.7	G3UZY2;P97493;G3UX99;A2A439	G3UZY2;P97493;G3UX99;A2A439	Thioredoxin, mitochondrial	Txn2
20.5634	3	4.3	G3X956;Q920B9	G3X956;Q920B9	FACT complex subunit SPT16	Supt16;Supt16h
17.7379	2	15.8	Q99L56;G5E891;P20033	Q99L56;G5E891;P20033	Platelet-derived growth factor subunit A	Pdgfa
22.2591	4	41.2	G5E8V2;Q61865;D6RFS9	G5E8V2;Q61865;D6RFS9	Melanoma-derived growth regulatory protein	Mia;Gm21983
20.3014	3	28.6	J3QMV5;Q9Z2L7;J3QP70;J3QPM4	J3QMV5;Q9Z2L7	Cytokine receptor-like factor 3	Crlf3
21.8192	2	7.7	O08712	O08712	Tumor necrosis factor receptor superfamily member 11B	Tnfrsf11b
19.0138	3	9.8	O08917;G3UYU4;G3UZZ5;G3UWW8	O08917;G3UYU4	Flotillin-1	Flot1
22.1277	7	38.3	Q3TMX0;O08992;H3BLG5;A2AKJ9;A2AKJ6;A2AKJ5	Q3TMX0;O08992;H3BLG5;A2AKJ9;A2AKJ6	Syntenin-1	Sdcbp
19.5853	1	1.9	O09106	O09106	Histone deacetylase 1	Hdac1
20.0079	5	14.3	Q4FJZ2;O35345	Q4FJZ2;O35345	Importin subunit alpha;Importin subunit alpha-7	Kpna6
18.4288	4	2	O35516	O35516	Neurogenic locus notch homolog protein 2;Notch 2 extracellular truncation;Notch 2 intracellular domain	Notch2
19.9325	3	9.1	O35701	O35701	Matrilin-3	Matn3
18.052	8	25.2	O54734	O54734	Dolichyl-diphosphooligosaccharide--protein glycosyltransferase 48 kDa subunit	Ddost
18.7095	1	3.6	O54941	O54941	SWI/SNF-related matrix-associated actin-dependent regulator of chromatin subfamily E member 1	Smarce1
20.5727	4	17.2	O54984;A0A1B0GRE1	O54984;A0A1B0GRE1	ATPase Asna1	Asna1
20.9476	5	47.7	O55022	O55022	Membrane-associated progesterone receptor component 1	Pgrmc1
19.9161	5	22.2	O70433	O70433	Four and a half LIM domains protein 2	Fhl2
22.0101	10	33.1	O70475;D3YXP9	O70475	UDP-glucose 6-dehydrogenase	Ugdh
20.4832	3	15.5	Q91XH6;O88384;F6UHS3;E0CYE5	Q91XH6;O88384;F6UHS3	Vesicle transport through interaction with t-SNAREs homolog 1B	Vti1b
20.9462	4	17.7	O88668;J3QP41;K4DI63	O88668;J3QP41	Protein CREG1	Creg1
21.8416	4	20	P00329	P00329	Alcohol dehydrogenase 1	Adh1
19.5321	5	22.5	P08074;F6YNX9	P08074	Carbonyl reductase [NADPH] 2	Cbr2
21.7078	5	11.6	P09242;E9Q7P8;B1AXF5	P09242;E9Q7P8	Alkaline phosphatase, tissue-nonspecific isozyme;Alkaline phosphatase	Alpl
18.7498	11	17	P09581;A0A494BBK8;A0A494BA23	P09581	Macrophage colony-stimulating factor 1 receptor	Csf1r
20.2457	3	19.4	P09671;A0A3B2WBF0	P09671;A0A3B2WBF0	Superoxide dismutase [Mn], mitochondrial	Sod2
20.4848	8	21.6	Q63836;P17563;A0A0R4J135;G3UYY2;D6RHN2;G3UWK0;G3UZT2	Q63836;P17563;A0A0R4J135;G3UYY2	Selenium-binding protein 2;Selenium-binding protein 1	Selenbp2;Selenbp1
23.6214	3	31.7	P19788	P19788	Matrix Gla protein	Mgp
19.2428	4	5	P25206	P25206	DNA replication licensing factor MCM3	Mcm3
21.5627	2	18.6	P30681;A0A1B0GQX9	P30681;A0A1B0GQX9	High mobility group protein B2	Hmgb2
20.0273	3	16.3	P31324;H3BK84	P31324;H3BK84	cAMP-dependent protein kinase type II-beta regulatory subunit	Prkar2b
20.2961	3	15.4	P31428;A0A1D5RM32;A0A1D5RML1	P31428;A0A1D5RM32;A0A1D5RML1	Dipeptidase 1	Dpep1
20.3252	4	13.7	P32067;A2AR07;D6RI87;F6SXM5	P32067;A2AR07;D6RI87	Lupus La protein homolog	Ssb
20.4316	2	8.3	P32507	P32507	Nectin-2	Pvrl2
20.5165	5	15	P32921	P32921	Tryptophan--tRNA ligase, cytoplasmic;T1-TrpRS;T2-TrpRS	Wars
19.7467	5	28.4	P35282;A0A1W2P6Z4	P35282	Ras-related protein Rab-21	Rab21
19.245	2	10.3	Q99NF7;P36993	Q99NF7;P36993	Protein phosphatase 1B	Ppm1b
22.5823	3	15.1	P41731;A0A1W2P8C6	P41731;A0A1W2P8C6	CD63 antigen	Cd63
21.3987	2	28.6	P45878	P45878	Peptidyl-prolyl cis-trans isomerase FKBP2	Fkbp2
20.4373	1	6.6	P46414	P46414	Cyclin-dependent kinase inhibitor 1B	Cdkn1b
20.0811	8	12.9	P46460;G3UX86	P46460	Vesicle-fusing ATPase	Nsf
19.6791	3	14.8	P46737;E9Q0P6;A3KGA8	P46737	Lys-63-specific deubiquitinase BRCC36	Brcc3
18.6025	7	12.8	P46978;D3YZN5	P46978	Dolichyl-diphosphooligosaccharide--protein glycosyltransferase subunit STT3A	Stt3a
20.4899	6	30.5	P47199;A0A0A6YXR4;D3YUG9;V9GXY8;D3YWU6;D3Z4Q4;D3Z2X0;A0A0A6YVS7;A0A0G2JFU5	P47199;A0A0A6YXR4;D3YUG9;V9GXY8	Quinone oxidoreductase	Cryz
18.3709	13	37.4	P47738;A0A0G2JEU1;A0A0G2JF60;A0A0G2JFQ0;D3YYF3	P47738;A0A0G2JEU1	Aldehyde dehydrogenase, mitochondrial	Aldh2
21.2225	7	12.6	P47856;Q9Z2Z9	P47856	Glutamine--fructose-6-phosphate aminotransferase [isomerizing] 1	Gfpt1
20.1272	3	13.4	P51863	P51863	V-type proton ATPase subunit d 1	Atp6v0d1
19.3927	3	33.3	P52760	P52760	Ribonuclease UK114	Hrsp12
19.4278	14	36.9	P54071;D6RIL6;A0A0U1RP68;A0A0U1RPR1	P54071	Isocitrate dehydrogenase [NADP], mitochondrial	Idh2
21.1941	4	7.7	P54818;A0A1Y7VM63	P54818	Galactocerebrosidase	Galc
20.2247	4	9.2	P57716	P57716	Nicastrin	Ncstn
19.5323	3	15.7	P57784;G5E883	P57784;G5E883	U2 small nuclear ribonucleoprotein A	Snrpa1
19.6482	2	12.4	P59017	P59017	Bcl-2-like protein 13	Bcl2l13
18.7891	2	11.8	P59024;D3YWB6;D6RDT0	P59024;D3YWB6;D6RDT0	Peptidyl-prolyl cis-trans isomerase FKBP14;Peptidyl-prolyl cis-trans isomerase	Fkbp14
23.0653	6	12.5	P60670	P60670	Nuclear protein localization protein 4 homolog	Nploc4
17.7654	2	28.3	P61514;A0A1D5RL86	P61514;A0A1D5RL86	60S ribosomal protein L37a	Rpl37a
19.1956	4	25	P62071	P62071	Ras-related protein R-Ras2	Rras2
19.1756	2	28.9	P62077	P62077	Mitochondrial import inner membrane translocase subunit Tim8 B	Timm8b
22.2319	3	33.7	P62307	P62307	Small nuclear ribonucleoprotein F	Snrpf
21.1988	4	34.9	P62331	P62331	ADP-ribosylation factor 6	Arf6
18.94	3	14.9	P63037;B1AXY1;B1AXX9;B1AXY0	P63037;B1AXY1	DnaJ homolog subfamily A member 1	Dnaja1
21.5761	7	23.4	P70274;E0CX80;E0CZ76;E0CY03	P70274;E0CX80	Selenoprotein P	Sepp1
20.8224	3	12.1	P70452;D6RJ29	P70452	Syntaxin-4	Stx4
19.575	3	31.4	P84096;A0A1B0GSL4	P84096;A0A1B0GSL4	Rho-related GTP-binding protein RhoG	Rhog
20.7089	5	8.4	P97311;Q3ULG5	P97311;Q3ULG5	DNA replication licensing factor MCM6;DNA helicase	Mcm6
20.2676	3	15.5	P97370	P97370	Sodium/potassium-transporting ATPase subunit beta-3	Atp1b3
19.3434	6	13	P97494	P97494	Glutamate--cysteine ligase catalytic subunit	Gclc
21.4753	5	9.9	P97797;A2ANC1;A0A0A6YWR3;Q6F5F2;A0A0A6YYP6	P97797	Tyrosine-protein phosphatase non-receptor type substrate 1	Sirpa
19.8473	5	13.2	Q02257	Q02257	Junction plakoglobin	Jup
20.2952	2	7.1	Q04999	Q04999	Inhibin beta B chain	Inhbb
20.4166	7	7.5	Q05909	Q05909	Receptor-type tyrosine-protein phosphatase gamma	Ptprg
22.8263	1	1.3	Q14B65;Q8BVV7	Q14B65;Q8BVV7	Centrosomal protein of 95 kDa	Cep95
19.8057	3	1	Q2PZL6	Q2PZL6	Protocadherin Fat 4	Fat4
19.2436	2	9.6	Q3TCH7	Q3TCH7	Cullin-4A	Cul4a
20.4489	3	7.6	Q3TIX9	Q3TIX9	U4/U6.U5 tri-snRNP-associated protein 2	Usp39
20.8169	5	25.7	Q3TXN1;Q8VDQ1;D6RGL6	Q3TXN1;Q8VDQ1	Prostaglandin reductase 2	Ptgr2
20.6348	5	14.3	Q3U4G3	Q3U4G3	Xyloside xylosyltransferase 1	Xxylt1
21.17	7	28.5	Q3UEB4;Q9R008;D3YV77;A0A0G2JEG0;A0A0G2JFX8;A0A0G2JDI0	Q3UEB4;Q9R008;D3YV77;A0A0G2JEG0;A0A0G2JFX8	Mevalonate kinase	Mvk
19.8568	4	11.7	Q3UHD6;A0A0G2JF85;A0A0G2JGD5	Q3UHD6;A0A0G2JF85	Sorting nexin-27	Snx27
21.0712	5	19.1	Q3UJQ9;Q9D0K2	Q3UJQ9;Q9D0K2	Succinyl-CoA:3-ketoacid-coenzyme A transferase;Succinyl-CoA:3-ketoacid coenzyme A transferase 1, mitochondrial	Oxct1
20.3835	3	21.6	Q3UZP7;Q9Z0P4	Q3UZP7;Q9Z0P4	Paralemmin-1	Palm
17.1421	5	17.6	Q497I4;B1AQ75	Q497I4	Keratin, type I cuticular Ha5	Krt35
20.9063	4	11.6	Q501P1	Q501P1	Fibulin-7	Fbln7
20.7719	1	68.9	Q5RKN9	Q5RKN9		Capza1
19.8787	2	6.2	Q5SUF2	Q5SUF2	Luc7-like protein 3	Luc7l3
19.4805	5	6.5	Q5SYD0;Q5SUA5	Q5SYD0	Unconventional myosin-Id	Myo1d
19.4533	8	39.9	Q60931;J3QMG3	Q60931;J3QMG3	Voltage-dependent anion-selective channel protein 3	Vdac3
21.4669	8	4.2	Q61001	Q61001	Laminin subunit alpha-5	Lama5
18.4329	1	1.1	Q61136	Q61136	Serine/threonine-protein kinase PRP4 homolog	Prpf4b
19.2148	2	4.9	Q61165	Q61165	Sodium/hydrogen exchanger 1	Slc9a1
18.83	2	8.2	Q61249	Q61249	Immunoglobulin-binding protein 1	Igbp1
22.5667	14	19.7	Q61391;A0A0A6YWB9;A0A0A6YW93;A0A0A6YY36;A0A0A6YWA6;B1AS18	Q61391	Neprilysin	Mme
21.4835	4	28	Q61425	Q61425	Hydroxyacyl-coenzyme A dehydrogenase, mitochondrial	Hadh
20.8965	2	9.2	Q61469	Q61469	Lipid phosphate phosphohydrolase 1	Ppap2a
22.5186	2	49.7	Q62159;H3BL56;A0A0G2JEP8;P62746	Q62159;H3BL56;A0A0G2JEP8	Rho-related GTP-binding protein RhoC	Rhoc
19.2493	5	20.3	Q62433;E9Q0J8;E9PZC7;E9Q7G8;E9Q147;E9Q7V2;E9Q514;E9Q5I8;E9Q3F9;E9PVF3	Q62433	Protein NDRG1	Ndrg1
21.0019	5	14.1	Q62443	Q62443	Neuronal pentraxin-1	Nptx1
19.7008	3	17.5	Q64310;E0CXD9;F7CH13	Q64310;E0CXD9	Surfeit locus protein 4	Surf4
20.7475	5	14.5	Q64337;D3YZJ1;F6VD69	Q64337;D3YZJ1	Sequestosome-1	Sqstm1
21.2511	2	5.5	Q6DVA0	Q6DVA0	LEM domain-containing protein 2	Lemd2
20.6053	6	24.1	Q6IFX2	Q6IFX2	Keratin, type I cytoskeletal 42	Krt42
20.5736	6	17.5	Q6P8X1;A0A1W2P701;A0A1W2P6Y0	Q6P8X1;A0A1W2P701	Sorting nexin-6;Sorting nexin-6, N-terminally processed	Snx6
20.8071	5	22.8	Q6PFB2;Q8VE37;A2CER2	Q6PFB2;Q8VE37	Regulator of chromosome condensation	Rcc1
21.5515	1	0.5	Q6VGS5	Q6VGS5	Protein Daple	Ccdc88c
19.7031	2	15.4	Q6ZWV7	Q6ZWV7	60S ribosomal protein L35	Rpl35
21.0893	4	8.2	Q7TPC1	Q7TPC1	Corneodesmosin	Cdsn
20.573	9	15.1	Q80T21	Q80T21	ADAMTS-like protein 4	Adamtsl4
21.6038	2	10.8	Q80WW9	Q80WW9	DDRGK domain-containing protein 1	Ddrgk1
18.6523	10	31.6	Q8BFR5;A0A0U1RNQ6;A0A0U1RPC4	Q8BFR5;A0A0U1RNQ6	Elongation factor Tu, mitochondrial	Tufm
19.3165	1	3.8	Q8BG95;A0A571BGD8;A6H644	Q8BG95;A0A571BGD8;A6H644	Protein phosphatase 1 regulatory subunit 12B;Protein phosphatase 1 regulatory subunit	Ppp1r12b
18.2501	4	6.4	Q8BHL5;F6YXR3;F6XD63	Q8BHL5;F6YXR3	Engulfment and cell motility protein 2	Elmo2
21.2712	3	13.4	Q8BIW1	Q8BIW1	Protein prune homolog	Prune
18.8754	7	17.3	Q8BMF4	Q8BMF4	Dihydrolipoyllysine-residue acetyltransferase component of pyruvate dehydrogenase complex, mitochondrial	Dlat
19.7226	17	20.3	Q8BMJ2;A0A494BBF9;A0A494B919;A0A494BA98	Q8BMJ2	Leucine--tRNA ligase, cytoplasmic	Lars
19.2604	2	8.5	Q8BNU0;D3Z3J0	Q8BNU0;D3Z3J0	Armadillo repeat-containing protein 6	Armc6
19.3476	2	12.1	Q8BNY6;A0A0A6YY43	Q8BNY6;A0A0A6YY43	Neuronal calcium sensor 1	Ncs1
20.2063	4	10.2	Q8BTS4	Q8BTS4	Nuclear pore complex protein Nup54	Nup54
19.3461	2	1.3	Q8BUR4;A0A1B0GSI1	Q8BUR4;A0A1B0GSI1	Dedicator of cytokinesis protein 1	Dock1
21.3122	5	36.5	Q8CAP3	Q8CAP3		Rad23a
21.2005	4	9.7	Q8CC86;A0A2R8VHP2	Q8CC86	Nicotinate phosphoribosyltransferase	Naprt
20.7379	2	7.1	Q8CG76	Q8CG76	Aflatoxin B1 aldehyde reductase member 2	Akr7a2
21.4617	5	19.7	Q8CGA0;A0A338P7F2	Q8CGA0	Protein phosphatase 1F	Ppm1f
20.9666	6	12.1	Q8CJG0;Q8CJF9;A3KFX6;H3BJ70;A0A6I8MX18;Q8CJG1;Q8CJF8	Q8CJG0	Protein argonaute-2	37469
20.1715	5	21	Q8K0C9	Q8K0C9	GDP-mannose 4,6 dehydratase	Gmds
20.5408	7	13.3	Q8K297	Q8K297	Procollagen galactosyltransferase 1	Colgalt1
19.5423	2	9.9	Q8VI86;Q8K4M5;G8JL54;F7BCN0;F7BZY0	Q8VI86;Q8K4M5;G8JL54;F7BCN0;F7BZY0	COMM domain-containing protein 1	Commd1;Gm28048
21.0865	3	52.4	Q8K5B2;D3Z1G3;D3Z6A4	Q8K5B2;D3Z1G3	Multiple coagulation factor deficiency protein 2 homolog	Mcfd2
19.6495	3	12.7	Q8R059	Q8R059	UDP-glucose 4-epimerase	Gale
19.0093	7	21.6	Q8R180;A0A2I3BPM1	Q8R180	ERO1-like protein alpha	Ero1l
19.3465	3	6.9	Q8R2Y2;A0A1L1SQC5;F7ATH5	Q8R2Y2	Cell surface glycoprotein MUC18	Mcam
19.5837	4	5.5	Q8R4G6	Q8R4G6	Alpha-1,6-mannosylglycoprotein 6-beta-N-acetylglucosaminyltransferase A	Mgat5
19.0401	3	7.2	Q8R5A3	Q8R5A3	Amyloid beta A4 precursor protein-binding family B member 1-interacting protein	Apbb1ip
19.665	4	26.5	Q8R5L1;O35658	Q8R5L1;O35658	Complement component 1 Q subcomponent-binding protein, mitochondrial	C1qbp
21.8548	5	28.5	Q8VDK1;D3Z2Y2;D3Z3I3;D3YY53	Q8VDK1;D3Z2Y2;D3Z3I3;D3YY53	Nitrilase homolog 1	Nit1
19.5755	2	6.3	Q8VEE1	Q8VEE1	LIM and cysteine-rich domains protein 1	Lmcd1
19.8902	1	9.7	Q8VHC3	Q8VHC3	Selenoprotein M	Selm
18.325	4	9.6	Q91VD9;A0A087WSU3;A0A087WQ77	Q91VD9	NADH-ubiquinone oxidoreductase 75 kDa subunit, mitochondrial	Ndufs1
18.9288	2	2.4	Q91XW9	Q91XW9		Pcdhgc5
20.7107	8	11.4	Q922D8;A0A1W2P733;A0A1W2P7L5	Q922D8;A0A1W2P733	C-1-tetrahydrofolate synthase, cytoplasmic;Methylenetetrahydrofolate dehydrogenase;Methenyltetrahydrofolate cyclohydrolase;Formyltetrahydrofolate synthetase;C-1-tetrahydrofolate synthase, cytoplasmic, N-terminally processed	Mthfd1
20.858	3	11.4	Q99J36	Q99J36	THUMP domain-containing protein 1	Thumpd1
21.0277	6	16.7	Q99K30	Q99K30	Epidermal growth factor receptor kinase substrate 8-like protein 2	Eps8l2
21.9969	7	18	Q99K48	Q99K48	Non-POU domain-containing octamer-binding protein	Nono
21.0605	5	17.2	Q99KH8;D3Z359;A2AD84;Q99JT2;Q9Z2W1	Q99KH8	Serine/threonine-protein kinase 24;Serine/threonine-protein kinase 24 35 kDa subunit;Serine/threonine-protein kinase 24 12 kDa subunit	Stk24
19.6563	1	4.2	Q99LC2	Q99LC2	Cleavage stimulation factor subunit 1	Cstf1
19.3094	8	42	Q99LC5	Q99LC5	Electron transfer flavoprotein subunit alpha, mitochondrial	Etfa
18.4334	2	10.1	Q99LP6	Q99LP6	GrpE protein homolog 1, mitochondrial	Grpel1
19.722	3	7.7	Q99M51;A0A087WQD1;A0A087WSB1;A0A0A0MQF0;A0A0J9YUK4;Q8BH99;O55033	Q99M51;A0A087WQD1;A0A087WSB1	Cytoplasmic protein NCK1	Nck1
19.9269	6	2.4	Q99PV0;B7ZC27	Q99PV0	Pre-mRNA-processing-splicing factor 8	Prpf8
19.4932	3	12.5	Q9CQ10;A0A0N4SV76;A0A0N4SVS3;A0A0N4SUX9	Q9CQ10	Charged multivesicular body protein 3	Chmp3
21.3526	4	34.8	Q9CQ22;A0A0A6YX02	Q9CQ22;A0A0A6YX02	Ragulator complex protein LAMTOR1	Lamtor1
20.6946	5	43.8	Q9CQ43;Q8VCG1	Q9CQ43;Q8VCG1		Dut
19.5313	1	14	Q9CQ71	Q9CQ71	Replication protein A 14 kDa subunit	Rpa3
19.5217	2	26	Q9CQS8;E9PW43	Q9CQS8;E9PW43	Protein transport protein Sec61 subunit beta	Sec61b;Gm10320
19.9192	2	31.5	Q9CQX2	Q9CQX2	Cytochrome b5 type B	Cyb5b
20.5567	1	68.8	Q9CWF2	Q9CWF2	Tubulin beta-2B chain	Tubb2b
21.6801	5	23.9	Q9CX86	Q9CX86	Heterogeneous nuclear ribonucleoprotein A0	Hnrnpa0
20.4449	4	33.6	Q9D0T1	Q9D0T1	NHP2-like protein 1;NHP2-like protein 1, N-terminally processed	Nhp2l1
20.4017	1	39.3	Q9D1G1;A0A494B945	Q9D1G1;A0A494B945	Ras-related protein Rab-1B	Rab1b
20.286	2	7.6	Q9D2C2	Q9D2C2	Protein SAAL1	Saal1
22.793	4	31.6	Q9D358;A0A1W2P7X3;Q561M1	Q9D358;A0A1W2P7X3;Q561M1	Low molecular weight phosphotyrosine protein phosphatase	Acp1
18.9863	2	13.7	Q9D3D9	Q9D3D9	ATP synthase subunit delta, mitochondrial	Atp5d
20.9778	2	7.6	Q9D880	Q9D880	Mitochondrial import inner membrane translocase subunit TIM50	Timm50
19.5292	2	8.1	Q9D8N2;D6RIQ6;Q3TH34	Q9D8N2;D6RIQ6;Q3TH34	Protein FAM45A	Fam45a
20.3965	4	9.1	Q9DC23	Q9DC23	DnaJ homolog subfamily C member 10	Dnajc10
22.5684	4	30.9	Q9DD06	Q9DD06	Retinoic acid receptor responder protein 2	Rarres2
21.7669	6	18.1	Q9EQ08;B1ATE0	Q9EQ08		Sgsh
18.7691	2	10.4	Q9ERB0	Q9ERB0	Synaptosomal-associated protein 29	Snap29
19.7784	2	5.5	Q9ESX5;F6S1S5;B7ZCL7	Q9ESX5;F6S1S5;B7ZCL7	H/ACA ribonucleoprotein complex subunit 4	Dkc1
19.7401	1	8.6	Q9JIE3	Q9JIE3	Otoraplin	Otor
18.8816	3	10.7	Q9JK23;A0A3B2W3V4;A0A3B2WB82	Q9JK23;A0A3B2W3V4;A0A3B2WB82	Proteasome assembly chaperone 1	Psmg1
21.8388	8	20.7	Q9JM58;F6T1W4;F6RP70	Q9JM58	Cytokine receptor-like factor 1	Crlf1
18.5853	3	11	Q9QXB9	Q9QXB9	Developmentally-regulated GTP-binding protein 2	Drg2
20.2664	3	7.6	Q9QXK3	Q9QXK3	Coatomer subunit gamma-2	Copg2
19.5028	2	2.1	Q9QXX0	Q9QXX0	Protein jagged-1	Jag1
22.6932	12	44.4	Q9QYJ0	Q9QYJ0	DnaJ homolog subfamily A member 2	Dnaja2
20.7035	3	21.1	Q9R0P9	Q9R0P9	Ubiquitin carboxyl-terminal hydrolase isozyme L1	Uchl1
19.2211	3	16.8	Q9R0Q6;A0A0G2JF52;D3YVI5	Q9R0Q6;A0A0G2JF52;D3YVI5	Actin-related protein 2/3 complex subunit 1A	Arpc1a
17.2324	6	15.9	Q9R0X4;Q32MW3	Q9R0X4;Q32MW3	Acyl-coenzyme A thioesterase 9, mitochondrial;Acyl-coenzyme A thioesterase 10, mitochondrial	Acot9;Acot10
20.5653	4	11	Q9WTM5;A0A1B0GT54;A0A1B0GSR4;A0A1B0GRW3;A0A1B0GR89	Q9WTM5;A0A1B0GT54;A0A1B0GSR4;A0A1B0GRW3	RuvB-like 2	Ruvbl2
19.4459	3	18.1	Q9WTP7;F6RP11	Q9WTP7	GTP:AMP phosphotransferase AK3, mitochondrial	Ak3
22.851	5	33.9	Q9WUK2	Q9WUK2	Eukaryotic translation initiation factor 4H	Eif4h
20.8339	2	22.7	Q9WVA2;Q4FZG7	Q9WVA2;Q4FZG7	Mitochondrial import inner membrane translocase subunit Tim8 A;Putative mitochondrial import inner membrane translocase subunit Tim8 A-B	Timm8a1;Timm8a2
19.2655	2	5.6	Q9Z0L0	Q9Z0L0	Trophoblast glycoprotein	Tpbg
20.2382	5	17.3	Q9Z1G3;A0A2I3BPD0;A0A2I3BQD9	Q9Z1G3	V-type proton ATPase subunit C 1	Atp6v1c1
Log2 LFQ intensity Col1a2+/+	Razor + unique peptides	Sequence coverage [%]	Protein IDs	Majority protein IDs	Protein names	Gene names
19.6272	2	4.8	A0A087WQA0;F8WI22;Q8K019;A0A087WRN1	A0A087WQA0;F8WI22;Q8K019;A0A087WRN1	Bcl-2-associated transcription factor 1	Bclaf1
19.3428	2	2.6	A0A0G2JEQ8;A0A0G2JH16;A0A0G2JFV3;A0A0G2JDE3;A0A0G2JG66;A0A0G2JDF4;A0A0G2JFF5;A0A0G2JDK6;A0A0G2JGM8;Q8JZZ7	A0A0G2JEQ8;A0A0G2JH16;A0A0G2JFV3;A0A0G2JDE3;A0A0G2JG66;A0A0G2JDF4;A0A0G2JFF5;A0A0G2JDK6;A0A0G2JGM8;Q8JZZ7	Latrophilin-2	Lphn2
20.8372	4	40.2	A0A0G2JDW7;Q6ZWU9;A0A0G2JG29;A0A0G2JEX7	A0A0G2JDW7;Q6ZWU9;A0A0G2JG29	40S ribosomal protein S27	Rps27
21.1185	6	25.6	A0A0J9YU62;O88712;A0A0J9YUM4;A0A0J9YVI3;A0A0J9YUR5;A0A0J9YU66;A0A0J9YTW3;A0A0J9YVC3;E9Q0T4	A0A0J9YU62;O88712;A0A0J9YUM4;A0A0J9YVI3;A0A0J9YUR5	C-terminal-binding protein 1	Ctbp1
19.4903	4	15.5	A0A1L1SS90;A0A0R4J050;Q99JW2;A0A1L1SRW7;A0A1L1SRC1;A0A1L1SSU4;A0A087WPX1;A0A087WRE0;A0A1L1SRL5	A0A1L1SS90;A0A0R4J050;Q99JW2;A0A1L1SRW7;A0A1L1SRC1;A0A1L1SSU4;A0A087WPX1	Aminoacylase-1	Acy1
19.3667	2	11	A0A0R4J1E8;Q6P8M1;A0A2I3BPH0;A0A2I3BQ56	A0A0R4J1E8;Q6P8M1;A0A2I3BPH0;A0A2I3BQ56	Putative deoxyribonuclease TATDN1	Tatdn1
19.0926	3	4.6	A0A0R4J2D2;Q8K007;A0A087WR86	A0A0R4J2D2;Q8K007	Extracellular sulfatase Sulf-1	Sulf1
20.9267	1	31	A0A0U1RPZ6;A0A0U1RNW1;P16382	A0A0U1RPZ6;A0A0U1RNW1;P16382	Interleukin-4 receptor subunit alpha;Soluble interleukin-4 receptor subunit alpha	Il4r
20.4914	3	3.6	B2RRF0;A0A1W2P7Y1;P35822	B2RRF0;A0A1W2P7Y1;P35822	Protein-tyrosine-phosphatase;Receptor-type tyrosine-protein phosphatase kappa	Ptprk
17.749	4	20.3	A0A494BA33;A0A494BAT0;Q3TH01;P01901;G3UXW2;A0A494B9G2;A0A0B4J1G3;A0A494B9G8;P06339	A0A494BA33;A0A494BAT0;Q3TH01;P01901;G3UXW2	H-2 class I histocompatibility antigen, K-B alpha chain	H2-K1
20.7321	2	4.7	A0A7N9VRC4;Q8R0W0	A0A7N9VRC4;Q8R0W0	Epiplakin	Eppk1
20.2457	2	25.3	A2A7K5;Q9EQS3	A2A7K5;Q9EQS3	C-Myc-binding protein	Mycbp
19.0889	1	0.9	A2AS98;P28660	A2AS98;P28660	Nck-associated protein 1	Nckap1
21.8632	1	26.9	A6ZI47	A6ZI47	Fructose-bisphosphate aldolase	Aldoart2
20.1841	1	1.3	B1AXN9;P18654	B1AXN9;P18654	Ribosomal protein S6 kinase alpha-3	Rps6ka3
21.1683	2	9.9	F6VQH5;D3YTQ3;Q9Z130	F6VQH5;D3YTQ3;Q9Z130	Heterogeneous nuclear ribonucleoprotein D-like	Hnrnpdl
21.176	3	12.5	D3YXU8;Q91ZJ9	D3YXU8;Q91ZJ9	Hyaluronidase;Hyaluronidase-1	Hyal1
28.6697	2	3.4	D3Z499;Q0PMG2;A0A3Q4EGH1;F7ABV5;E9Q6S8	D3Z499;Q0PMG2;A0A3Q4EGH1;F7ABV5;E9Q6S8	MAM domain-containing glycosylphosphatidylinositol anchor protein 1	Mdga1
19.9419	3	30.1	E0CYJ0;E0CXA9;Q6PEB6;G8JL35	E0CYJ0;E0CXA9;Q6PEB6	MOB-like protein phocein	Mob4
19.4847	3	2.8	E9PWW5;Q8BLI0;B7ZCH8;A9Z1Z6;F6WY46	E9PWW5;Q8BLI0;B7ZCH8	ADAMTS-like protein 1	Adamtsl1
28.6087	1	0.6	E9PZF4;Q80XB4	E9PZF4;Q80XB4	Nebulin-related-anchoring protein	Nrap
20.0624	3	1.2	E9Q557;E9PZW0	E9Q557	Desmoplakin	Dsp
20.9913	1	87.5	E9Q5F4;G3UZ07;E9Q606;E9Q2D1;F6WX90;V9GXQ2	E9Q5F4;G3UZ07;E9Q606		Actb;Actg1
20.8458	5	7.3	E9QK48;Q7TNG5;D6RGM3;A0A0U1RQ42;A0A0U1RPM7	E9QK48;Q7TNG5;D6RGM3	Echinoderm microtubule-associated protein-like 2	Eml2
19.6825	2	2.7	E9QM38;P55012	E9QM38;P55012	Solute carrier family 12 member 2	Slc12a2
16.8885	1	3.2	E9QMH7;Q9DBZ1	E9QMH7;Q9DBZ1	Inhibitor of nuclear factor kappa-B kinase-interacting protein	Ikbip
19.9226	3	9.9	F6TCF9;Q60739	F6TCF9;Q60739	BAG family molecular chaperone regulator 1	Bag1
19.1465	3	11.9	G3XA18;Q9D7V9;H3BL13	G3XA18;Q9D7V9;H3BL13	N-acylethanolamine-hydrolyzing acid amidase;N-acylethanolamine-hydrolyzing acid amidase subunit alpha;N-acylethanolamine-hydrolyzing acid amidase subunit beta	Naaa
23.0171	1	1.9	H3BKV8;P70408	H3BKV8;P70408	Cadherin-10	Cdh10
20.487	3	15.9	I7HIQ2;Q8BSU2	I7HIQ2;Q8BSU2	C-X-C motif chemokine 16	Cxcl16
18.5326	6	39.8	I7HLV2;Q6ZWV3;P86048;A0A1B0GXC3	I7HLV2;Q6ZWV3;P86048	60S ribosomal protein L10;60S ribosomal protein L10-like	Rpl10;Rpl10l
20.0765	6	16.5	O08749	O08749	Dihydrolipoyl dehydrogenase, mitochondrial	Dld
20.0955	3	4.6	O08759;A0A0J9YUY4	O08759	Ubiquitin-protein ligase E3A	Ube3a
19.4285	3	8.8	O08804;F7B9A0;A0A1Y7VLD5	O08804;F7B9A0		Serpinb6b
19.7792	2	10	O35657	O35657	Sialidase-1	Neu1
18.1815	8	23.9	P11680	P11680	Properdin	Cfp
19.7113	4	22.2	P19253;A0A1B0GSB2;A0A1B0GSQ6;A0A1B0GS68;A0A1B0GSL5;A0A1B0GSC2;A0A1B0GRH1;A0A1B0GT00;A0A1B0GTA1;A0A1B0GQW6;A0A1B0GSJ2;A0A1B0GSF0	P19253;A0A1B0GSB2;A0A1B0GSQ6;A0A1B0GS68;A0A1B0GSL5;A0A1B0GSC2;A0A1B0GRH1;A0A1B0GT00;A0A1B0GTA1	60S ribosomal protein L13a	Rpl13a
18.0117	1	1.1	Q543V3;P35569	Q543V3;P35569	Insulin receptor substrate 1	Irs1
19.8403	3	6.1	P36916	P36916	Guanine nucleotide-binding protein-like 1	Gnl1
21.7112	6	45	Q8CFZ6;P43025	Q8CFZ6;P43025	Tetranectin	Clec3b
17.141	1	12	P48771	P48771	Cytochrome c oxidase subunit 7A2, mitochondrial	Cox7a2
20.5956	4	27	P51670	P51670	C-C motif chemokine 9;CCL9(29-101);CCL9(30-101);CCL9(31-101)	Ccl9
19.3914	1	41.3	Q3TN85;P54726;F6YL88	Q3TN85;P54726	UV excision repair protein RAD23 homolog A	Rad23a
20.3256	4	9.4	Q4W8U9;Q03517	Q4W8U9;Q03517	Secretogranin-2;Secretoneurin;Manserin	Scg2
27.8605	1	10.4	Q05A75;F6TIX5;S4R1D6;F6VXI7;G3UZL7;Q0WXH6;G3UWS8;Q6W9J6;H3BJA9;H3BK58;Q85ZW9;Q85ZW7;Q85ZW6;Q85ZW5;Q85ZW8;O19443;Q6W9L1;Q9BCZ1;A7VMS3;A7VMS2;Q31615;F6T1I5;P14432	Q05A75;F6TIX5		H2-T3
21.0653	2	2	Q32MD9;Q3TZM7	Q32MD9;Q3TZM7	Cell adhesion molecule-related/down-regulated by oncogenes	Cdon
17.3949	9	46.4	Q60930;G3UX26;A0A286YCR8;D3YZT5;D3YUN8	Q60930;G3UX26;A0A286YCR8;D3YZT5	Voltage-dependent anion-selective channel protein 2	Vdac2
21.3777	5	16.6	Q62419;A0A3B2W7K0;A2ALV1;Q8BXU5;A2ALV3;Q62420	Q62419;A0A3B2W7K0	Endophilin-A2	Sh3gl1
20.329	3	19	Q63829	Q63829	COMM domain-containing protein 3	Commd3
20.7334	3	6.7	Q6NXK9	Q6NXK9	alpha-1,2-Mannosidase	Man1c1
22.0675	3	4.1	Z4YJT3;Q6ZQ58	Z4YJT3;Q6ZQ58	La-related protein 1	Larp1
20.9522	3	9.2	Q78JW9;A0A0U1RQ55	Q78JW9;A0A0U1RQ55	Ubiquitin domain-containing protein UBFD1	Ubfd1
20.4279	3	2.1	Q811B3	Q811B3	A disintegrin and metalloproteinase with thrombospondin motifs 12	Adamts12
21.6128	9	18.3	Q8BH34;A0A0G2JDP8	Q8BH34;A0A0G2JDP8	Semaphorin-3D	Sema3d
19.2886	18	35.5	Q8BMS1	Q8BMS1	Trifunctional enzyme subunit alpha, mitochondrial;Long-chain enoyl-CoA hydratase;Long chain 3-hydroxyacyl-CoA dehydrogenase	Hadha
20.6563	4	13.9	Q8BWT1;A0A494B9J2	Q8BWT1	3-ketoacyl-CoA thiolase, mitochondrial	Acaa2
19.9431	8	3.9	Q8BX70;A0A1L1SUY8;A0A1L1SS63	Q8BX70	Vacuolar protein sorting-associated protein 13C	Vps13c
18.9821	1	4	Q8CCH2	Q8CCH2	NHL repeat-containing protein 3	Nhlrc3
18.5836	3	9.8	Q8CF89	Q8CF89	TGF-beta-activated kinase 1 and MAP3K7-binding protein 1	Tab1
19.6836	1	4.8	Q8CJ26	Q8CJ26	Death domain-containing membrane protein NRADD	Nradd
23.2033	4	1.6	Q8CJ40	Q8CJ40	Rootletin	Crocc
20.098	4	7.9	Q91ZV3	Q91ZV3	Discoidin, CUB and LCCL domain-containing protein 2	Dcbld2
18.9627	3	22.7	Q923G2;A0A338P6M3;A0A338P6I2;A0A338P6B4	Q923G2;A0A338P6M3;A0A338P6I2	DNA-directed RNA polymerases I, II, and III subunit RPABC3	Polr2h
19.4491	4	9.3	Q99K70	Q99K70	Ras-related GTP-binding protein C	Rragc
27.6169	6	7.7	Q99ME2	Q99ME2	WD repeat-containing protein 6	Wdr6
20.6703	2	7.9	Q9CWQ8	Q9CWQ8	GATS-like protein 3	Gatsl3
18.5597	1	1.6	Q9CXI3	Q9CXI3	DBH-like monooxygenase protein 1	Moxd1
19.4442	1	11.3	Q9D1T2;Q9CZH7	Q9D1T2;Q9CZH7	Matrix-remodeling-associated protein 7	Mxra7
21.2728	7	27.6	Q9DAV6;Q9D6A7;I7HJI5	Q9DAV6		Serpinb9b
21.6164	4	24.3	Q9ERF3;D6RDC7;Q8BVQ0;D6RJ72	Q9ERF3;D6RDC7;Q8BVQ0	WD repeat-containing protein 61;WD repeat-containing protein 61, N-terminally processed	Wdr61
21.8023	3	1.6	Q9ERU9	Q9ERU9	E3 SUMO-protein ligase RanBP2	Ranbp2
20.9093	5	4.5	Q9WVB4	Q9WVB4	Slit homolog 3 protein	Slit3
17.2466	17	28.8	Q9Z110;H3BKK0;H3BKJ8;H3BLE8;D3Z0B4	Q9Z110	Delta-1-pyrroline-5-carboxylate synthase;Glutamate 5-kinase;Gamma-glutamyl phosphate reductase	Aldh18a1
19.88	2	7.1	Q9Z1N6;A0A1Y7VK98;A0A1Y7VJK6;Q8CAH7	Q9Z1N6;A0A1Y7VK98;A0A1Y7VJK6;Q8CAH7	Secreted frizzled-related sequence protein 4	Sfrp4
