# Supplementary material for: OMICS Profiling Identifies Signatures of Senescence in Osteogenesis Imperfecta Osteoblasts Counteracted by 4‐PBA
Source: J Cell Mol Med. 2026 Apr 6;30(7):e71120. doi: 10.1111/jcmm.71120 (PMC13052117; doi:10.1111/jcmm.71120)
Supplement: Supplementary file 6 — Table S15: List of the proteins differentially expressed in Col1a1+/+ versus Col1a2+/+. Proteins were considered differentially expressed in the comparison if they showed significant t‐test difference (FDR ≤ 0.05) or are expressed exclusively in one condition. Table S16: List of the proteins differentially expressed in Col1a1+/+ 4‐PBA versus Col1a2+/+ 4‐PBA Proteins were considered differentially expressed in the comparison if they showed significant t‐test difference (FDR ≤ 0.05) or are expressed exclusively in one condition. Table S17: List of the proteins differentially expressed in Col1a1+/G349C versus Col1a2+/G610C. Proteins were considered differentially expressed in the comparison if they showed significant t‐test difference (FDR ≤ 0.05) or are expressed exclusively in one condition. Table S18: List of the proteins differentially expressed in Col1a1+/G349C 4‐PBA versus Col1a2+/G610C 4‐PBA. Proteins were considered differentially expressed in the comparison if they showed significant t‐test difference (FDR ≤ 0.05) or are expressed exclusively in one condition. [file JCMM-30-e71120-s006.xlsx]

## Sheet: Summary
Table S15: List of the proteins differentially expressed in Col1a1+/+ vs Col1a2+/+. Proteins were considered differentially expressed in the comparison if they showed significant t-test difference (FDR ≤0.05) or are expressed exclusively in one condition.
Table S16: List of the proteins differentially expressed in Col1a1+/+ 4-PBA vs Col1a2+/+ 4-PBA Proteins were considered differentially expressed in the comparison if they showed significant t-test difference (FDR ≤0.05) or are expressed exclusively in one condition.
Table S17: List of the proteins differentially expressed in Col1a1+/G349C vs Col1a2+/G610C. Proteins were considered differentially expressed in the comparison if they showed significant t-test difference (FDR ≤0.05) or are expressed exclusively in one condition.
Table S18: List of the proteins differentially expressed in Col1a1+/G349C 4-PBA vs Col1a2+/G610C 4-PBA. Proteins were considered differentially expressed in the comparison if they showed significant t-test difference (FDR ≤0.05) or are expressed exclusively in one condition.

## Sheet: S15
Table S15: List of the proteins differentially expressed in Col1a1+/+ vs Col1a2+/+. Proteins were considered differentially expressed in the comparison if they showed significant t-test difference (FDR ≤0.05) or are expressed exclusively in one condition.
Log2 LFQ intensity Col1a1+/+	Razor + unique peptides	Sequence coverage [%]	Protein IDs	Majority protein IDs	Protein names	Gene names
20.3427	4	9.3	Q9JLJ2;Q3U367	Q9JLJ2;Q3U367	4-trimethylaminobutyraldehyde dehydrogenase	Aldh9a1
18.7633	2	15.4	Q6ZWV7	Q6ZWV7	60S ribosomal protein L35	Rpl35
20.7653	9	15.1	Q80T21	Q80T21	ADAMTS-like protein 4	Adamtsl4
20.4739	4	34.9	P62331	P62331	ADP-ribosylation factor 6	Arf6
19.8411	3	7.2	Q8R5A3	Q8R5A3	Amyloid beta A4 precursor protein-binding family B member 1-interacting protein	Apbb1ip
21.183	2	17.6	D3Z5T2;Q9D0L7	D3Z5T2;Q9D0L7	Armadillo repeat-containing protein 10	Armc10
20.3757	4	17.2	O54984;A0A1B0GRE1	O54984;A0A1B0GRE1	ATPase Asna1	Asna1
19.0441	3	35.4	Q8VDW0;D6RHT5	Q8VDW0	ATP-dependent RNA helicase DDX39A	Ddx39a
20.6741	3	48.3	O54962	O54962	Barrier-to-autointegration factor;Barrier-to-autointegration factor, N-terminally processed	Banf1
20.7364	8	11.4	Q922D8;A0A1W2P733;A0A1W2P7L5	Q922D8;A0A1W2P733	C-1-tetrahydrofolate synthase, cytoplasmic;Methylenetetrahydrofolate dehydrogenase;Methenyltetrahydrofolate cyclohydrolase;Formyltetrahydrofolate synthetase;C-1-tetrahydrofolate synthase, cytoplasmic, N-terminally processed	Mthfd1
20.0983	2	3.1	Q9WTR5	Q9WTR5	Cadherin-13	Cdh13
21.0254	1	4.3	D3Z291	D3Z291	Calcium homeostasis modulator protein 1	Calhm1
21.6976	6	19.3	E9Q1W0;E9Q1T1;A0A0G2JGS4;Q6PHZ2;E9Q1V9;Q8CCM0;E9PXV3;F6RWZ9;E9QAJ4;D6RDQ8;A0A286YCB8;F8WIS9;P11798	E9Q1W0;E9Q1T1;A0A0G2JGS4;Q6PHZ2;E9Q1V9;Q8CCM0	Calcium/calmodulin-dependent protein kinase type II subunit delta	Camk2d
20.5038	1	14	P68181;H6TMF5;A0A0G2JFT9	P68181	cAMP-dependent protein kinase catalytic subunit beta	Prkacb
20.3935	3	16.3	P31324;H3BK84	P31324;H3BK84	cAMP-dependent protein kinase type II-beta regulatory subunit	Prkar2b
20.666	8	7.9	D3Z2Z1;F8WIA1;Q922J3;D3Z3M7;Q8C0S5;F6RCU2;F6RAY2	D3Z2Z1;F8WIA1;Q922J3;D3Z3M7;Q8C0S5;F6RCU2	CAP-Gly domain-containing linker protein 1	Clip1
19.5196	1	3.3	Q9JJN5	Q9JJN5	Carboxypeptidase N catalytic chain	Cpn1
21.6326	7	20.2	E9Q4G8;E9Q3Q6;Q61490;F6QH25;Q5MPX5	E9Q4G8;E9Q3Q6;Q61490;F6QH25	CD166 antigen	Alcam
20.8407	3	15.1	P41731;A0A1W2P8C6	P41731;A0A1W2P8C6	CD63 antigen	Cd63
21.8221	4	9	Q8CJ53	Q8CJ53	Cdc42-interacting protein 4	Trip10
19.7704	3	6.9	Q8R2Y2;A0A1L1SQC5;F7ATH5	Q8R2Y2	Cell surface glycoprotein MUC18	Mcam
19.8806	3	12.5	Q9CQ10;A0A0N4SV76;A0A0N4SVS3;A0A0N4SUX9	Q9CQ10	Charged multivesicular body protein 3	Chmp3
19.6642	4	2.2	O88783	O88783	Coagulation factor V;Coagulation factor V heavy chain;Coagulation factor V light chain	F5
21.7149	4	8.2	Q7TPC1	Q7TPC1	Corneodesmosin	Cdsn
26.0329	11	36.4	O89053;G3UYK8;A0A0U1RPY8;D3YW57;G3UX53;D3YXM2	O89053;G3UYK8	Coronin-1A;Coronin	Coro1a
22.7845	8	20.7	Q9JM58;F6T1W4;F6RP70	Q9JM58	Cytokine receptor-like factor 1	Crlf1
20.473	3	28.6	J3QMV5;Q9Z2L7;J3QP70;J3QPM4	J3QMV5;Q9Z2L7	Cytokine receptor-like factor 3	Crlf3
17.6865	6	17	Q9D2G2	Q9D2G2	Dihydrolipoyllysine-residue succinyltransferase component of 2-oxoglutarate dehydrogenase complex, mitochondrial	Dlst
21.2004	9	17.4	E9QL31;A0A0R4J104;P98078;E9PX84;Q3TRE6;F6TQN9;Q9DCE6;E0CXT5;E0CZ53;E0CYJ2	E9QL31;A0A0R4J104;P98078;E9PX84;Q3TRE6;F6TQN9;Q9DCE6;E0CXT5	Disabled homolog 2	Dab2
21.0757	5	8.4	P97311;Q3ULG5	P97311;Q3ULG5	DNA replication licensing factor MCM6;DNA helicase	Mcm6
21.9152	12	44.4	Q9QYJ0	Q9QYJ0	DnaJ homolog subfamily A member 2	Dnaja2
24.1489	2	1.1	Q80TA9	Q80TA9	Ectopic P granules protein 5 homolog	Epg5
22.8424	14	33.5	Q9EQP2	Q9EQP2	EH domain-containing protein 4	Ehd4
20.5091	1	1.5	E9Q4X5;Q8R5F8	E9Q4X5;Q8R5F8	Epidermal growth factor receptor kinase substrate 8-like protein 1	Eps8l1
20.407	4	22	Q9D9V3;E0CXS3	Q9D9V3	Ethylmalonyl-CoA decarboxylase	Echdc1
22.5481	5	33.9	Q9WUK2	Q9WUK2	Eukaryotic translation initiation factor 4H	Eif4h
19.9069	3	7.5	O70421	O70421	Frizzled-1	Fzd1
21.9311	4	7.7	P54818;A0A1Y7VM63	P54818	Galactocerebrosidase	Galc
20.0962	3	39.8	Q9Z0F7	Q9Z0F7	Gamma-synuclein	Sncg
20.1173	6	13	P97494	P97494	Glutamate--cysteine ligase catalytic subunit	Gclc
20.3858	2	27.6	Q91WK5	Q91WK5	Glycine cleavage system H protein, mitochondrial	Gcsh
20.3361	1	8.5	Q3SXD3	Q3SXD3	HD domain-containing protein 2	Hddc2
22.2606	5	23.9	Q9CX86	Q9CX86	Heterogeneous nuclear ribonucleoprotein A0	Hnrnpa0
18.873	1	1.9	O09106	O09106	Histone deacetylase 1	Hdac1
19.8464	2	21.9	P43274	P43274	Histone H1.4	Hist1h1e
24.2094	1	34.3	A0A1W2P768;P84228;F8WI35;E0CYN1;E0CYR7	A0A1W2P768;P84228;F8WI35	Histone H3.2;Histone H3	Hist1h3b;H3f3a
21.3802	4	28	Q61425	Q61425	Hydroxyacyl-coenzyme A dehydrogenase, mitochondrial	Hadh
19.863	5	14.3	Q4FJZ2;O35345	Q4FJZ2;O35345	Importin subunit alpha;Importin subunit alpha-7	Kpna6
21.4264	3	4.2	F8WJ05;Q61702	F8WJ05;Q61702	Inter-alpha-trypsin inhibitor heavy chain H1	Itih1
21.363	4	11.2	Q9Z0E6;E9Q2N7;Q01514	Q9Z0E6	Interferon-induced guanylate-binding protein 2	Gbp2
19.2491	14	36.9	P54071;D6RIL6;A0A0U1RP68;A0A0U1RPR1	P54071	Isocitrate dehydrogenase [NADP], mitochondrial	Idh2
20.0863	2	13.3	B2KGR2;O89112	B2KGR2;O89112	LanC-like protein 1	Lancl1
21.777	2	5.5	Q6DVA0	Q6DVA0	LEM domain-containing protein 2	Lemd2
22.4182	1	15.7	D3YVR7;D3YZE4;P00342;A0A1B0GSR2;A0A1B0GRE9	D3YVR7;D3YZE4;P00342;A0A1B0GSR2;A0A1B0GRE9	L-lactate dehydrogenase;L-lactate dehydrogenase C chain	Ldhc
23.0791	4	31.6	Q9D358;A0A1W2P7X3;Q561M1	Q9D358;A0A1W2P7X3;Q561M1	Low molecular weight phosphotyrosine protein phosphatase	Acp1
27.8785	11	17	P09581;A0A494BBK8;A0A494BA23	P09581	Macrophage colony-stimulating factor 1 receptor	Csf1r
20.6946	11	36.5	Q3TCW6;P34960;Q8BJC0;D3Z705	Q3TCW6;P34960;Q8BJC0	Macrophage metalloelastase	Mmp12
23.01	3	13.1	A0A0R4J1C8;P31996	A0A0R4J1C8;P31996	Macrosialin	Cd68
20.1769	4	30.4	Q9DB27;Q9CQ21	Q9DB27	Malignant T-cell-amplified sequence 1	Mcts1
20.6093	3	31.7	P19788	P19788	Matrix Gla protein	Mgp
22.8384	1	5.3	D3Z1Q2	D3Z1Q2	Melanocortin-2 receptor accessory protein 2	Mrap2
20.8149	4	30.9	A2AAV6;Q8VE43	A2AAV6;Q8VE43	Meteorin-like protein	Metrnl
21.4602	2	2.8	E9PX30;Q8BPM2;E9Q1T3	E9PX30;Q8BPM2;E9Q1T3	Mitogen-activated protein kinase kinase kinase kinase;Mitogen-activated protein kinase kinase kinase kinase 5	Map4k5
25.399	12	38.3	P10810	P10810	Monocyte differentiation antigen CD14	Cd14
20.7026	3	52.4	Q8K5B2;D3Z1G3;D3Z6A4	Q8K5B2;D3Z1G3	Multiple coagulation factor deficiency protein 2 homolog	Mcfd2
19.9353	1	13	A0A087WRZ7;A0A0G2JDM3;E9PWG4;A0A0G2JDW2;P05977;P09542	A0A087WRZ7;A0A0G2JDM3;E9PWG4;A0A0G2JDW2;P05977;P09542	Myosin light chain 1/3, skeletal muscle isoform;Myosin light chain 3	Myl1;Myl3
19.77	1	1	Q02566	Q02566	Myosin-6	Myh6
19.6975	2	8.3	P32507	P32507	Nectin-2	Pvrl2
20.6911	14	19.7	Q61391;A0A0A6YWB9;A0A0A6YW93;A0A0A6YY36;A0A0A6YWA6;B1AS18	Q61391	Neprilysin	Mme
20.7448	4	2	O35516	O35516	Neurogenic locus notch homolog protein 2;Notch 2 extracellular truncation;Notch 2 intracellular domain	Notch2
21.5075	4	9.7	Q8CC86;A0A2R8VHP2	Q8CC86	Nicotinate phosphoribosyltransferase	Naprt
22.3331	7	18	Q99K48	Q99K48	Non-POU domain-containing octamer-binding protein	Nono
19.9515	4	6.9	A0A1D5RLQ0;Q8BJ71	A0A1D5RLQ0;Q8BJ71	Nuclear pore complex protein Nup93	Nup93
20.6843	2	13.8	G3UY42;Q8CCS6;G3UX74;D3YUB9;D3Z055;G3UWS5;D3Z5F7	G3UY42;Q8CCS6;G3UX74;D3YUB9;D3Z055;G3UWS5;D3Z5F7	Polyadenylate-binding protein 2	Pabpn1;Gm20521
18.7204	3	10.7	Q9JK23;A0A3B2W3V4;A0A3B2WB82	Q9JK23;A0A3B2W3V4;A0A3B2WB82	Proteasome assembly chaperone 1	Psmg1
20.4906	2	12.3	P28076;G3UYK5;A0A494B9L1;A0A0R4J256	P28076;G3UYK5;A0A494B9L1;A0A0R4J256	Proteasome subunit beta type-9	Psmb9
20.935	6	12.1	Q8CJG0;Q8CJF9;A3KFX6;H3BJ70;A0A6I8MX18;Q8CJG1;Q8CJF8	Q8CJG0	Protein argonaute-2	37469
21.911	4	17.7	O88668;J3QP41;K4DI63	O88668;J3QP41	Protein CREG1	Creg1
21.9881	1	0.5	Q6VGS5	Q6VGS5	Protein Daple	Ccdc88c
23.1524	1	40.5	Q922R8	Q922R8	Protein disulfide-isomerase A6	Pdia6
22.0585	7	43.7	G3X9I1;G5E911;Q91VU0;E9Q6F0;E9Q8C5	G3X9I1;G5E911;Q91VU0	Protein FAM3C	Fam3c
19.065	1	3.8	Q8BG95;A0A571BGD8;A6H644	Q8BG95;A0A571BGD8;A6H644	Protein phosphatase 1 regulatory subunit 12B;Protein phosphatase 1 regulatory subunit	Ppp1r12b
20.8094	6	30.5	P47199;A0A0A6YXR4;D3YUG9;V9GXY8;D3YWU6;D3Z4Q4;D3Z2X0;A0A0A6YVS7;A0A0G2JFU5	P47199;A0A0A6YXR4;D3YUG9;V9GXY8	Quinone oxidoreductase	Cryz
19.8729	1	10.1	Q8CF66	Q8CF66	Ragulator complex protein LAMTOR4;Ragulator complex protein LAMTOR4, N-terminally processed	Lamtor4
19.9337	1	39.3	Q9D1G1;A0A494B945	Q9D1G1;A0A494B945	Ras-related protein Rab-1B	Rab1b
19.9365	1	1.3	Q6PE80;Q00993	Q6PE80;Q00993	Receptor protein-tyrosine kinase;Tyrosine-protein kinase receptor UFO	Axl
20.7782	3	25.3	O55057;M0QWG6;M0QWR1	O55057;M0QWG6	Retinal rod rhodopsin-sensitive cGMP 3,5-cyclic phosphodiesterase subunit delta	Pde6d
24.2253	4	30.9	Q9DD06	Q9DD06	Retinoic acid receptor responder protein 2	Rarres2
21.9931	2	49.7	Q62159;H3BL56;A0A0G2JEP8;P62746	Q62159;H3BL56;A0A0G2JEP8	Rho-related GTP-binding protein RhoC	Rhoc
19.7467	3	33.3	P52760	P52760	Ribonuclease UK114	Hrsp12
20.7089	9	20.2	Q9CZN7	Q9CZN7	Serine hydroxymethyltransferase	Shmt2
21.4157	5	17.2	Q99KH8;D3Z359;A2AD84;Q99JT2;Q9Z2W1	Q99KH8	Serine/threonine-protein kinase 24;Serine/threonine-protein kinase 24 35 kDa subunit;Serine/threonine-protein kinase 24 12 kDa subunit	Stk24
17.5002	2	6.2	A2A5V3;A2A5V2;S4R2D3;A0A2R8W6I7;P55194	A2A5V3;A2A5V2;S4R2D3;A0A2R8W6I7;P55194	SH3 domain-binding protein 1	Sh3bp1
20.5618	3	33.7	P62307	P62307	Small nuclear ribonucleoprotein F	Snrpf
20.4386	6	17.5	Q6P8X1;A0A1W2P701;A0A1W2P6Y0	Q6P8X1;A0A1W2P701	Sorting nexin-6;Sorting nexin-6, N-terminally processed	Snx6
20.9256	1	58.9	P16546	P16546	Spectrin alpha chain, non-erythrocytic 1	Sptan1
21.1941	1	7.8	O88452	O88452	Stanniocalcin-2	Stc2
19.3364	7	19	Q9Z2I9	Q9Z2I9	Succinyl-CoA ligase [ADP-forming] subunit beta, mitochondrial	Sucla2
22.3071	5	19.1	Q3UJQ9;Q9D0K2	Q3UJQ9;Q9D0K2	Succinyl-CoA:3-ketoacid-coenzyme A transferase;Succinyl-CoA:3-ketoacid coenzyme A transferase 1, mitochondrial	Oxct1
21.8929	3	19.4	P09671;A0A3B2WBF0	P09671;A0A3B2WBF0	Superoxide dismutase [Mn], mitochondrial	Sod2
22.1691	2	4.5	F8WGM5;Q64324;A0A140LHM1;A0A140LJH9	F8WGM5;Q64324;A0A140LHM1;A0A140LJH9	Syntaxin-binding protein 2	Stxbp2
23.7195	7	38.3	Q3TMX0;O08992;H3BLG5;A2AKJ9;A2AKJ6;A2AKJ5	Q3TMX0;O08992;H3BLG5;A2AKJ9;A2AKJ6	Syntenin-1	Sdcbp
19.5103	3	19.2	A0A0R4J018;O55060;D3Z217;D6RIK3;D3YWK6;D3Z380;D3Z0R1	A0A0R4J018;O55060;D3Z217;D6RIK3;D3YWK6;D3Z380	Thiopurine S-methyltransferase	Tpmt
20.0955	2	27.7	G3UZY2;P97493;G3UX99;A2A439	G3UZY2;P97493;G3UX99;A2A439	Thioredoxin, mitochondrial	Txn2
20.4765	2	9.9	Q9DBB8	Q9DBB8	Trans-1,2-dihydrobenzene-1,2-diol dehydrogenase	Dhdh
23.0752	5	22	Q99NH8	Q99NH8	Triggering receptor expressed on myeloid cells 2	Trem2
19.1957	2	5.6	Q9Z0L0	Q9Z0L0	Trophoblast glycoprotein	Tpbg
20.6097	5	15	P32921	P32921	Tryptophan--tRNA ligase, cytoplasmic;T1-TrpRS;T2-TrpRS	Wars
20.0742	2	51.2	A0A0A0MQA5;P68368;A0A087WRB4;A0A087WQS4;A0A087WSB0;A0A087WSL5;Q3UX10;A0A087WS35	A0A0A0MQA5;P68368	Tubulin alpha-4A chain	Tuba4a
21.2181	2	7.7	O08712	O08712	Tumor necrosis factor receptor superfamily member 11B	Tnfrsf11b
21.1674	4	31.5	D3Z637;D3Z125;E9PUA7;D3Z7X7;F8WHQ1;Q62393;D3Z2U2	D3Z637;D3Z125;E9PUA7;D3Z7X7;F8WHQ1;Q62393;D3Z2U2	Tumor protein D52	Tpd52
21.7874	5	9.9	P97797;A2ANC1;A0A0A6YWR3;Q6F5F2;A0A0A6YYP6	P97797	Tyrosine-protein phosphatase non-receptor type substrate 1	Sirpa
19.3778	3	15.7	P57784;G5E883	P57784;G5E883	U2 small nuclear ribonucleoprotein A	Snrpa1
21.3771	1	2.4	Q9QZ25	Q9QZ25	Vascular non-inflammatory molecule 3	Vnn3
21.9432	5	17.9	Q9DBH5	Q9DBH5	Vesicular integral-membrane protein VIP36	Lman2
20.9334	5	17.3	Q9Z1G3;A0A2I3BPD0;A0A2I3BQD9	Q9Z1G3	V-type proton ATPase subunit C 1	Atp6v1c1
20.7586	2	17.6	Q9D1K2	Q9D1K2	V-type proton ATPase subunit F	Atp6v1f
21.93	9	26.2	A0A0A6YX18;Q8BVE3;A0A0A6YWP6;A0A0A6YVU0;A0A0A6YW86	A0A0A6YX18;Q8BVE3;A0A0A6YWP6	V-type proton ATPase subunit H	Atp6v1h
20.9505	5	14.3	Q3U4G3	Q3U4G3	Xyloside xylosyltransferase 1	Xxylt1
19.624	2	2.4	Q91XW9	Q91XW9	Pcdhgc5 protein	Pcdhgc5
21.7293	5	36.5	Q8CAP3	Q8CAP3	UV excision repair protein RAD23	Rad23a
21.9237	7	38.5	F6ZIS7	F6ZIS7	Retinoic acid receptor responder (tazarotene-induced) 1	Rarres1
21.1698	2	7.8	D3Z450	D3Z450	Serine (or cysteine) peptidase inhibitor, clade A, member 3I	Serpina3i
22.5199	6	18.1	Q9EQ08;B1ATE0	Q9EQ08	Heparan N-sulfatase	Sgsh
24.3325	1	1	E9PUT5	E9PUT5	Vomeronasal 2, receptor 59	Vmn2r59
20.0538	3	7.8	E9Q4P1;D3YWG9;A0A087WPX9;D3Z057;Q9DAD3	E9Q4P1;D3YWG9;A0A087WPX9;D3Z057;Q9DAD3	WD repeat and FYVE domain-containing protein 1	Wdfy1
Log2 LFQ intensity Col1a2+/+	Razor + unique peptides	Sequence coverage [%]	Protein IDs	Majority protein IDs	Protein names	Gene names
19.613	1	19.3	A0A087WNX9;Q91YN9	A0A087WNX9;Q91YN9	BAG family molecular chaperone regulator 2	Bag2
22.4097	9	62.9	A0A087WRJ2;A0A087WPF8;A0A087WSR2;E9QN99;A0A087WP24;A0A1L1SRH5;A0A1L1SUX1	A0A087WRJ2;A0A087WPF8;A0A087WSR2;E9QN99;A0A087WP24		Abhd14b
19.6272	2	4.8	A0A087WQA0;F8WI22;Q8K019;A0A087WRN1	A0A087WQA0;F8WI22;Q8K019;A0A087WRN1	Bcl-2-associated transcription factor 1	Bclaf1
19.3271	1	46.3	M0QWJ2;A0A087WQM3;M0QWQ0;B2KGF0;Q8VEE0	M0QWJ2;A0A087WQM3;M0QWQ0;B2KGF0;Q8VEE0	Ribulose-phosphate 3-epimerase	Rpe
20.2234	2	60.7	J3QQ16;A0A087WS16	J3QQ16;A0A087WS16		Col6a3
19.5776	2	21.7	A0A087WS96;Q8BG73	A0A087WS96;Q8BG73	SH3 domain-binding glutamic acid-rich-like protein;SH3 domain-binding glutamic acid-rich-like protein 2	Sh3bgrl2
20.3503	5	9.6	Q99K94;Q8C3V4;A0A087WSP5;P42225;A0A087WSQ5;A0A087WRI1;Q8CFQ1	Q99K94;Q8C3V4;A0A087WSP5;P42225	Signal transducer and activator of transcription;Signal transducer and activator of transcription 1	Stat1
21.537	4	11.9	A0A0A6YXE3;A0A0A6YWB0;G3X9Q0;A0A0A6YVV8;Q9JKP5;A0A0A6YXP3;A0A0A6YWJ5;A0A2I3BRX8;Q3U570;A0A0A6YWG1;Q3U581;A0A0A6YXQ4;S4R267;Q8R003	A0A0A6YXE3;A0A0A6YWB0;G3X9Q0;A0A0A6YVV8;Q9JKP5;A0A0A6YXP3	Muscleblind-like protein 1	Mbnl1
19.3428	2	2.6	A0A0G2JEQ8;A0A0G2JH16;A0A0G2JFV3;A0A0G2JDE3;A0A0G2JG66;A0A0G2JDF4;A0A0G2JFF5;A0A0G2JDK6;A0A0G2JGM8;Q8JZZ7	A0A0G2JEQ8;A0A0G2JH16;A0A0G2JFV3;A0A0G2JDE3;A0A0G2JG66;A0A0G2JDF4;A0A0G2JFF5;A0A0G2JDK6;A0A0G2JGM8;Q8JZZ7	Latrophilin-2	Lphn2
20.8372	4	40.2	A0A0G2JDW7;Q6ZWU9;A0A0G2JG29;A0A0G2JEX7	A0A0G2JDW7;Q6ZWU9;A0A0G2JG29	40S ribosomal protein S27	Rps27
21.019	2	48.6	A0A0G2JGM2;C0H5X4;A0A0G2JE25;A0A0G2JGP4;Q9D091;Q61411;P32883;P08556;B2KGV5;E9Q8V2;E9PVD5;A0A0N4SVY1	A0A0G2JGM2;C0H5X4;A0A0G2JE25;A0A0G2JGP4;Q9D091;Q61411;P32883;P08556;B2KGV5;E9Q8V2;E9PVD5;A0A0N4SVY1	GTPase HRas;GTPase HRas, N-terminally processed;GTPase KRas;GTPase KRas, N-terminally processed;GTPase NRas	Hras;Nras;Kras
21.1373	1	5	A0A0G2JH05;P83861	A0A0G2JH05;P83861	Pyroglutamylated RFamide peptide receptor	Qrfpr
21.1185	6	25.6	A0A0J9YU62;O88712;A0A0J9YUM4;A0A0J9YVI3;A0A0J9YUR5;A0A0J9YU66;A0A0J9YTW3;A0A0J9YVC3;E9Q0T4	A0A0J9YU62;O88712;A0A0J9YUM4;A0A0J9YVI3;A0A0J9YUR5	C-terminal-binding protein 1	Ctbp1
21.263	1	32.2	A0A0N4SVK3;P62322	A0A0N4SVK3;P62322	U6 snRNA-associated Sm-like protein LSm5	Lsm5
20.5147	4	19.4	A0A0R4J058;A0A0R4J242;Q922Q9;A0A1B0GSH5;D3YWG2;G8JL55	A0A0R4J058;A0A0R4J242;Q922Q9;A0A1B0GSH5;D3YWG2;G8JL55	Chitinase domain-containing protein 1	Chid1
22.7542	8	37.6	A0A0R4J0G6;Q9CYK2;A0A3B2W7G1	A0A0R4J0G6;Q9CYK2;A0A3B2W7G1	Glutaminyl-peptide cyclotransferase	Qpct
19.5558	3	25.3	A0A0R4J0K1;Q9ERR7;A0A0G2JEF3;A0A1C7ZMY4	A0A0R4J0K1;Q9ERR7	15 kDa selenoprotein	Sep15
19.3667	2	11	A0A0R4J1E8;Q6P8M1;A0A2I3BPH0;A0A2I3BQ56	A0A0R4J1E8;Q6P8M1;A0A2I3BPH0;A0A2I3BQ56	Putative deoxyribonuclease TATDN1	Tatdn1
20.9955	1	75.9	A0A0R4J1L2;Q91VK2;F6ZFU0;D3YY68;D3Z7N2	A0A0R4J1L2;Q91VK2;F6ZFU0;D3YY68		Eef1d
19.0926	3	4.6	A0A0R4J2D2;Q8K007;A0A087WR86	A0A0R4J2D2;Q8K007	Extracellular sulfatase Sulf-1	Sulf1
20.9267	1	31	A0A0U1RPZ6;A0A0U1RNW1;P16382	A0A0U1RPZ6;A0A0U1RNW1;P16382	Interleukin-4 receptor subunit alpha;Soluble interleukin-4 receptor subunit alpha	Il4r
17.921	1	5.2	D3YY42;A0A140LHN0;Q9CX30	D3YY42;A0A140LHN0;Q9CX30	Protein YIF1B	Yif1b
19.5001	1	6.2	A0A1B0GT50;Q9Z0M9	A0A1B0GT50;Q9Z0M9	Interleukin-18-binding protein	Il18bp
22.6767	5	25.6	A0A1C7ZMZ5;P46412;A0A1C7ZMZ7;P21765	A0A1C7ZMZ5;P46412;A0A1C7ZMZ7	Glutathione peroxidase 3	Gpx3
21.4979	6	29.2	A0A1D5RM85;P62717;A0A1D5RM79;A0A1D5RLW5;A0A1D5RMC7;A0A1D5RME4	A0A1D5RM85;P62717;A0A1D5RM79;A0A1D5RLW5;A0A1D5RMC7;A0A1D5RME4	60S ribosomal protein L18a	Rpl18a
21.1117	5	2.2	B7ZWL1;A0A1D5RMJ8;Q6ZQ08;A0A1D5RM04;A0A1D5RMD8	B7ZWL1;A0A1D5RMJ8;Q6ZQ08	CCR4-NOT transcription complex subunit 1	Cnot1
19.0047	1	14.3	A0A1L1SRT4;A0A1L1SRB5;A0A1L1SRW2;A0A1L1STF2;A0A1L1SU68;A0A1L1SRT5;Q91W67	A0A1L1SRT4;A0A1L1SRB5;A0A1L1SRW2;A0A1L1STF2;A0A1L1SU68;A0A1L1SRT5;Q91W67	Ubiquitin-like protein 7	Ubl7
20.9968	8	18.6	A0A1L1SS44;Q60709;Q06335	A0A1L1SS44;Q60709;Q06335	Amyloid-like protein 2	Aplp2
21.6838	1	1	A0A1L1STZ4;P29477	A0A1L1STZ4;P29477	Nitric oxide synthase, inducible	Nos2
20.4914	3	3.6	B2RRF0;A0A1W2P7Y1;P35822	B2RRF0;A0A1W2P7Y1;P35822	Protein-tyrosine-phosphatase;Receptor-type tyrosine-protein phosphatase kappa	Ptprk
19.3803	2	28	A0A1Y7VN70;Q80Y14	A0A1Y7VN70;Q80Y14	Glutaredoxin-related protein 5, mitochondrial	Glrx5
23.9939	12	43.8	A0A286YD87;Q01721	A0A286YD87;Q01721	Growth arrest-specific protein 1	Gas1
20.7687	6	14.2	A0A2C9F2D2;Q07076;A0A286YCW4	A0A2C9F2D2;Q07076	Annexin A7	Anxa7
19.586	4	12.4	A0A2I3BQP6;Q923T9;A0A286YCW8;A0A286YCH4;A0A286YDL6;Q5SVI9;Q5SVJ1;Q5SVI3;Q5SVI0;Q5SVI2;Q68EG2;Q5SVI1;Q5SVJ0;P28652;A0A286YCI7	A0A2I3BQP6;Q923T9;A0A286YCW8	Calcium/calmodulin-dependent protein kinase type II subunit gamma	Camk2g
19.6073	5	12.9	A0A2K6EDK3;Q6PIP5	A0A2K6EDK3;Q6PIP5	NudC domain-containing protein 1	Nudcd1
19.458	5	12	A0A3B2W812;Q9JLQ0	A0A3B2W812;Q9JLQ0	CD2-associated protein	Cd2ap
20.4303	5	13.4	A0A494B9H1;Q9EPK6;A0A494B9B2	A0A494B9H1;Q9EPK6;A0A494B9B2	Nucleotide exchange factor SIL1	Sil1
21.1557	4	32.6	E0CX79;E0CXR3;E0CZD9;E0CXM9;A0A494B9Y9;Q9DB43;E0CXA3	E0CX79;E0CXR3;E0CZD9;E0CXM9;A0A494B9Y9;Q9DB43	Zinc finger protein-like 1	Zfpl1
17.749	4	20.3	A0A494BA33;A0A494BAT0;Q3TH01;P01901;G3UXW2;A0A494B9G2;A0A0B4J1G3;A0A494B9G8;P06339	A0A494BA33;A0A494BAT0;Q3TH01;P01901;G3UXW2	H-2 class I histocompatibility antigen, K-B alpha chain	H2-K1
21.1572	10	17.5	A7YY80;D0VYV6;A0A5F8MPR1;Q9WV92;A0A286YD84;A0A3B2WD96;A0A3B2WBE1;A0A286YDY4;A0A5F8MPE1;A0A286YCY1;A0A286YCT6;A0A1D5RLV1;A0A571BEG4;A2A839;A2A838;A2AD32;A2A842;A2A841;P48193;A0A286YCY8;A2AUK7;A2AUK8;A2AUK5;E9PV14;Q9Z2H5	A7YY80;D0VYV6;A0A5F8MPR1;Q9WV92;A0A286YD84;A0A3B2WD96;A0A3B2WBE1;A0A286YDY4;A0A5F8MPE1;A0A286YCY1	Band 4.1-like protein 3;Band 4.1-like protein 3, N-terminally processed	Epb4.1l3;Epb41l3
19.7299	3	4.6	A0A5F8MPY3;P34152;A0A2I3BRG7;A0A2I3BQ85	A0A5F8MPY3;P34152	Focal adhesion kinase 1	Ptk2
24.3504	2	49.8	A0A5F8MQ70	A0A5F8MQ70
19.6908	1	9.4	A2A709;Q8VCA8	A2A709;Q8VCA8	Secernin-2	Scrn2
20.2457	2	25.3	A2A7K5;Q9EQS3	A2A7K5;Q9EQS3	C-Myc-binding protein	Mycbp
20.935	8	15.3	A6PW84;A2A7Q5;Q3V1T4;F2Z499	A6PW84;A2A7Q5;Q3V1T4	Prolyl 3-hydroxylase 1	P3h1;Lepre1
21.2934	2	20.6	A2A9I0;O35166	A2A9I0;O35166	Golgi SNAP receptor complex member 2	Gosr2
17.7079	13	31.9	A2ACG7;Q9DBG6	A2ACG7;Q9DBG6	Dolichyl-diphosphooligosaccharide--protein glycosyltransferase subunit 2	Rpn2
20.0482	2	10.5	A2AMC3;Q3UXG7;Q91ZW2;E9PZ15;E9Q686	A2AMC3;Q3UXG7;Q91ZW2;E9PZ15;E9Q686	GDP-fucose protein O-fucosyltransferase 1	Pofut1
19.0889	1	0.9	A2AS98;P28660	A2AS98;P28660	Nck-associated protein 1	Nckap1
19.8463	3	13.4	A2AU62;Q64012;A2AU61	A2AU62;Q64012;A2AU61	RNA-binding protein Raly	Raly
20.4084	4	16.5	A2AUR3;Q60866;A2AUR5	A2AUR3;Q60866;A2AUR5	Phosphotriesterase-related protein	Pter
19.1155	4	11.6	A3KMP2;D6RH59	A3KMP2	Tetratricopeptide repeat protein 38	Ttc38
21.8632	1	26.9	A6ZI47	A6ZI47	Fructose-bisphosphate aldolase	Aldoart2
20.8052	5	40.8	B1ARA3;P61255;B1ARA5	B1ARA3;P61255;B1ARA5	60S ribosomal protein L26	Rpl26
19.2937	3	11.2	B1AUN3;Q3UKV0;B1AUN2	B1AUN3;Q3UKV0;B1AUN2		Eif2b3
19.8046	7	3.9	B1AUX2;Q61191;F6SJS2	B1AUX2;Q61191	Host cell factor 1;HCF N-terminal chain 1;HCF N-terminal chain 2;HCF N-terminal chain 3;HCF N-terminal chain 4;HCF N-terminal chain 5;HCF N-terminal chain 6;HCF C-terminal chain 1;HCF C-terminal chain 2;HCF C-terminal chain 3;HCF C-terminal chain 4;HCF C-terminal chain 5;HCF C-terminal chain 6	Hcfc1
19.6137	2	10.2	D3YUF9;Q91XL3;G5E8H4;D3Z411	D3YUF9;Q91XL3;G5E8H4;D3Z411	UDP-glucuronic acid decarboxylase 1	Uxs1
20.1986	7	10.3	D3Z3E8;E9PW39;D3YVL0;P23249	D3Z3E8;E9PW39;D3YVL0;P23249	Putative helicase MOV-10	Mov10
19.2447	2	3.6	D3YVN5;D3YVM9;Q9JJS0;Q68EF9;A2A442;Q6NZL8	D3YVN5;D3YVM9;Q9JJS0;Q68EF9;A2A442;Q6NZL8	Signal peptide, CUB and EGF-like domain-containing protein 2;Signal peptide, CUB and EGF-like domain-containing protein 1	Scube2;Scube1
21.2426	7	11.8	S4R1M2;D3YXK2;Q80YR5;S4R2Q5	S4R1M2;D3YXK2	Scaffold attachment factor B1	Safb
22.3395	2	1	D3YZ62;D3Z4J3;Q99104;B8JK05	D3YZ62;D3Z4J3;Q99104;B8JK05	Unconventional myosin-Va	Myo5a
19.3553	2	2	F6XC54;D3Z074;E9PXV7;E9PV41;O08808	F6XC54;D3Z074;E9PXV7;E9PV41;O08808	Protein diaphanous homolog 1	Diap1;Diaph1
21.2261	3	18.5	D3Z3A0;Q9DCL8	D3Z3A0;Q9DCL8	Protein phosphatase inhibitor 2	Ppp1r2
20.6816	3	19.6	D3Z3T5;P49586;Q811Q9	D3Z3T5;P49586;Q811Q9	Choline-phosphate cytidylyltransferase A;Choline-phosphate cytidylyltransferase B	Pcyt1a;Pcyt1b
28.6697	2	3.4	D3Z499;Q0PMG2;A0A3Q4EGH1;F7ABV5;E9Q6S8	D3Z499;Q0PMG2;A0A3Q4EGH1;F7ABV5;E9Q6S8	MAM domain-containing glycosylphosphatidylinositol anchor protein 1	Mdga1
20.1026	1	7.6	D3Z7S0;D3Z4J5;Q9D1H7	D3Z7S0;D3Z4J5;Q9D1H7	Golgi to ER traffic protein 4 homolog	Get4
20.7746	4	52.9	D3Z4S3	D3Z4S3	Putative peptidyl-tRNA hydrolase PTRHD1	Ptrhd1
20.5841	3	8.2	D3Z572;E9PX46;F6R6P2;F8WGM3;O70258;F6WKE4	D3Z572;E9PX46;F6R6P2;F8WGM3;O70258;F6WKE4	Epsilon-sarcoglycan	Sgce
19.1619	2	6.3	E9QAT0;D3Z6U8;E9QNF5;Q6AXB7;P35922;E9QAS9;E9QAS8	E9QAT0;D3Z6U8;E9QNF5;Q6AXB7;P35922;E9QAS9;E9QAS8	Fragile X mental retardation protein 1 homolog	Fmr1
19.1075	3	7.6	D3Z6W7;Q3UHH8	D3Z6W7;Q3UHH8	Glucoside xylosyltransferase 1	Gxylt1
19.2812	2	7.3	D3Z7P0;Q8K3W0;A0A0J9YV56;E9Q0U3	D3Z7P0;Q8K3W0;A0A0J9YV56;E9Q0U3	BRCA1-A complex subunit BRE	Bre
19.9419	3	30.1	E0CYJ0;E0CXA9;Q6PEB6;G8JL35	E0CYJ0;E0CXA9;Q6PEB6	MOB-like protein phocein	Mob4
18.5594	2	8.2	E0CXB9;Q61301;Q8BS72	E0CXB9;Q61301;Q8BS72	Catenin alpha-2	Ctnna2
19.3245	3	22.7	E9Q6P2;G3X8U7;E0CZ78;P48453	E9Q6P2;G3X8U7;E0CZ78;P48453	Serine/threonine-protein phosphatase;Serine/threonine-protein phosphatase 2B catalytic subunit beta isoform	Ppp3cb
19.0996	2	2.6	E9PVI4;O08747	E9PVI4;O08747	Netrin receptor UNC5C	Unc5c
22.1305	18	8.6	E9QAH1;E9PVZ8	E9QAH1;E9PVZ8		Golgb1
19.5677	4	6.3	F8VPX1;E9PXY8;Q6A4J8	F8VPX1;E9PXY8;Q6A4J8	Ubiquitin carboxyl-terminal hydrolase;Ubiquitin carboxyl-terminal hydrolase 7	Usp7
18.3863	5	11.9	E9PYT3;Q91YH5;A0A494BAX8;A0A494BAW9;A0A494BAU1;A0A494B9P1	E9PYT3;Q91YH5;A0A494BAX8	Atlastin-3	Atl3
21.815	5	19	E9Q9E4;E9PZX7;P30285;D6RHS5;D3YWB0	E9Q9E4;E9PZX7;P30285	Cyclin-dependent kinase 4	Cdk4
19.4885	1	1.5	E9Q3E2;Q8CC35	E9Q3E2;Q8CC35	Synaptopodin	Synpo
19.4407	1	1	H3BJG4;E9Q512	H3BJG4;E9Q512		Trip11
20.0624	3	1.2	E9Q557;E9PZW0	E9Q557	Desmoplakin	Dsp
19.9628	3	10.9	Q3UIX4;F6RDI8;E9Q6E5;D3Z4B0;F6X2U6;F6TN80;D6RE22;A0A0G2JEG1	Q3UIX4;F6RDI8;E9Q6E5;D3Z4B0		Srsf11
21.2625	2	20.8	E9Q6U4;Q3UWL8;E9Q4Q8;E9Q8R1;Q6P0X1	E9Q6U4;Q3UWL8;E9Q4Q8;E9Q8R1;Q6P0X1	Prefoldin subunit 4	Pfdn4
21.7278	11	19.5	E9Q718;Q9R0B9	E9Q718;Q9R0B9	Procollagen-lysine,2-oxoglutarate 5-dioxygenase 2	Plod2
22.8744	4	33.6	E9Q748;P97430	E9Q748;P97430	Antileukoproteinase	Slpi
21.1879	7	11.6	H7BWY4;E9Q9H0;Q811D0;D3Z3B8;S4R2T8;F6UDT8;E9Q2L2;A0A571BEK3;A0A571BEZ4;A0A338P7H1;A0A338P713;E9Q3Z8;B1AR31;A0A338P6L4;A0A338P6H5;D3YWU0;A0A338P6E5;G3UZL5;A0A338P6I6;Q62108	H7BWY4;E9Q9H0;Q811D0;D3Z3B8	Disks large homolog 1	Dlg1
21.0068	2	32.6	E9QA15;REV__B2RXW8;REV__F7CYX4;REV__Q8BSS9;REV__B8QI34;REV__B2RXQ2	E9QA15		Cald1
20.8824	8	5.7	E9QAS4;E9QAS5;Q6PDQ2;E9PYU4;E9PYL1;A2A8L1;A0A5F8MQ82;F6WR45;F7C528;E9Q614;B1AR17	E9QAS4;E9QAS5;Q6PDQ2	Chromodomain-helicase-DNA-binding protein 4	Chd4
20.8458	5	7.3	E9QK48;Q7TNG5;D6RGM3;A0A0U1RQ42;A0A0U1RPM7	E9QK48;Q7TNG5;D6RGM3	Echinoderm microtubule-associated protein-like 2	Eml2
20.8991	7	8.7	E9QLA5;Q0GNC1;A0A1Y7VM80	E9QLA5;Q0GNC1;A0A1Y7VM80	Inverted formin-2	Inf2
19.2592	2	5.7	E9QMK9;Q8BH86	E9QMK9;Q8BH86	UPF0317 protein C14orf159 homolog, mitochondrial	9030617O03Rik
20.4736	4	35.2	F6QKK2;Q8VEH3;A0A0N4SVB8;Q9CQW2	F6QKK2;Q8VEH3;A0A0N4SVB8;Q9CQW2	ADP-ribosylation factor-like protein 8A;ADP-ribosylation factor-like protein 8B	Arl8a;Arl8b
20.8896	4	6.7	F6R3V4;H3BIX0;H3BL37;O08784;H3BK88	F6R3V4;H3BIX0;H3BL37;O08784;H3BK88	Treacle protein	Tcof1
19.9226	3	9.9	F6TCF9;Q60739	F6TCF9;Q60739	BAG family molecular chaperone regulator 1	Bag1
20.6657	4	31.5	F7C0H6;Q5M8N0	F7C0H6;Q5M8N0	CB1 cannabinoid receptor-interacting protein 1	Cnrip1
23.4468	3	61.8	F7C9H0	F7C9H0		Postn
19.4065	2	2.4	F7CBP1;G3XA17;Q62448	F7CBP1;G3XA17;Q62448	Eukaryotic translation initiation factor 4 gamma 2	Eif4g2
19.7008	8	9.4	F8VPU2;E9Q805	F8VPU2	FERM, RhoGEF and pleckstrin domain-containing protein 1	Farp1
20.3432	4	41.3	F8WIB1;P61211;E9Q006	F8WIB1;P61211	ADP-ribosylation factor-like protein 1	Arl1
19.9285	2	61.2	F8WIT2	F8WIT2	Annexin	Anxa6
20.7729	2	19.4	F8WJI3;Q8R3Q6;E9Q4B5	F8WJI3;Q8R3Q6;E9Q4B5	Coiled-coil domain-containing protein 58	Ccdc58
20.1075	5	23	G3UXL2;Q9D7G0;Q8C5R8	G3UXL2;Q9D7G0;Q8C5R8	Ribose-phosphate pyrophosphokinase 1	Prps1l3;Prps1;Prps1l1
21.8667	2	13	G3UZ44;P63013;Q9CY80;A2APZ7;Q06348	G3UZ44;P63013;Q9CY80;A2APZ7;Q06348	Paired mesoderm homeobox protein 1;Paired mesoderm homeobox protein 2	Prrx1;Prrx2
16.3892	67	40.8	G3X973;Q8R4Y4;F7BK35	G3X973;Q8R4Y4	Stabilin-1	Stab1
19.1465	3	11.9	G3XA18;Q9D7V9;H3BL13	G3XA18;Q9D7V9;H3BL13	N-acylethanolamine-hydrolyzing acid amidase;N-acylethanolamine-hydrolyzing acid amidase subunit alpha;N-acylethanolamine-hydrolyzing acid amidase subunit beta	Naaa
20.4108	4	16	G5E884;O88643;S4R2K7	G5E884;O88643	Non-specific serine/threonine protein kinase;Serine/threonine-protein kinase PAK 1	Pak1
20.103	5	12.7	G5E897;A0A1L1SRB2	G5E897		Kdelc2
18.0726	1	3	G5E8V8;Q9JJT9	G5E8V8;Q9JJT9	Phosphorylated adapter RNA export protein	Phax
21.4204	3	12.4	G5E8Z6;Q9Z1F6	G5E8Z6;Q9Z1F6	Leukocyte cell-derived chemotaxin 1;Chondrosurfactant protein;Chondromodulin-1	Lect1
23.0171	1	1.9	H3BKV8;P70408	H3BKV8;P70408	Cadherin-10	Cdh10
20.487	3	15.9	I7HIQ2;Q8BSU2	I7HIQ2;Q8BSU2	C-X-C motif chemokine 16	Cxcl16
20.0955	3	4.6	O08759;A0A0J9YUY4	O08759	Ubiquitin-protein ligase E3A	Ube3a
19.4285	3	8.8	O08804;F7B9A0;A0A1Y7VLD5	O08804;F7B9A0		Serpinb6b
19.7228	4	11.6	O08832	O08832	Polypeptide N-acetylgalactosaminyltransferase 4	Galnt4
20.1177	5	13.1	O08842;A0A2I3BQ61	O08842	GDNF family receptor alpha-2	Gfra2
19.0527	4	32.5	Q9CQM8;O09167	Q9CQM8;O09167	60S ribosomal protein L21	Rpl21
19.6797	5	12.2	Q8BXC0;O35074	Q8BXC0;O35074	Prostacyclin synthase	Ptgis
20.0987	5	21.7	O35640;Q921D0	O35640;Q921D0	Annexin A8;Annexin	Anxa8
19.7792	2	10	O35657	O35657	Sialidase-1	Neu1
20.1514	4	20.3	O35682;A0A0N4SW94	O35682;A0A0N4SW94	Myeloid-associated differentiation marker	Myadm
22.4017	4	17.9	O35955	O35955	Proteasome subunit beta type-10	Psmb10
22.4545	4	19.3	O54998;H3BJI5	O54998	Peptidyl-prolyl cis-trans isomerase FKBP7	Fkbp7
18.575	1	4.5	O55239	O55239	Nicotinamide N-methyltransferase	Nnmt
19.9485	5	28	O88630	O88630	Golgi SNAP receptor complex member 1	Gosr1
21.759	5	47.3	O88851	O88851	Putative hydrolase RBBP9	Rbbp9
19.0921	7	14.1	P07742	P07742	Ribonucleoside-diphosphate reductase large subunit	Rrm1
20.9456	4	18.5	P08884	P08884	Granzyme E	Gzme
21.8731	8	20.1	P10404	P10404	MLV-related proviral Env polyprotein;Surface protein;Transmembrane protein
22.6186	9	40.9	P10711;E9PYD5;B7ZCS4;F6XMY4;Q9QVN7	P10711;E9PYD5	Transcription elongation factor A protein 1	Tcea1
21.0897	3	22.1	P12025	P12025	Midkine	Mdk
21.1955	12	41.1	P14148;F6XI62	P14148;F6XI62	60S ribosomal protein L7	Rpl7
19.7113	4	22.2	P19253;A0A1B0GSB2;A0A1B0GSQ6;A0A1B0GS68;A0A1B0GSL5;A0A1B0GSC2;A0A1B0GRH1;A0A1B0GT00;A0A1B0GTA1;A0A1B0GQW6;A0A1B0GSJ2;A0A1B0GSF0	P19253;A0A1B0GSB2;A0A1B0GSQ6;A0A1B0GS68;A0A1B0GSL5;A0A1B0GSC2;A0A1B0GRH1;A0A1B0GT00;A0A1B0GTA1	60S ribosomal protein L13a	Rpl13a
22.3593	8	41.1	P21180;B8JJN2;B8JJM9	P21180;B8JJN2;B8JJM9	Complement C2;Complement C2b fragment;Complement C2a fragment	C2
20.9572	6	24.5	P21278	P21278	Guanine nucleotide-binding protein subunit alpha-11	Gna11
20.0278	1	11.1	P21300	P21300	Aldose reductase-related protein 1	Akr1b7
26.7416	15	57.8	P22005;B1AZQ0	P22005;B1AZQ0	Proenkephalin-A;Synenkephalin;Met-enkephalin;PENK(114-133);PENK(143-184);Met-enkephalin-Arg-Ser-Leu;Leu-enkephalin;PENK(238-259);Met-enkephalin-Arg-Phe	Penk
20.8605	2	16.7	P22935	P22935	Cellular retinoic acid-binding protein 2	Crabp2
21.7302	6	17.2	Q8CBC8;P24288;E9Q4K3;B2KFA9;B2KFA8;A0A0N4SV61	Q8CBC8;P24288;E9Q4K3	Branched-chain-amino-acid aminotransferase;Branched-chain-amino-acid aminotransferase, cytosolic	Bcat1
20.6895	12	32.8	P27659;A0A087WNS0;A0A087WQK0;A0A2R8VHN4;Q9CQ09;E9PWZ3	P27659	60S ribosomal protein L3	Rpl3
19.6853	3	12.1	P27808;J3JS24	P27808	Alpha-1,3-mannosyl-glycoprotein 2-beta-N-acetylglucosaminyltransferase	Mgat1
21.3992	5	21	P28063;G3UZW8;A0A494BAB6	P28063;G3UZW8	Proteasome subunit beta type-8;Proteasome subunit beta type	Psmb8
19.3568	2	4.9	P34914;A8JYK8	P34914;A8JYK8	Bifunctional epoxide hydrolase 2;Cytosolic epoxide hydrolase 2;Lipid-phosphate phosphatase	Ephx2
18.0117	1	1.1	Q543V3;P35569	Q543V3;P35569	Insulin receptor substrate 1	Irs1
19.8403	3	6.1	P36916	P36916	Guanine nucleotide-binding protein-like 1	Gnl1
19.431	2	5.9	P39098;A0A0G2JGT9	P39098;A0A0G2JGT9	Mannosyl-oligosaccharide 1,2-alpha-mannosidase IB	Man1a2
20.4117	5	16.2	P46467;Q8VEJ9;Q8BPY9	P46467	Vacuolar protein sorting-associated protein 4B	Vps4b
20.4851	3	6.8	Q9DBX5;P47713	Q9DBX5;P47713	Cytosolic phospholipase A2;Phospholipase A2;Lysophospholipase	Pla2g4a
21.0204	6	10	Q8BMG0;P48441;Q8BLF6;D6REH5;D6RIN7	Q8BMG0;P48441;Q8BLF6;D6REH5;D6RIN7	Alpha-L-iduronidase	Idua
17.141	1	12	P48771	P48771	Cytochrome c oxidase subunit 7A2, mitochondrial	Cox7a2
15.4279	14	55.4	P48962;Q3V132	P48962	ADP/ATP translocase 1	Slc25a4
20.4133	2	23.9	P50114	P50114	Protein S100-B	S100b
24.2353	3	31.1	P50228	P50228	C-X-C motif chemokine 5;GCP-2(1-78);GCP-2(9-78)	Cxcl5
21.6485	10	25.9	P51655	P51655	Glypican-4;Secreted glypican-4	Gpc4
19.3914	1	41.3	Q3TN85;P54726;F6YL88	Q3TN85;P54726	UV excision repair protein RAD23 homolog A	Rad23a
20.1331	3	35.8	P56375	P56375	Acylphosphatase-2	Acyp2
20.4501	4	21.1	P57746	P57746	V-type proton ATPase subunit D	Atp6v1d
20.5196	4	56.3	P62264;D3YVF4;D3Z7I1;A0A494BAS4	P62264;D3YVF4;D3Z7I1	40S ribosomal protein S14	Rps14
20.9264	3	17.1	P62748;A0A1Y7VMK3	P62748;A0A1Y7VMK3	Hippocalcin-like protein 1	Hpcal1
21.3972	3	15.7	P62754	P62754	40S ribosomal protein S6	Rps6
20.9424	3	31.3	P62855	P62855	40S ribosomal protein S26	Rps26
20.087	2	15.6	P62911	P62911	60S ribosomal protein L32	Rpl32
19.0272	3	41.8	P63087;A0A0G2JGC1;A0A0G2JFF1	P63087;A0A0G2JGC1;A0A0G2JFF1	Serine/threonine-protein phosphatase PP1-gamma catalytic subunit	Ppp1cc
22.9136	3	31.4	Q3UZI5;P63089	Q3UZI5;P63089	Pleiotrophin	Ptn
20.3313	7	28.5	Z4YKV1;P63094;Q6R0H7;A0A571BEI3;A0A571BEM2;A0A571BE25;A0A571BEG2	Z4YKV1;P63094;Q6R0H7;A0A571BEI3;A0A571BEM2	Guanine nucleotide-binding protein G(s) subunit alpha isoforms short;Guanine nucleotide-binding protein G(s) subunit alpha isoforms XLas	Gnas
21.6469	11	28.8	Q7TMG7;P70180	Q7TMG7;P70180	Atrial natriuretic peptide receptor 3	Npr3
19.83	2	12.3	P70280	P70280	Vesicle-associated membrane protein 7	Vamp7
19.5682	4	13.1	P70303;A2AEQ5	P70303	CTP synthase 2	Ctps2
21.0989	7	26.5	P70441	P70441	Na(+)/H(+) exchange regulatory cofactor NHE-RF1	Slc9a3r1
19.0927	2	37.5	P70445	P70445	Eukaryotic translation initiation factor 4E-binding protein 2	Eif4ebp2
21.97	3	39.5	P83917;Q7TPM0;Q9CYJ8	P83917;Q7TPM0;Q9CYJ8	Chromobox protein homolog 1	Cbx1
28.0472	15	55.6	P97299	P97299	Secreted frizzled-related protein 2	Sfrp2
20.0003	8	17	P97390	P97390	Vacuolar protein sorting-associated protein 45	Vps45
20.4155	4	21.2	P97470;A0A0U1RQ12;A0A0U1RPR5	P97470;A0A0U1RQ12	Serine/threonine-protein phosphatase 4 catalytic subunit	Ppp4c
19.92	3	8.8	P98083;D3YZV5;D3Z2I8;D3Z5U6;A0A5F8MPM1;Q61120;Q8BMC3	P98083	SHC-transforming protein 1	Shc1
19.8371	13	16.6	Q00519;A0A3B2WBF8;G3X982;Q3TYQ9	Q00519	Xanthine dehydrogenase/oxidase;Xanthine dehydrogenase;Xanthine oxidase	Xdh
21.4852	3	14.5	Q02013	Q02013	Aquaporin-1	Aqp1
20.3256	4	9.4	Q4W8U9;Q03517	Q4W8U9;Q03517	Secretogranin-2;Secretoneurin;Manserin	Scg2
20.3365	2	9.5	Q05117	Q05117	Tartrate-resistant acid phosphatase type 5	Acp5
21.2883	4	24.6	Q08024	Q08024	Core-binding factor subunit beta	Cbfb
21.0653	2	2	Q32MD9;Q3TZM7	Q32MD9;Q3TZM7	Cell adhesion molecule-related/down-regulated by oncogenes	Cdon
19.7215	5	5.5	Q3TGG2;E9Q5Q0;A0A0U1RPL0;Q7TQH0;J3QP59	Q3TGG2;E9Q5Q0;A0A0U1RPL0;Q7TQH0	Ataxin-2-like protein	Atxn2l
19.5231	5	13.1	Q3TUQ7;Q5EG47;Q8BRK8	Q3TUQ7;Q5EG47	5-AMP-activated protein kinase catalytic subunit alpha-1	Prkaa1
21.1148	1	12.5	Q3TXT3	Q3TXT3	SOSS complex subunit C	Inip
21.844	3	11.6	Q3UGB5;Q9JII5;D3Z4J1	Q3UGB5;Q9JII5;D3Z4J1	DAZ-associated protein 1	Dazap1
19.5453	2	5.3	Q3UMW8	Q3UMW8	Ceroid-lipofuscinosis neuronal protein 5 homolog	Cln5
21.1866	8	8.7	Q4LDD4;E9PUB0;D3YZJ7;D3Z2S2	Q4LDD4;E9PUB0	Arf-GAP with Rho-GAP domain, ANK repeat and PH domain-containing protein 1	Arap1
21.4689	10	14.1	Q569Z6;Q8BZN7;F6YH92;F6YSQ2	Q569Z6;Q8BZN7	Thyroid hormone receptor-associated protein 3	Thrap3
19.1863	3	7.9	Q5FW85	Q5FW85	Extracellular matrix protein 2	Ecm2
21.2337	7	18.7	Q5MJS3;E0CY01	Q5MJS3	Extracellular serine/threonine protein kinase FAM20C	Fam20c
19.286	2	4.1	Q5SVT1;Q5SVT2;Q99PP9	Q5SVT1;Q5SVT2;Q99PP9	Tripartite motif-containing protein 16	Trim16
17.3949	9	46.4	Q60930;G3UX26;A0A286YCR8;D3YZT5;D3YUN8	Q60930;G3UX26;A0A286YCR8;D3YZT5	Voltage-dependent anion-selective channel protein 2	Vdac2
18.291	11	53	Q60932	Q60932	Voltage-dependent anion-selective channel protein 1	Vdac1
22.8467	9	29.9	Q61029;Q61033	Q61029;Q61033	Lamina-associated polypeptide 2, isoforms beta/delta/epsilon/gamma;Lamina-associated polypeptide 2, isoforms alpha/zeta	Tmpo
20.7448	5	17.7	Q61074;A0A0J9YV96;A0A0J9YVG0;A0A0J9YUB0	Q61074;A0A0J9YV96;A0A0J9YVG0	Protein phosphatase 1G	Ppm1g
18.1792	2	4.4	Q61235;B7ZNU9	Q61235;B7ZNU9	Beta-2-syntrophin	Sntb2
21.3484	6	23.9	Q61239	Q61239	Protein farnesyltransferase/geranylgeranyltransferase type-1 subunit alpha	Fnta
16.4557	44	39.9	Q61830	Q61830	Macrophage mannose receptor 1	Mrc1
22.5014	5	20.9	Q62189;D3Z0S6;D6RI83	Q62189;D3Z0S6	U1 small nuclear ribonucleoprotein A	Snrpa
18.1117	4	15.8	Q62219;E9Q1D5;E9PYQ1;E9Q1V4	Q62219;E9Q1D5	Transforming growth factor beta-1-induced transcript 1 protein	Tgfb1i1
21.7307	1	11.3	Q62241	Q62241	U1 small nuclear ribonucleoprotein C	Snrpc
23.1215	5	36.6	Q64339	Q64339	Ubiquitin-like protein ISG15	Isg15
21.426	8	35	Q64669	Q64669	NAD(P)H dehydrogenase [quinone] 1	Nqo1
23.8502	11	10.5	Q64739	Q64739	Collagen alpha-2(XI) chain	Col11a2
20.7334	3	6.7	Q6NXK9	Q6NXK9	alpha-1,2-Mannosidase	Man1c1
20.9938	9	26.7	Q6NZD2;Q9WV80;D3YWH1	Q6NZD2;Q9WV80	Sorting nexin-1	Snx1
21.5177	5	9.8	Q6P9S7;Q5ST18	Q6P9S7	Polypeptide N-acetylgalactosaminyltransferase 10	Galnt10
19.8367	6	9.5	Q6Q899;A2AP29	Q6Q899	Probable ATP-dependent RNA helicase DDX58	Ddx58
19.6636	2	2.3	Q6ZPJ3	Q6ZPJ3	E2/E3 hybrid ubiquitin-protein ligase UBE2O	Ube2o
22.0675	3	4.1	Z4YJT3;Q6ZQ58	Z4YJT3;Q6ZQ58	La-related protein 1	Larp1
19.6613	1	38.1	Q6ZWY3;D6RH49;D3YYB0	Q6ZWY3;D6RH49;D3YYB0	40S ribosomal protein S27-like;40S ribosomal protein S27	Rps27l
20.9522	3	9.2	Q78JW9;A0A0U1RQ55	Q78JW9;A0A0U1RQ55	Ubiquitin domain-containing protein UBFD1	Ubfd1
20.6958	2	10.1	Z4YN57;Q7TMJ8	Z4YN57;Q7TMJ8	Phosphoinositide-3-kinase-interacting protein 1	Pik3ip1
20.2707	6	12.4	Q80W65	Q80W65	Proprotein convertase subtilisin/kexin type 9	Pcsk9
21.406	5	14.7	Q80X72	Q80X72	Leucine-rich repeat-containing protein 15	Lrrc15
22.9939	1	59.4	Q80YQ1	Q80YQ1		Thbs1
22.047	9	14.4	Q810A7	Q810A7	ATP-dependent RNA helicase DDX42	Ddx42
20.4279	3	2.1	Q811B3	Q811B3	A disintegrin and metalloproteinase with thrombospondin motifs 12	Adamts12
19.3764	2	9.5	Q8BFY6	Q8BFY6	Peflin	Pef1
22.1021	4	65.1	Q8BGS2	Q8BGS2	BolA-like protein 2	Bola2
21.5422	4	26.3	Q8BH80;Q9QY76	Q8BH80;Q9QY76	Vesicle-associated membrane protein-associated protein B	Vapb
19.5634	3	9.2	Q8BHC9	Q8BHC9	Alpha-(1,3)-fucosyltransferase 11	Fut11
21.8554	9	21	Q8BK67;A2AWQ2	Q8BK67	Protein RCC2	Rcc2
20.603	4	10.7	Q8BP56	Q8BP56	Acid trehalase-like protein 1	Athl1
22.0197	4	25.5	Q8BP67	Q8BP67	60S ribosomal protein L24	Rpl24
19.9398	3	10.7	Q8BT60;Q9D6C8;A0A0R4J1D0;A0A0R4J0J1;Q3UYN2;P59108;Q1RLL3;Q9Z140;Q8BLR2;Q0VE82;Q9DC53;Q8JZW4	Q8BT60	Copine-3	Cpne3
20.2497	3	19.2	Q8BTU1;A0A1D5RLW3;A0A1D5RM82	Q8BTU1;A0A1D5RLW3;A0A1D5RM82	Cilia- and flagella-associated protein 20	Cfap20
20.6563	4	13.9	Q8BWT1;A0A494B9J2	Q8BWT1	3-ketoacyl-CoA thiolase, mitochondrial	Acaa2
20.1019	5	6.9	Q8BYA0;F6UI15;B1ATU0	Q8BYA0	Tubulin-specific chaperone D	Tbcd
21.7506	2	8.6	Q8C0F9	Q8C0F9	Inactive serine protease 35	Prss35
22.4995	5	14.4	Q8C119	Q8C119	Protein NDNF	Ndnf
18.9821	1	4	Q8CCH2	Q8CCH2	NHL repeat-containing protein 3	Nhlrc3
18.5836	3	9.8	Q8CF89	Q8CF89	TGF-beta-activated kinase 1 and MAP3K7-binding protein 1	Tab1
19.6836	1	4.8	Q8CJ26	Q8CJ26	Death domain-containing membrane protein NRADD	Nradd
19.3069	5	9.9	Q8CJ69;A0A1L1SS01	Q8CJ69	BMP-binding endothelial regulator protein	Bmper
22.3049	6	33.9	Q8HWB2	Q8HWB2		H2-Q4
21.5843	12	23	Q8K1B8;A0A494B9W3;A0A494BBJ8;A0A494B9F7	Q8K1B8;A0A494B9W3;A0A494BBJ8	Fermitin family homolog 3	Fermt3
20.8688	7	14.9	Q8K3H0	Q8K3H0	DCC-interacting protein 13-alpha	Appl1
17.949	6	18.6	Q8QZT1	Q8QZT1	Acetyl-CoA acetyltransferase, mitochondrial	Acat1
21.5296	5	21.2	Q8R1G6;E9Q996;A0A087WPL1;F7C957	Q8R1G6;E9Q996	PDZ and LIM domain protein 2	Pdlim2
18.8405	1	5.6	Q8R2U6	Q8R2U6	Diphosphoinositol polyphosphate phosphohydrolase 2	Nudt4
18.2918	2	10.6	Q8R5J9	Q8R5J9	PRA1 family protein 3	Arl6ip5
21.6985	5	61.1	Q8VCR4;Q9DCG9	Q8VCR4;Q9DCG9	Multifunctional methyltransferase subunit TRM112-like protein	Trmt112
22.7972	18	22.6	Q8VDN2	Q8VDN2	Sodium/potassium-transporting ATPase subunit alpha-1	Atp1a1
20.0609	7	9.3	Q8VDP3;E9PUI4	Q8VDP3;E9PUI4	Protein-methionine sulfoxide oxidase MICAL1	Mical1
20.034	5	12.1	Q8VH51;F7AA45;E9Q8F0;B7ZD63;B7ZD61	Q8VH51;F7AA45;E9Q8F0	RNA-binding protein 39	Rbm39
20.1577	2	28	Q91VR8	Q91VR8	Protein BRICK1	Brk1
22.1284	4	13.7	Q91XA2	Q91XA2	Golgi membrane protein 1	Golm1
21.099	6	13.6	Q91YP2;A0A286YD12;A0A286YD77	Q91YP2;A0A286YD12	Neurolysin, mitochondrial	Nln
20.5491	7	33	Q91YP3;A0A0N4SV34;A0A0N4SUT8;A0A0N4SVH5;A0A0N4SVW1;A0A0N4SUV7	Q91YP3;A0A0N4SV34	Deoxyribose-phosphate aldolase	Dera
16.9054	21	43.1	Q91YQ5;A0A0N4SUJ8	Q91YQ5	Dolichyl-diphosphooligosaccharide--protein glycosyltransferase subunit 1	Rpn1
19.9056	2	9	Q91YT7	Q91YT7	YTH domain-containing family protein 2	Ythdf2
22.0397	6	23.2	Q91YW3	Q91YW3	DnaJ homolog subfamily C member 3	Dnajc3
20.4908	5	21.6	Q91Z53;D6REG4;B1AXQ0	Q91Z53;D6REG4	Glyoxylate reductase/hydroxypyruvate reductase	Grhpr
20.098	4	7.9	Q91ZV3	Q91ZV3	Discoidin, CUB and LCCL domain-containing protein 2	Dcbld2
22.439	6	20.1	Q920C1;A0A140LIV5	Q920C1	Chordin-like protein 1	Chrdl1
19.9638	3	4.3	Q921K2;P11103	Q921K2;P11103	Poly [ADP-ribose] polymerase 1	Parp1
20.8939	6	17	Q921V5	Q921V5	Alpha-1,6-mannosyl-glycoprotein 2-beta-N-acetylglucosaminyltransferase	Mgat2
19.2604	4	12.1	Q922H4;D3Z3L0;D3Z3M0;D3Z2L8;D3YVK2;D3Z5Z5;D3Z0T7	Q922H4	Mannose-1-phosphate guanyltransferase alpha	Gmppa
21.3454	4	55.8	Q923D4	Q923D4	Splicing factor 3B subunit 5	Sf3b5
20.4431	3	20.7	Q923F1;Q61189	Q923F1		Clns1a
18.9627	3	22.7	Q923G2;A0A338P6M3;A0A338P6I2;A0A338P6B4	Q923G2;A0A338P6M3;A0A338P6I2	DNA-directed RNA polymerases I, II, and III subunit RPABC3	Polr2h
21.0746	4	33.3	Q99JZ4;P36536;A0A1W2P869;A0A1W2P6N3;A0A1W2P720;Q9CQC9	Q99JZ4;P36536;A0A1W2P869;A0A1W2P6N3	GTP-binding protein SAR1a	Sar1a
21.0291	4	19.1	Q99KP3	Q99KP3	Lambda-crystallin homolog	Cryl1
21.389	5	22.2	Q99KR3	Q99KR3	Beta-lactamase-like protein 2	Lactb2
20.7233	6	16.5	Q99KR8;D3YVV4	Q99KR8	Plasma alpha-L-fucosidase	Fuca2
18.0238	2	10.2	Q99P30	Q99P30	Peroxisomal coenzyme A diphosphatase NUDT7	Nudt7
20.2719	5	20.7	Q99P31;A0A0U1RPF2;A0A0U1RNL5;A0A0U1RPE7;A0A0U1RQ49	Q99P31;A0A0U1RPF2	Hsp70-binding protein 1	Hspbp1
19.7405	6	35.8	Q9CQ80;A8XY17;A2A4J8;A2A4K0;E9PXS9	Q9CQ80;A8XY17;A2A4J8;A2A4K0	Vacuolar protein-sorting-associated protein 25	Vps25
19.5576	3	18.9	Q9CQM2	Q9CQM2	ER lumen protein-retaining receptor 2	Kdelr2
22.8192	6	28.5	Q9CQT1;F6YY88;F8WI95	Q9CQT1;F6YY88	Methylthioribose-1-phosphate isomerase	Mri1
19.8467	5	24.9	Q9CR57;A0A1L1SUF6	Q9CR57;A0A1L1SUF6	60S ribosomal protein L14	Rpl14
20.15	2	15.3	Q9CRB6	Q9CRB6	Tubulin polymerization-promoting protein family member 3	Tppp3
20.6703	2	7.9	Q9CWQ8	Q9CWQ8	GATS-like protein 3	Gatsl3
20.31	1	9.2	Q9CWW6	Q9CWW6	Peptidyl-prolyl cis-trans isomerase NIMA-interacting 4	Pin4
20.4414	6	23.7	Q9CXA2	Q9CXA2	Trans-L-3-hydroxyproline dehydratase	L3hypdh
23.9896	11	30.5	Q9CXD9	Q9CXD9	Leucine-rich repeat-containing protein 17	Lrrc17
18.5597	1	1.6	Q9CXI3	Q9CXI3	DBH-like monooxygenase protein 1	Moxd1
21.4459	8	20.8	Q9CYD3	Q9CYD3	Cartilage-associated protein	Crtap
19.4442	1	11.3	Q9D1T2;Q9CZH7	Q9D1T2;Q9CZH7	Matrix-remodeling-associated protein 7	Mxra7
20.55	4	9	Q9D554	Q9D554	Splicing factor 3A subunit 3	Sf3a3
20.1015	2	18.5	Q9D708;D3Z2Y6	Q9D708;D3Z2Y6		S100a16
18.191	2	6.6	Q9D7H3;D6REI7;D6RD00;D3Z263	Q9D7H3;D6REI7;D6RD00;D3Z263	RNA 3-terminal phosphate cyclase	RtcA;Rtca
22.3551	4	39	Q9D967	Q9D967	Magnesium-dependent phosphatase 1	Mdp1
21.2728	7	27.6	Q9DAV6;Q9D6A7;I7HJI5	Q9DAV6		Serpinb9b
22.0535	6	31.3	Q9DB29;A0A1Y7VLY5;A0A1Y7VKA0;A0A1Y7VKC6	Q9DB29;A0A1Y7VLY5;A0A1Y7VKA0;A0A1Y7VKC6	Isoamyl acetate-hydrolyzing esterase 1 homolog	Iah1
16.2881	9	35	Q9DBS1	Q9DBS1	Transmembrane protein 43	Tmem43
21.5109	4	25.2	Q9DBZ5;A0A140LJ59;Q3TY56	Q9DBZ5;A0A140LJ59;Q3TY56	Eukaryotic translation initiation factor 3 subunit K	Eif3k
21.3308	6	18.1	Q9DC50	Q9DC50	Peroxisomal carnitine O-octanoyltransferase	Crot
19.8994	2	13.5	Q9DCR2;A0A286YD58;A0A286YDU3	Q9DCR2;A0A286YD58;A0A286YDU3	AP-3 complex subunit sigma-1	Ap3s1
23.1728	8	60.6	Q9DCT8;A0A0G2JF37	Q9DCT8;A0A0G2JF37	Cysteine-rich protein 2	Crip2
19.8427	8	57.5	Q9EPB4;A0A0U1RQ20	Q9EPB4;A0A0U1RQ20	Apoptosis-associated speck-like protein containing a CARD	Pycard
18.3301	1	10.7	Q9ER81	Q9ER81	Torsin-1A-interacting protein 2, isoform IFRG15	Tor1aip2
21.6164	4	24.3	Q9ERF3;D6RDC7;Q8BVQ0;D6RJ72	Q9ERF3;D6RDC7;Q8BVQ0	WD repeat-containing protein 61;WD repeat-containing protein 61, N-terminally processed	Wdr61
21.7257	4	23.9	Q9JHH9;F2Z4A2	Q9JHH9;F2Z4A2	Coatomer subunit zeta-2	Copz2
20.9627	7	31.8	Q9JHQ5;A0A1L1ST13;F6VG18;A0A1L1SSX7;E9Q9P1;F6VTH5	Q9JHQ5;A0A1L1ST13;F6VG18;A0A1L1SSX7;E9Q9P1;F6VTH5	Leucine zipper transcription factor-like protein 1	Lztfl1
21.1615	7	16.5	Q9JHU9	Q9JHU9	Inositol-3-phosphate synthase 1	Isyna1
20.4986	1	13.4	Q9JI48	Q9JI48	Placenta-specific gene 8 protein	Plac8
21.465	10	33.2	Q9JK81;F8WGG3;F7A3N3	Q9JK81;F8WGG3;F7A3N3	UPF0160 protein MYG1, mitochondrial	Myg1
23.4881	7	6.6	Q9JLI2	Q9JLI2		Col5a3
19.4267	5	5.3	Q9JLI8	Q9JLI8	Squamous cell carcinoma antigen recognized by T-cells 3	Sart3
21.2142	14	22.4	Q9JLV5;E9Q4T8;F6ZZK0;F6R0N8;F6UY44	Q9JLV5;E9Q4T8	Cullin-3	Cul3
21.0081	2	18.2	Q9JMG1	Q9JMG1	Endothelial differentiation-related factor 1	Edf1
19.133	2	20.3	Q9JMG7	Q9JMG7	Hepatoma-derived growth factor-related protein 3	Hdgfrp3
22.911	11	43.3	Q9QUP5	Q9QUP5	Hyaluronan and proteoglycan link protein 1	Hapln1
21.3794	4	39.4	Q9QUR7;Q3ULQ2	Q9QUR7	Peptidyl-prolyl cis-trans isomerase NIMA-interacting 1	Pin1
20.7604	5	10.8	Q9QYR9	Q9QYR9	Acyl-coenzyme A thioesterase 2, mitochondrial	Acot2
18.7978	1	4.5	Q9QZM4	Q9QZM4	Tumor necrosis factor receptor superfamily member 10B	Tnfrsf10b
21.615	7	14.7	Q9R0H0;A2A848	Q9R0H0;A2A848	Peroxisomal acyl-coenzyme A oxidase 1	Acox1
20.3113	1	16.1	Q9R1Q8	Q9R1Q8	Transgelin-3	Tagln3
20.9418	3	10.2	Q9WTU6;A0A0G2JG69;A0A0G2JGL2;Q3TQZ7;Q8C9D4;Q80W80;A0A5F8MP75;E9QN59;Q61831	Q9WTU6	Mitogen-activated protein kinase 9	Mapk9
20.0169	3	3.8	Q9WTZ2	Q9WTZ2	Membrane-bound transcription factor site-1 protease	Mbtps1
20.9093	5	4.5	Q9WVB4	Q9WVB4	Slit homolog 3 protein	Slit3
17.2466	17	28.8	Q9Z110;H3BKK0;H3BKJ8;H3BLE8;D3Z0B4	Q9Z110	Delta-1-pyrroline-5-carboxylate synthase;Glutamate 5-kinase;Gamma-glutamyl phosphate reductase	Aldh18a1
20.5902	3	16.1	Q9Z1B5	Q9Z1B5	Mitotic spindle assembly checkpoint protein MAD2A	Mad2l1
19.88	2	7.1	Q9Z1N6;A0A1Y7VK98;A0A1Y7VJK6;Q8CAH7	Q9Z1N6;A0A1Y7VK98;A0A1Y7VJK6;Q8CAH7	Secreted frizzled-related sequence protein 4	Sfrp4
19.9469	4	19.4	Q9Z2M7	Q9Z2M7	Phosphomannomutase 2	Pmm2
20.4889	6	20.3	Q9Z2N8;A0A0A6YWG8;D3YVN1;A0A0A6YWR1	Q9Z2N8;A0A0A6YWG8;D3YVN1	Actin-like protein 6A	Actl6a
24.4253	5	33.7	Q9Z2T6;Q9CPR6	Q9Z2T6	Keratin, type II cuticular Hb5	Krt85

## Sheet: S16
Table S16: List of the proteins differentially expressed in Col1a1+/+ 4-PBA vs Col1a2+/+ 4-PBA Proteins were considered differentially expressed in the comparison if they showed significant t-test difference (FDR ≤0.05) or are expressed exclusively in one condition.
Log2 LFQ intensity Col1a1+/+ 4-PBA	Razor + unique peptides	Sequence coverage [%]	Protein IDs	Majority protein IDs	Protein names	Gene names
20.3253	5	6.3	A0A087WQF8;A0A087WP48;A0A087WS04;A0A087WS29;A0A087WQG4;A0A087WQD0;A0A087WNW3;A0A087WQI3;A0A087WPW5;A0A087WS23;A0A087WQ25;A0A087WRS1;A0A087WQQ5;A0A087WP85;A0A087WP14;A0A087WPX0;F8VQC7;Q61595	A0A087WQF8;A0A087WP48;A0A087WS04;A0A087WS29;A0A087WQG4;A0A087WQD0;A0A087WNW3;A0A087WQI3;A0A087WPW5;A0A087WS23;A0A087WQ25;A0A087WRS1;A0A087WQQ5;A0A087WP85;A0A087WP14;A0A087WPX0;F8VQC7;Q61595	Kinectin	Ktn1
20.088	4	3.1	A0A087WRU0;A0A087WQ94;A0A087WQM0;A0A6I8MWZ2;A0A087WQS0;A0A1D5RM59;E9Q0S6;Q9DBT6;A0A087WR29;A0A087WP40;A0A2R8VHQ0;Q8CGB6	A0A087WRU0;A0A087WQ94;A0A087WQM0;A0A6I8MWZ2;A0A087WQS0;A0A1D5RM59;E9Q0S6;Q9DBT6		Tns1
22.1916	1	13	A0A087WRZ7;A0A0G2JDM3;E9PWG4;A0A0G2JDW2;P05977;P09542	A0A087WRZ7;A0A0G2JDM3;E9PWG4;A0A0G2JDW2;P05977;P09542	Myosin light chain 1/3, skeletal muscle isoform;Myosin light chain 3	Myl1;Myl3
20.9919	5	15.5	S4R2D5;A0A0A0MQN4;Q9D906;S4R2T5;S4R1N8;S4R2P7;S4R1T0;S4R1K1;S4R1U3;S4R1W9	S4R2D5;A0A0A0MQN4;Q9D906;S4R2T5	Ubiquitin-like modifier-activating enzyme ATG7	Atg7
19.7574	1	63.5	A0A0A6YVU4	A0A0A6YVU4		Il1rn
20.8967	4	40.2	A0A0G2JDW7;Q6ZWU9;A0A0G2JG29;A0A0G2JEX7	A0A0G2JDW7;Q6ZWU9;A0A0G2JG29	40S ribosomal protein S27	Rps27
19.0488	3	32.1	A0A0N4SWE9;A0A0U1RNR3;A0A0U1RNP5;A0A0N4SVE0;Q9DCW4;A0A0U1RNK9	A0A0N4SWE9;A0A0U1RNR3;A0A0U1RNP5;A0A0N4SVE0;Q9DCW4	Electron transfer flavoprotein subunit beta	Etfb
19.6526	4	79.6	A0A0N4SVQ1;Q62425	A0A0N4SVQ1;Q62425	Cytochrome c oxidase subunit NDUFA4	Ndufa4
21.3243	3	10.1	A0A0R4J005;A0A5F8MPJ3;E9QP62;Q99JW4;Q9D7B2	A0A0R4J005;A0A5F8MPJ3;E9QP62;Q99JW4;Q9D7B2	LIM and senescent cell antigen-like-containing domain protein 1	Lims1
20.3522	2	6.3	A0A0R4J049;Q8CIG8	A0A0R4J049;Q8CIG8	Protein arginine N-methyltransferase 5	Prmt5
20.1847	4	10.1	A0A0R4J0S2;P70389	A0A0R4J0S2;P70389	Insulin-like growth factor-binding protein complex acid labile subunit	Igfals
23.4108	9	17.4	E9QL31;A0A0R4J104;P98078;E9PX84;Q3TRE6;F6TQN9;Q9DCE6;E0CXT5;E0CZ53;E0CYJ2	E9QL31;A0A0R4J104;P98078;E9PX84;Q3TRE6;F6TQN9;Q9DCE6;E0CXT5	Disabled homolog 2	Dab2
22.0707	3	13.1	A0A0R4J1C8;P31996	A0A0R4J1C8;P31996	Macrosialin	Cd68
20.1705	4	6.9	A0A1D5RLQ0;Q8BJ71	A0A1D5RLQ0;Q8BJ71	Nuclear pore complex protein Nup93	Nup93
20.121	3	4	A0A1L1SRX2;O08739	A0A1L1SRX2;O08739	AMP deaminase 3	Ampd3
25.6977	1	34.3	A0A1W2P768;P84228;F8WI35;E0CYN1;E0CYR7	A0A1W2P768;P84228;F8WI35	Histone H3.2;Histone H3	Hist1h3b;H3f3a
20.3816	2	20.5	A0A1W2P7B6;Q9D172;A0A1W2P870	A0A1W2P7B6;Q9D172;A0A1W2P870	ES1 protein homolog, mitochondrial	D10Jhu81e
18.1049	2	9.1	A0A2I3BRA9;A0A2R8W6K5;A0A2I3BRU6;A0A2K6EDK7;A0A2R8VI79;A0A2R8VK79;Q9JJ43;Q8BP71;A2A4W9;A0A2I3BR20;Q8BIF2	A0A2I3BRA9;A0A2R8W6K5;A0A2I3BRU6;A0A2K6EDK7;A0A2R8VI79;A0A2R8VK79;Q9JJ43;Q8BP71;A2A4W9;A0A2I3BR20;Q8BIF2	RNA binding protein fox-1 homolog 1;RNA binding protein fox-1 homolog 2;RNA binding protein fox-1 homolog 3	Rbfox1;Rbfox2;Rbfox3
20.5872	1	5.4	A0A2R8VJU9;A0A2R8VI30;D3Z187;A0A2R8VI94;A0A2R8VK70;A0A2R8W6P0;Q61735	A0A2R8VJU9;A0A2R8VI30;D3Z187;A0A2R8VI94;A0A2R8VK70;A0A2R8W6P0;Q61735	Leukocyte surface antigen CD47	Cd47
18.6673	2	6.2	A2A5V3;A2A5V2;S4R2D3;A0A2R8W6I7;P55194	A2A5V3;A2A5V2;S4R2D3;A0A2R8W6I7;P55194	SH3 domain-binding protein 1	Sh3bp1
21.1383	4	15.3	A0A494BBP6;A0A494B9X3;E9Q9M1;Q3V1L4;A0A494BBI8;G3X9J6	A0A494BBP6;A0A494B9X3;E9Q9M1;Q3V1L4	Cytosolic purine 5-nucleotidase	Nt5c2
17.3494	2	6.2	A0A498WGK6;Q9ET30	A0A498WGK6;Q9ET30	Transmembrane 9 superfamily member 3	Tm9sf3
19.1837	1	2.8	E9PUE7;A0A571BG95;Q5SSL4	E9PUE7;A0A571BG95;Q5SSL4	Active breakpoint cluster region-related protein	Abr
19.618	1	2.4	A0A5F8MP98;A0A5F8MPF2;Q5SSZ5	A0A5F8MP98;A0A5F8MPF2;Q5SSZ5	Tensin-3	Tns3
20.2169	2	3.4	A0A5K1VVS7;Q99KD5	A0A5K1VVS7;Q99KD5	Protein unc-45 homolog A	Unc45a
20.6912	4	30.9	A2AAV6;Q8VE43	A2AAV6;Q8VE43	Meteorin-like protein	Metrnl
21.4443	1	4.2	A2ACH6;P82347	A2ACH6;P82347	Delta-sarcoglycan	Sgcd
19.2625	2	8.5	Q3UR39;A2AD03;Q9QXG2	Q3UR39;A2AD03;Q9QXG2	Rab proteins geranylgeranyltransferase component A 1	Chm
19.7479	1	26	A2AER9;A2AER8;Q91VJ5	A2AER9;A2AER8;Q91VJ5	Polyglutamine-binding protein 1	Pqbp1
19.8893	4	1	A2AN08;F6SSP6	A2AN08;F6SSP6	E3 ubiquitin-protein ligase UBR4	Ubr4
20.4318	3	8.7	B1AU74;Q9CWP6	B1AU74;Q9CWP6	Motile sperm domain-containing protein 2	Mospd2
18.8914	3	11.2	B1AUN3;Q3UKV0;B1AUN2	B1AUN3;Q3UKV0;B1AUN2		Eif2b3
20.3391	2	13.3	B2KGR2;O89112	B2KGR2;O89112	LanC-like protein 1	Lancl1
20.6313	1	49.6	B7ZNL3	B7ZNL3		Tpm1
19.7867	2	23.1	D3YU80;K4DI65;P60824	D3YU80;K4DI65;P60824	Cold-inducible RNA-binding protein	Cirbp
21.0524	1	1.7	G3UYM8;F6VR53;D3YUF3;D3YUF4;G3UXP9;E9Q863;E9PY13;E9PY12;G3UX72;E9PXE1;E9QPM7;E9PXE2;Q64096	G3UYM8;F6VR53;D3YUF3;D3YUF4;G3UXP9;E9Q863;E9PY13;E9PY12;G3UX72;E9PXE1;E9QPM7;E9PXE2;Q64096	Guanine nucleotide exchange factor DBS	Mcf2l
18.6834	2	10.2	D3YUF9;Q91XL3;G5E8H4;D3Z411	D3YUF9;Q91XL3;G5E8H4;D3Z411	UDP-glucuronic acid decarboxylase 1	Uxs1
20.1737	5	6.3	D3Z061;Q8C7R4	D3Z061;Q8C7R4	Ubiquitin-like modifier-activating enzyme 6	Uba6
23.247	1	5.3	D3Z1Q2	D3Z1Q2	Melanocortin-2 receptor accessory protein 2	Mrap2
21.3507	1	4.3	D3Z291	D3Z291	Calcium homeostasis modulator protein 1	Calhm1
21.5714	2	7.8	D3Z450	D3Z450		Serpina3i
19.8925	2	7.3	D3Z7P0;Q8K3W0;A0A0J9YV56;E9Q0U3	D3Z7P0;Q8K3W0;A0A0J9YV56;E9Q0U3	BRCA1-A complex subunit BRE	Bre
19.9945	5	4.1	E0CZ22;D3Z624	E0CZ22;D3Z624		Mroh1
19.2544	1	1.2	F8VQ42;E0CZ72;P28740	F8VQ42;E0CZ72;P28740	Kinesin-like protein;Kinesin-like protein KIF2A	Kif2a
18.4193	1	10.6	E9PWQ9;Q91YZ2;P56546	E9PWQ9;Q91YZ2;P56546	C-terminal-binding protein 2	Ctbp2
20.5397	5	14.4	E9Q1K3;F8WHZ9;F8WGR0;Q9QYC0;F6V4G5	E9Q1K3;F8WHZ9;F8WGR0;Q9QYC0	Alpha-adducin	Add1
20.8286	3	7.8	E9Q4P1;D3YWG9;A0A087WPX9;D3Z057;Q9DAD3	E9Q4P1;D3YWG9;A0A087WPX9;D3Z057;Q9DAD3		Wdfy1
22.2265	1	87.5	E9Q5F4;G3UZ07;E9Q606;E9Q2D1;F6WX90;V9GXQ2	E9Q5F4;G3UZ07;E9Q606		Actb;Actg1
21.5487	2	20.8	E9Q6U4;Q3UWL8;E9Q4Q8;E9Q8R1;Q6P0X1	E9Q6U4;Q3UWL8;E9Q4Q8;E9Q8R1;Q6P0X1	Prefoldin subunit 4	Pfdn4
21.8134	7	14.9	E9Q800;Q8CAQ8;E9QAY6;A0A0U1RP81;A0A0U1RQ14;A0A1B0GX08	E9Q800;Q8CAQ8;E9QAY6;A0A0U1RP81	MICOS complex subunit Mic60	Immt
20.8718	5	7.3	E9QK48;Q7TNG5;D6RGM3;A0A0U1RQ42;A0A0U1RPM7	E9QK48;Q7TNG5;D6RGM3	Echinoderm microtubule-associated protein-like 2	Eml2
21.0175	2	2.7	E9QM38;P55012	E9QM38;P55012	Solute carrier family 12 member 2	Slc12a2
19.4624	1	21	F6UFP6;F7ADT6;F7ADQ2;Q6PAR5	F6UFP6;F7ADT6;F7ADQ2;Q6PAR5	GTPase-activating protein and VPS9 domain-containing protein 1	Gapvd1
19.0091	1	16.5	F7AI87	F7AI87		Psmd4
19.1241	1	4.4	F7AVU1;Q8K2Y9	F7AVU1;Q8K2Y9	Cerebral cavernous malformations protein 2 homolog	Ccm2
19.3306	2	4.5	F8WGM5;Q64324;A0A140LHM1;A0A140LJH9	F8WGM5;Q64324;A0A140LHM1;A0A140LJH9	Syntaxin-binding protein 2	Stxbp2
19.9625	2	0.9	F8WIE5;Q69ZR2	F8WIE5;Q69ZR2	E3 ubiquitin-protein ligase HECTD1	Hectd1
20.3672	3	4.2	F8WJ05;Q61702	F8WJ05;Q61702	Inter-alpha-trypsin inhibitor heavy chain H1	Itih1
27.3288	67	40.8	G3X973;Q8R4Y4;F7BK35	G3X973;Q8R4Y4	Stabilin-1	Stab1
20.9581	7	43.7	G3X9I1;G5E911;Q91VU0;E9Q6F0;E9Q8C5	G3X9I1;G5E911;Q91VU0	Protein FAM3C	Fam3c
18.4425	6	39.8	I7HLV2;Q6ZWV3;P86048;A0A1B0GXC3	I7HLV2;Q6ZWV3;P86048	60S ribosomal protein L10;60S ribosomal protein L10-like	Rpl10;Rpl10l
21.2614	3	28.6	J3QMV5;Q9Z2L7;J3QP70;J3QPM4	J3QMV5;Q9Z2L7	Cytokine receptor-like factor 3	Crlf3
22.0216	2	7.7	O08712	O08712	Tumor necrosis factor receptor superfamily member 11B	Tnfrsf11b
19.2226	4	10	O08848	O08848	60 kDa SS-A/Ro ribonucleoprotein	Trove2
18.595	6	22.4	O35129;F6QPR1;F6Q8V7	O35129;F6QPR1	Prohibitin-2	Phb2
20.2032	4	2	O35516	O35516	Neurogenic locus notch homolog protein 2;Notch 2 extracellular truncation;Notch 2 intracellular domain	Notch2
21.138	3	48.3	O54962	O54962	Barrier-to-autointegration factor;Barrier-to-autointegration factor, N-terminally processed	Banf1
20.5824	6	26.7	O55091;A0A3Q4L314;A0A3Q4EC12	O55091	Protein IMPACT	Impact
20.2712	2	5	O55106;F8WH41	O55106;F8WH41	Striatin	Strn
20.8161	1	7.8	O88452	O88452	Stanniocalcin-2	Stc2
21.6618	4	20	P00329	P00329	Alcohol dehydrogenase 1	Adh1
19.9635	2	18.2	P00375	P00375	Dihydrofolate reductase	Dhfr
16.5612	5	12.7	P00687;P00688;E9PV85;D3YYQ5;G3UXY7	P00687;P00688	Alpha-amylase 1;Pancreatic alpha-amylase	Amy1;Amy2
18.9809	2	19.5	P14428;P03991	P14428;P03991	H-2 class I histocompatibility antigen, K-Q alpha chain;H-2 class I histocompatibility antigen, K-W28 alpha chain	H2-K1
22.8878	5	22.5	P08074;F6YNX9	P08074	Carbonyl reductase [NADPH] 2	Cbr2
20.8145	5	11.6	P09242;E9Q7P8;B1AXF5	P09242;E9Q7P8	Alkaline phosphatase, tissue-nonspecific isozyme;Alkaline phosphatase	Alpl
24.9456	12	38.3	P10810	P10810	Monocyte differentiation antigen CD14	Cd14
20.391	4	5	P25206	P25206	DNA replication licensing factor MCM3	Mcm3
19.1974	2	4.4	P26450;P70305;A0A087WQM2;Q80UI5	P26450;P70305;A0A087WQM2;Q80UI5	Phosphatidylinositol 3-kinase regulatory subunit alpha	Pik3r1
20.3762	3	12.1	P27808;J3JS24	P27808	Alpha-1,3-mannosyl-glycoprotein 2-beta-N-acetylglucosaminyltransferase	Mgat1
20.1512	3	16.3	P31324;H3BK84	P31324;H3BK84	cAMP-dependent protein kinase type II-beta regulatory subunit	Prkar2b
18.9001	11	36.5	Q3TCW6;P34960;Q8BJC0;D3Z705	Q3TCW6;P34960;Q8BJC0	Macrophage metalloelastase	Mmp12
19.5768	2	10.3	Q99NF7;P36993	Q99NF7;P36993	Protein phosphatase 1B	Ppm1b
19.283	2	14.2	P40240	P40240	CD9 antigen	Cd9
22.9396	6	45	Q8CFZ6;P43025	Q8CFZ6;P43025	Tetranectin	Clec3b
20.4917	2	21.9	P43274	P43274	Histone H1.4	Hist1h1e
20.5314	8	12.9	P46460;G3UX86	P46460	Vesicle-fusing ATPase	Nsf
16.813	1	12	P48771	P48771	Cytochrome c oxidase subunit 7A2, mitochondrial	Cox7a2
14.8506	14	55.4	P48962;Q3V132	P48962	ADP/ATP translocase 1	Slc25a4
16.1205	6	22.8	P50446;Q3UV11;Q9Z331	P50446;Q3UV11;Q9Z331	Keratin, type II cytoskeletal 6A;Keratin, type II cytoskeletal 6B	Krt6a;Krt6b
21.0194	4	27	P51670	P51670	C-C motif chemokine 9;CCL9(29-101);CCL9(30-101);CCL9(31-101)	Ccl9
20.0177	3	33.3	P52760	P52760	Ribonuclease UK114	Hrsp12
17.4237	2	28.3	P61514;A0A1D5RL86	P61514;A0A1D5RL86	60S ribosomal protein L37a	Rpl37a
21.8239	7	19.5	P61620;Q9CYJ6;Q9JLR1;A2ATT9;A0A0A6YVQ7	P61620	Protein transport protein Sec61 subunit alpha isoform 1	Sec61a1
19.115	2	28.9	P62077	P62077	Mitochondrial import inner membrane translocase subunit Tim8 B	Timm8b
21.8455	11	52.2	P67778;Q5SQG5	P67778;Q5SQG5	Prohibitin	Phb
23.4555	7	23.4	P70274;E0CX80;E0CZ76;E0CY03	P70274;E0CX80	Selenoprotein P	Sepp1
20.2835	3	6.7	P70315	P70315	Wiskott-Aldrich syndrome protein homolog	Was
20.3543	3	12.1	P70452;D6RJ29	P70452	Syntaxin-4	Stx4
20.9258	3	31.4	P84096;A0A1B0GSL4	P84096;A0A1B0GSL4	Rho-related GTP-binding protein RhoG	Rhog
18.9708	1	8.3	P85094	P85094	Isochorismatase domain-containing protein 2A, mitochondrial	Isoc2a
27.78	1	10.4	Q05A75;F6TIX5;S4R1D6;F6VXI7;G3UZL7;Q0WXH6;G3UWS8;Q6W9J6;H3BJA9;H3BK58;Q85ZW9;Q85ZW7;Q85ZW6;Q85ZW5;Q85ZW8;O19443;Q6W9L1;Q9BCZ1;A7VMS3;A7VMS2;Q31615;F6T1I5;P14432	Q05A75;F6TIX5		H2-T3
21.7891	5	25.7	Q3TXN1;Q8VDQ1;D6RGL6	Q3TXN1;Q8VDQ1	Prostaglandin reductase 2	Ptgr2
18.735	1	3.2	Q3U0I9;Q8CFD4	Q3U0I9;Q8CFD4	Sorting nexin-8	Snx8
21.8468	16	20.2	Q60597;Z4YJV4;B2RXT3;E9Q7L0;Q5SVY1;Q5SVY0	Q60597;Z4YJV4	2-oxoglutarate dehydrogenase, mitochondrial	Ogdh
22.4166	6	23.9	Q61239	Q61239	Protein farnesyltransferase/geranylgeranyltransferase type-1 subunit alpha	Fnta
22.0107	1	0.5	Q61789	Q61789	Laminin subunit alpha-3	Lama3
21.5261	5	20.3	Q62433;E9Q0J8;E9PZC7;E9Q7G8;E9Q147;E9Q7V2;E9Q514;E9Q5I8;E9Q3F9;E9PVF3	Q62433	Protein NDRG1	Ndrg1
21.7935	2	5.5	Q6DVA0	Q6DVA0	LEM domain-containing protein 2	Lemd2
20.2342	2	8.6	Q6P8J7;P30275	Q6P8J7;P30275	Creatine kinase S-type, mitochondrial;Creatine kinase U-type, mitochondrial	Ckmt2;Ckmt1
20.4461	5	36.7	Q6PGB6	Q6PGB6	N-alpha-acetyltransferase 50	Naa50
21.172	1	0.5	Q6VGS5	Q6VGS5	Protein Daple	Ccdc88c
22.3481	3	4.1	Z4YJT3;Q6ZQ58	Z4YJT3;Q6ZQ58	La-related protein 1	Larp1
19.6282	3	6.6	S4R1X1;Q7TMQ7	S4R1X1;Q7TMQ7	WD repeat-containing protein 91	Wdr91
21.7719	4	8.2	Q7TPC1	Q7TPC1	Corneodesmosin	Cdsn
19.5477	3	2.2	Q80U93	Q80U93	Nuclear pore complex protein Nup214	Nup214
19.9373	2	9.3	Q80X95;G3UYP1	Q80X95;G3UYP1	Ras-related GTP-binding protein A	Rraga;Rragb
20.3211	2	32.8	Q8BLY1	Q8BLY1	SPARC-related modular calcium-binding protein 1	Smoc1
22.1759	4	10.7	Q8BP56	Q8BP56	Acid trehalase-like protein 1	Athl1
20.3064	2	8.5	Q8BVL3;D3Z7S9	Q8BVL3;D3Z7S9	Sorting nexin-17	Snx17
21.5319	1	3.8	Q8C010	Q8C010	Probable G-protein coupled receptor 61	Gpr61
21.5946	5	36.5	Q8CAP3	Q8CAP3		Rad23a
19.9764	1	10.1	Q8CF66	Q8CF66	Ragulator complex protein LAMTOR4;Ragulator complex protein LAMTOR4, N-terminally processed	Lamtor4
20.0191	1	4.8	Q8CJ26	Q8CJ26	Death domain-containing membrane protein NRADD	Nradd
22.1279	4	9	Q8CJ53	Q8CJ53	Cdc42-interacting protein 4	Trip10
19.6854	1	87.3	Q8JZR2	Q8JZR2		Crk
20.0473	4	16	Q8K124	Q8K124	Pleckstrin homology domain-containing family O member 2	Plekho2
19.8303	2	9.9	Q8VI86;Q8K4M5;G8JL54;F7BCN0;F7BZY0	Q8VI86;Q8K4M5;G8JL54;F7BCN0;F7BZY0	COMM domain-containing protein 1	Commd1;Gm28048
20.3983	3	13.4	Q8QZY9	Q8QZY9	Splicing factor 3B subunit 4	Sf3b4
19.3588	3	12.7	Q8R059	Q8R059	UDP-glucose 4-epimerase	Gale
19.3348	2	5.5	Q8R086	Q8R086	Sulfite oxidase, mitochondrial	Suox
19.7115	3	35.4	Q8VDW0;D6RHT5	Q8VDW0	ATP-dependent RNA helicase DDX39A	Ddx39a
22.7882	4	9.6	Q91VD9;A0A087WSU3;A0A087WQ77	Q91VD9	NADH-ubiquinone oxidoreductase 75 kDa subunit, mitochondrial	Ndufs1
23.196	1	40.5	Q922R8	Q922R8	Protein disulfide-isomerase A6	Pdia6
22.3142	3	20.1	Q99JT9	Q99JT9	1,2-dihydroxy-3-keto-5-methylthiopentene dioxygenase	Adi1
21.7825	4	33.3	Q99JZ4;P36536;A0A1W2P869;A0A1W2P6N3;A0A1W2P720;Q9CQC9	Q99JZ4;P36536;A0A1W2P869;A0A1W2P6N3	GTP-binding protein SAR1a	Sar1a
21.1173	6	16.7	Q99K30	Q99K30	Epidermal growth factor receptor kinase substrate 8-like protein 2	Eps8l2
19.8504	4	9.3	Q99K70	Q99K70	Ras-related GTP-binding protein C	Rragc
17.618	3	11.6	Q99L13	Q99L13	3-hydroxyisobutyrate dehydrogenase, mitochondrial	Hibadh
21.5568	1	9.1	Q9CPP0	Q9CPP0	Nucleoplasmin-3	Npm3
20.8415	3	30.3	Q9CPQ1;A0A0G2JDA6	Q9CPQ1	Cytochrome c oxidase subunit 6C	Cox6c
23.8335	5	31.3	Q9CPT4	Q9CPT4	Myeloid-derived growth factor	Mydgf
27.1965	14	84.8	Q9CPU0;A0A494BAF7;A0A494BBE7;A0A494B970	Q9CPU0;A0A494BAF7;A0A494BBE7	Lactoylglutathione lyase	Glo1
25.0323	18	72.5	Q9CPV4;E9Q197;F6ZTG3;E9Q055;E9Q2R6;F7BB55	Q9CPV4;E9Q197;F6ZTG3	Glyoxalase domain-containing protein 4	Glod4
25.6328	8	52.3	Q9CPW4;Q3UA72	Q9CPW4;Q3UA72	Actin-related protein 2/3 complex subunit 5	Arpc5
28.7817	11	80.9	Q9CPX4;P29391;A0A1B0GR60;P49945;A0A1B0GRH4;A0A1Y7VNT9	Q9CPX4;P29391;A0A1B0GR60;P49945	Ferritin;Ferritin light chain 1;Ferritin light chain 2	Ftl1;Ftl2
21.2486	4	22	Q9CPX6	Q9CPX6	Ubiquitin-like-conjugating enzyme ATG3	Atg3
25.2723	22	57.6	Q9CPY7;A0A0G2JEM7	Q9CPY7	Cytosol aminopeptidase	Lap3
20.5169	3	12.5	Q9CQ10;A0A0N4SV76;A0A0N4SVS3;A0A0N4SUX9	Q9CQ10	Charged multivesicular body protein 3	Chmp3
23.4011	3	62.2	Q9CQ19	Q9CQ19	Myosin regulatory light polypeptide 9	Myl9
21.4592	4	34.8	Q9CQ22;A0A0A6YX02	Q9CQ22;A0A0A6YX02	Ragulator complex protein LAMTOR1	Lamtor1
19.7408	1	4.7	Q9CQ26	Q9CQ26	STAM-binding protein	Stambp
20.2963	3	25.1	Q9CQ45	Q9CQ45	Neudesin	Nenf
21.1958	4	40.8	Q9CQ48;E0CYQ2	Q9CQ48;E0CYQ2	NudC domain-containing protein 2	Nudcd2
26.3813	13	88.7	Q9CQ60;Q8CBG6;D3Z4X1;F6X8L5	Q9CQ60;Q8CBG6;D3Z4X1	6-phosphogluconolactonase	Pgls
24.207	14	64.7	Q9CQ65	Q9CQ65	S-methyl-5-thioadenosine phosphorylase	Mtap
20.2643	6	35.8	Q9CQ80;A8XY17;A2A4J8;A2A4K0;E9PXS9	Q9CQ80;A8XY17;A2A4J8;A2A4K0	Vacuolar protein-sorting-associated protein 25	Vps25
20.985	2	18.3	Q9CQ86	Q9CQ86	Migration and invasion enhancer 1	Mien1
23.791	8	49.8	Q9CQF3;A0A1D5RM23;A0A1D5RLS2;A0A1D5RLT7	Q9CQF3;A0A1D5RM23;A0A1D5RLS2	Cleavage and polyadenylation specificity factor subunit 5	Nudt21
20.9056	3	24.6	Q9CQF7;Q9CWM4;A0A494BBK3;A0A494BAH5	Q9CQF7;Q9CWM4;A0A494BBK3;A0A494BAH5	Prefoldin subunit 1	Pfdn1
24.9616	5	41.5	Q9CQI3;A0A2I3BR94;A0A2I3BPS1	Q9CQI3;A0A2I3BR94;A0A2I3BPS1	Glia maturation factor beta	Gmfb
26.4755	7	56.3	Q9CQI6;A0A1D5RLP1	Q9CQI6	Coactosin-like protein	Cotl1
20.4028	6	32.3	Q9CQJ6;E9Q0G1	Q9CQJ6;E9Q0G1	Density-regulated protein	Denr
25.0237	6	61.8	Q9CQM5	Q9CQM5	Thioredoxin domain-containing protein 17	Txndc17
25.5707	13	54.9	Q9CQM9;A0A1B0GS58;A0A1B0GT04;A0A1B0GSD3	Q9CQM9;A0A1B0GS58	Glutaredoxin-3	Glrx3
23.5499	4	57.8	Q9CQR2	Q9CQR2	40S ribosomal protein S21	Rps21
21.5264	6	28.5	Q9CQT1;F6YY88;F8WI95	Q9CQT1;F6YY88	Methylthioribose-1-phosphate isomerase	Mri1
22.259	7	63.5	Q9CQU0	Q9CQU0	Thioredoxin domain-containing protein 12	Txndc12
21.551	2	16.8	Q9CQV6;M0QWC2;Q91VR7	Q9CQV6;M0QWC2;Q91VR7	Microtubule-associated proteins 1A/1B light chain 3B;Microtubule-associated proteins 1A/1B light chain 3A	Map1lc3b;Map1lc3a
28.1775	8	64.2	Q9CQV8;A2A5N1	Q9CQV8;A2A5N1	14-3-3 protein beta/alpha;14-3-3 protein beta/alpha, N-terminally processed	Ywhab
24.5841	9	55.1	Q9CQW1	Q9CQW1	Synaptobrevin homolog YKT6	Ykt6
21.4735	5	26.1	Q9CR00;A0A0G2JGN6	Q9CR00;A0A0G2JGN6	26S proteasome non-ATPase regulatory subunit 9	Psmd9
23.5081	6	44.3	Q9CR09;M0QWS4	Q9CR09;M0QWS4	Ubiquitin-fold modifier-conjugating enzyme 1	Ufc1
23.4061	11	34.6	Q9CR16;A0A0A6YW70	Q9CR16	Peptidyl-prolyl cis-trans isomerase D	Ppid
21.486	4	17.5	Q9CR26;F6W5Q8;F8WJC2	Q9CR26;F6W5Q8	Vacuolar protein sorting-associated protein VTA1 homolog	Vta1
21.1477	3	18.5	Q9CR95	Q9CR95	Adaptin ear-binding coat-associated protein 1	Necap1
20.0661	2	15.3	Q9CRB6	Q9CRB6	Tubulin polymerization-promoting protein family member 3	Tppp3
26.9005	18	71.7	Q9CVB6;D3YXG6;A0A087WRT2	Q9CVB6;D3YXG6	Actin-related protein 2/3 complex subunit 2	Arpc2
25.4384	24	56.9	Q9CWJ9	Q9CWJ9	Bifunctional purine biosynthesis protein PURH;Phosphoribosylaminoimidazolecarboxamide formyltransferase;IMP cyclohydrolase	Atic
24.4521	13	30.8	Q9CWK8	Q9CWK8	Sorting nexin-2	Snx2
20.1814	2	7.9	Q9CWQ8	Q9CWQ8	GATS-like protein 3	Gatsl3
24.8426	14	59.3	Q9CWS0;D3YU15	Q9CWS0;D3YU15	N(G),N(G)-dimethylarginine dimethylaminohydrolase 1	Ddah1
19.8054	1	9.2	Q9CWW6	Q9CWW6	Peptidyl-prolyl cis-trans isomerase NIMA-interacting 4	Pin4
21.4491	4	13	Q9CX00	Q9CX00	IST1 homolog	Ist1
23.9141	10	43.2	Q9CX34	Q9CX34	Suppressor of G2 allele of SKP1 homolog	Sugt1
22.6827	5	23.9	Q9CX86	Q9CX86	Heterogeneous nuclear ribonucleoprotein A0	Hnrnpa0
20.9611	6	23.7	Q9CXA2	Q9CXA2	Trans-L-3-hydroxyproline dehydratase	L3hypdh
20.5718	11	30.5	Q9CXD9	Q9CXD9	Leucine-rich repeat-containing protein 17	Lrrc17
21.5984	4	8.2	Q9CXF4	Q9CXF4	TBC1 domain family member 15	Tbc1d15
23.7302	7	38.4	Q9CXW3;A0A0A6YY29	Q9CXW3	Calcyclin-binding protein	Cacybp
21.7961	6	33.1	Q9CXW4;A2BH06	Q9CXW4;A2BH06	60S ribosomal protein L11	Rpl11
24.6294	12	49	Q9CXY6	Q9CXY6	Interleukin enhancer-binding factor 2	Ilf2
25.8857	16	66.8	Q9CY64;A2ASB1;A2ASB8;A2ASB7	Q9CY64;A2ASB1	Biliverdin reductase A	Blvra
20.6919	4	14.3	Q9CYA0	Q9CYA0	Cysteine-rich with EGF-like domain protein 2	Creld2
23.2169	3	14.6	Q9CYG7	Q9CYG7	Mitochondrial import receptor subunit TOM34	Tomm34
20.4864	4	42.2	Q9CYL5;B1AWD6	Q9CYL5;B1AWD6	Golgi-associated plant pathogenesis-related protein 1	Glipr2
24.4319	11	32	Q9CYN9	Q9CYN9	Renin receptor	Atp6ap2
23.3122	8	38.9	Q9CZ04;D3YVI6;D3Z440;D3Z0S0	Q9CZ04;D3YVI6;D3Z440	COP9 signalosome complex subunit 7a	Cops7a
25.092	16	52	Q9CZ30;B1AYJ9;Q99K73	Q9CZ30;B1AYJ9	Obg-like ATPase 1	Ola1
25.1035	16	57.8	Q9CZ44;A2AT02	Q9CZ44;A2AT02	NSFL1 cofactor p47	Nsfl1c
24.0922	14	49.3	Q9CZC8;A0A0N4SWD0;D3YXW0	Q9CZC8	Secernin-1	Scrn1
23.701	20	37.3	Q9CZD3	Q9CZD3	Glycine--tRNA ligase	Gars
23.0208	3	13.5	Q9CZE3;A0A140LHK2;Q8QZZ8;A0A1Y7VIZ0;E9QLQ7;Q91YQ1	Q9CZE3;A0A140LHK2;Q8QZZ8	Ras-related protein Rab-32;Ras-related protein Rab-38	Rab32;Rab38
22.3578	1	10.3	Q9CZL5	Q9CZL5	Pterin-4-alpha-carbinolamine dehydratase 2	Pcbd2
20.5053	9	20.2	Q9CZN7	Q9CZN7	Serine hydroxymethyltransferase	Shmt2
23.8986	10	26.6	Q9CZT5	Q9CZT5	Vasorin	Vasn
22.7029	10	26.7	Q9CZU6;Q80X68	Q9CZU6;Q80X68	Citrate synthase, mitochondrial;Citrate synthase	Cs;Csl
23.2264	6	30.3	Q9CZX8;D3YUT3;D3YUG3;D3Z5R8;D3Z722;S4R223	Q9CZX8;D3YUT3;D3YUG3;D3Z5R8;D3Z722;S4R223	40S ribosomal protein S19	Rps19
23.9711	6	41.5	Q9CZY3;B7ZBY7;E9PY39;B7ZBY6;B2KF55	Q9CZY3;B7ZBY7;E9PY39;B7ZBY6	Ubiquitin-conjugating enzyme E2 variant 1	Ube2v1;Gm20431
25.9714	12	71.5	Q9D031;A2AUR7;Q01730;B1AYQ0;E0CXG5;A0A0A6YWZ2	Q9D031;A2AUR7;Q01730	Ras suppressor protein 1	Rsu1
21.8828	10	16.3	Q9D0E1;B8JK33;B8JK32;A0A3Q4EH91;F6W322;A0A3Q4L2X3	Q9D0E1;B8JK33;B8JK32	Heterogeneous nuclear ribonucleoprotein M	Hnrnpm
19.6269	5	17.8	Q9D0F3;D3Z5B9	Q9D0F3	Protein ERGIC-53	Lman1
25.6745	23	59.4	Q9D0F9;A2CEK3	Q9D0F9;A2CEK3	Phosphoglucomutase-1	Pgm1;Pgm2
24.7767	28	48.8	Q9D0I9	Q9D0I9	Arginine--tRNA ligase, cytoplasmic	Rars
24.902	4	23.8	Q9D0J8	Q9D0J8	Parathymosin	Ptms
24.0438	21	37.4	Q9D0R2;A0A2I3BPK8	Q9D0R2	Threonine--tRNA ligase, cytoplasmic	Tars
21.7402	4	33.6	Q9D0T1	Q9D0T1	NHP2-like protein 1;NHP2-like protein 1, N-terminally processed	Nhp2l1
27.4539	20	50.7	Q9D154;Z4YK03;Q8VHP7;Q5SV42	Q9D154	Leukocyte elastase inhibitor A	Serpinb1a
27.9744	26	76	Q9D1A2;A0A494B9S3;A0A494B9U6	Q9D1A2	Cytosolic non-specific dipeptidase	Cndp2
25.4347	8	46.1	Q9D1D6;A0A2I3BPR1;A0A2I3BRW6	Q9D1D6;A0A2I3BPR1	Collagen triple helix repeat-containing protein 1	Cthrc1
22.9198	6	26.2	Q9D1E6	Q9D1E6	Tubulin-folding cofactor B	Tbcb
20.3983	1	39.3	Q9D1G1;A0A494B945	Q9D1G1;A0A494B945	Ras-related protein Rab-1B	Rab1b
24.8679	5	31.5	Q9D1H9	Q9D1H9	Microfibril-associated glycoprotein 4	Mfap4
22.9778	4	24.8	Q9D1J1;F6RCM5	Q9D1J1;F6RCM5	Adaptin ear-binding coat-associated protein 2	Necap2
20.8683	2	17.6	Q9D1K2	Q9D1K2	V-type proton ATPase subunit F	Atp6v1f
22.1352	3	59.3	Q9D1L9;G3UW70	Q9D1L9;G3UW70	Ragulator complex protein LAMTOR5	Lamtor5
23.0897	7	36.3	Q9D1M0	Q9D1M0	Protein SEC13 homolog	Sec13
20.6238	6	51.1	Q9D1M4	Q9D1M4	Eukaryotic translation elongation factor 1 epsilon-1	Eef1e1
22.076	6	26.6	Q9D1P4;A0A1L1STZ1;A0A1L1STQ1;A0A1L1SSG7;A0A1L1SU22	Q9D1P4;A0A1L1STZ1;A0A1L1STQ1;A0A1L1SSG7;A0A1L1SU22	Cysteine and histidine-rich domain-containing protein 1	Chordc1
24.078	12	36.2	Q9D1Q6	Q9D1Q6	Endoplasmic reticulum resident protein 44	Erp44
23.8901	2	14.5	Q9D1R9;A0A0G2JGY8;A0A0G2JEY6	Q9D1R9;A0A0G2JGY8;A0A0G2JEY6	60S ribosomal protein L34	Rpl34
22.6213	13	42.5	Q9D236;A0A0J9YVC4	Q9D236	Serine protease HTRA3	Htra3
20.2185	2	7.6	Q9D2C2	Q9D2C2	Protein SAAL1	Saal1
18.4049	6	17	Q9D2G2	Q9D2G2	Dihydrolipoyllysine-residue succinyltransferase component of 2-oxoglutarate dehydrogenase complex, mitochondrial	Dlst
22.5825	9	14.4	Q9D2R0	Q9D2R0	Acetoacetyl-CoA synthetase	Aacs
23.4745	4	31.6	Q9D358;A0A1W2P7X3;Q561M1	Q9D358;A0A1W2P7X3;Q561M1	Low molecular weight phosphotyrosine protein phosphatase	Acp1
20.3419	17	49	Q9D379;E9PWK1;F6YTS6;D3Z4M3	Q9D379;E9PWK1	Epoxide hydrolase 1	Ephx1
20.5549	2	13.7	Q9D3D9	Q9D3D9	ATP synthase subunit delta, mitochondrial	Atp5d
20.7744	4	9	Q9D554	Q9D554	Splicing factor 3A subunit 3	Sf3a3
21.3227	7	20.7	Q9D662;A2ANA0;A2AN98;A2AN99;A2AN97	Q9D662	Protein transport protein Sec23B	Sec23b
24.0669	13	48.4	Q9D6X6;A0A140LJH8;A0A140LHF1;A0A140LHE7;A0A140LIL0;A0A140LIH7	Q9D6X6;A0A140LJH8	Serine protease 23	Prss23
19.6153	6	13.4	Q9D6Z1;F7CHQ7;E0CXZ0;F6U250;F6V095;F7CHP9;A2APD7;F6USW7	Q9D6Z1;F7CHQ7;E0CXZ0	Nucleolar protein 56	Nop56
19.4536	1	18.3	Q9D7E4	Q9D7E4	UPF0449 protein C19orf25 homolog
18.6776	2	6.6	Q9D7H3;D6REI7;D6RD00;D3Z263	Q9D7H3;D6REI7;D6RD00;D3Z263	RNA 3-terminal phosphate cyclase	RtcA;Rtca
22.8543	12	60.6	Q9D819	Q9D819	Inorganic pyrophosphatase	Ppa1
20.9635	4	19	Q9D832	Q9D832	DnaJ homolog subfamily B member 4	Dnajb4
20.896	2	7.6	Q9D880	Q9D880	Mitochondrial import inner membrane translocase subunit TIM50	Timm50
21.2598	3	18	Q9D883;G3UW94;E9PWX6;A0A494BA95;E9PWM2;A0A494B9X9;E9Q809;A0A494B947;F8WH71;E9Q5Y2;E9PUZ3;E9Q1I7;E9Q5J3;Q8BGJ9	Q9D883;G3UW94	Splicing factor U2AF 35 kDa subunit	U2af1
22.9744	6	43.9	Q9D892	Q9D892	Inosine triphosphate pyrophosphatase	Itpa
20.4606	2	16.3	Q9D898	Q9D898	Actin-related protein 2/3 complex subunit 5-like protein	Arpc5l
23.0503	6	37.9	Q9D8B3	Q9D8B3	Charged multivesicular body protein 4b	Chmp4b
22.2925	15	37.7	Q9D8E6	Q9D8E6	60S ribosomal protein L4	Rpl4
27.5377	25	64.8	Q9D8N0	Q9D8N0	Elongation factor 1-gamma	Eef1g
19.8857	2	8.1	Q9D8N2;D6RIQ6;Q3TH34	Q9D8N2;D6RIQ6;Q3TH34	Protein FAM45A	Fam45a
24.6096	6	33.3	Q9D8S4;A0A1L1SS58	Q9D8S4	Oligoribonuclease, mitochondrial	Rexo2
20.9579	3	33.6	Q9D8S9	Q9D8S9	BolA-like protein 1	Bola1
24.5439	12	31.7	Q9D8U8	Q9D8U8	Sorting nexin-5	Snx5
23.6671	11	25	Q9D8W5;B1AT36;Q3TRH2	Q9D8W5;B1AT36;Q3TRH2	26S proteasome non-ATPase regulatory subunit 12	Psmd12
23.0897	4	39	Q9D967	Q9D967	Magnesium-dependent phosphatase 1	Mdp1
20.7899	4	22	Q9D9V3;E0CXS3	Q9D9V3	Ethylmalonyl-CoA decarboxylase	Echdc1
23.0872	4	43.5	Q9DAK9	Q9DAK9	14 kDa phosphohistidine phosphatase	Phpt1
23.4284	12	51.8	Q9DAR7;Q3TBW9;D6RFQ0	Q9DAR7;Q3TBW9	m7GpppX diphosphatase	Dcps
20.1874	7	27.6	Q9DAV6;Q9D6A7;I7HJI5	Q9DAV6		Serpinb9b
25.847	12	54.8	Q9DAW9;A0A0G2JDV8;A0A0G2JFI6;A0A0G2JFC8;A0A0G2JFG3	Q9DAW9;A0A0G2JDV8	Calponin-3	Cnn3
24.3594	16	74.6	Q9DB05;P28663	Q9DB05	Alpha-soluble NSF attachment protein	Napa
20.236	4	30.4	Q9DB27;Q9CQ21	Q9DB27	Malignant T-cell-amplified sequence 1	Mcts1
22.7663	6	31.3	Q9DB29;A0A1Y7VLY5;A0A1Y7VKA0;A0A1Y7VKC6	Q9DB29;A0A1Y7VLY5;A0A1Y7VKA0;A0A1Y7VKC6	Isoamyl acetate-hydrolyzing esterase 1 homolog	Iah1
24.8237	1	1.5	Q9DBB9	Q9DBB9	Carboxypeptidase N subunit 2	Cpn2
24.6602	13	37.5	Q9DBC7;A2AI69	Q9DBC7	cAMP-dependent protein kinase type I-alpha regulatory subunit;cAMP-dependent protein kinase type I-alpha regulatory subunit, N-terminally processed	Prkar1a
20.9513	5	12.4	Q9DBE0;A0A2R8VHX0;A0A2R8VHJ2;A0A2R8VHX6;A0A2R8VHN7;A0A2R8VI19;A0A2R8VK60;A0A2R8VI50;A0A2R8VHG5;A0A2R8VI48;A0A2R8VHW7;A0A2R8VK32	Q9DBE0;A0A2R8VHX0	Cysteine sulfinic acid decarboxylase	Csad
23.4767	13	37.7	Q9DBF1;G3UYR8;G3UY72;E9Q1H3;E9Q1G1	Q9DBF1;G3UYR8	Alpha-aminoadipic semialdehyde dehydrogenase	Aldh7a1
26.6815	32	41.4	Q9DBG3;H3BKM0;H3BIY9;H3BJ06;Q5SWR0	Q9DBG3;H3BKM0;H3BIY9	AP-2 complex subunit beta;AP complex subunit beta	Ap2b1
24.8535	15	56.1	Q9DBG5;A0A3B2WCW2	Q9DBG5	Perilipin-3	Plin3
22.2425	2	25	Q9DBG9;B1AUD9	Q9DBG9;B1AUD9	Tax1-binding protein 3	Tax1bp3
20.8956	5	17.9	Q9DBH5	Q9DBH5	Vesicular integral-membrane protein VIP36	Lman2
28.2398	17	72	Q9DBJ1	Q9DBJ1	Phosphoglycerate mutase 1	Pgam1
25.727	9	52.6	Q9DBP5;A0A0R4J093	Q9DBP5;A0A0R4J093	UMP-CMP kinase	Cmpk1
24.1466	10	11.6	Q9DBR7;A0A1W2P750	Q9DBR7;A0A1W2P750	Protein phosphatase 1 regulatory subunit 12A	Ppp1r12a
22.0182	4	25.2	Q9DBZ5;A0A140LJ59;Q3TY56	Q9DBZ5;A0A140LJ59;Q3TY56	Eukaryotic translation initiation factor 3 subunit K	Eif3k
23.4408	11	23.4	Q9DC11;B1AY85;B1AY86	Q9DC11;B1AY85;B1AY86	Plexin domain-containing protein 2	Plxdc2
21.8081	6	18.1	Q9DC50	Q9DC50	Peroxisomal carnitine O-octanoyltransferase	Crot
24.9995	7	45.9	Q9DCC5;P23198;D3Z313;D3Z1A9	Q9DCC5;P23198	Chromobox protein homolog 3	Cbx3
28.4668	23	58.8	Q9DCD0	Q9DCD0	6-phosphogluconate dehydrogenase, decarboxylating	Pgd
22.5525	3	29.9	Q9DCD6;B1AR50	Q9DCD6;B1AR50	Gamma-aminobutyric acid receptor-associated protein	Gabarap
23.8764	10	38.5	Q9DCH4	Q9DCH4	Eukaryotic translation initiation factor 3 subunit F	Eif3f
23.5476	13	40.2	Q9DCL9;D3Z6P1;D6RCU8	Q9DCL9	Multifunctional protein ADE2;Phosphoribosylaminoimidazole-succinocarboxamide synthase;Phosphoribosylaminoimidazole carboxylase	Paics
21.7338	14	59.8	Q9DCN2;F2Z456	Q9DCN2;F2Z456	NADH-cytochrome b5 reductase 3;NADH-cytochrome b5 reductase 3 membrane-bound form;NADH-cytochrome b5 reductase 3 soluble form;NADH-cytochrome b5 reductase	Cyb5r3
20.5659	2	13.5	Q9DCR2;A0A286YD58;A0A286YDU3	Q9DCR2;A0A286YD58;A0A286YDU3	AP-3 complex subunit sigma-1	Ap3s1
23.4009	8	60.6	Q9DCT8;A0A0G2JF37	Q9DCT8;A0A0G2JF37	Cysteine-rich protein 2	Crip2
19.6475	7	60.9	Q9DCX2;B1ASE2	Q9DCX2;B1ASE2	ATP synthase subunit d, mitochondrial	Atp5h
20.9147	3	19.8	Q9EP52;A0A3B2W899	Q9EP52	Twisted gastrulation protein homolog 1	Twsg1
20.5333	6	16.4	Q9EP64	Q9EP64	Tenomodulin	Tnmd
23.9112	8	33.6	Q9EPC1;Q3UF75	Q9EPC1;Q3UF75	Alpha-parvin	Parva
22.7367	7	21.5	V9GXM1;Q9EPJ9;Q3TGS9;V9GWV1	V9GXM1;Q9EPJ9;Q3TGS9;V9GWV1	ADP-ribosylation factor GTPase-activating protein 1	Arfgap1
23.7686	19	25.9	Q9EPL2	Q9EPL2	Calsyntenin-1;Soluble Alc-alpha;CTF1-alpha	Clstn1
22.6916	14	18.5	Q9EPL8;A0A140LHD0	Q9EPL8	Importin-7	Ipo7
21.8663	7	27.9	Q9EQ80;D3Z0G0;E9PWJ6	Q9EQ80;D3Z0G0	NIF3-like protein 1	Nif3l1
21.5857	6	35.9	Q9EQC7	Q9EQC7	Follistatin-related protein 3	Fstl3
26.3496	23	38.2	Q9EQH3	Q9EQH3	Vacuolar protein sorting-associated protein 35	Vps35
20.8227	19	33.3	Q9EQK5;E9Q3X0;D3Z2N7	Q9EQK5;E9Q3X0	Major vault protein	Mvp
24.6602	14	33.5	Q9EQP2	Q9EQP2	EH domain-containing protein 4	Ehd4
23.4223	6	29.2	Q9ER00	Q9ER00	Syntaxin-12	Stx12
23.6873	21	28	Q9ER72;A0A140LII7;A0A140LIB6	Q9ER72	Cysteine--tRNA ligase, cytoplasmic	Cars
18.7865	1	10.7	Q9ER81	Q9ER81	Torsin-1A-interacting protein 2, isoform IFRG15	Tor1aip2
19.9725	2	10.4	Q9ERB0	Q9ERB0	Synaptosomal-associated protein 29	Snap29
21.063	6	31.7	Q9ERE7;D3YVR4	Q9ERE7;D3YVR4	LDLR chaperone MESD	Mesdc2
22.1574	4	24.3	Q9ERF3;D6RDC7;Q8BVQ0;D6RJ72	Q9ERF3;D6RDC7;Q8BVQ0	WD repeat-containing protein 61;WD repeat-containing protein 61, N-terminally processed	Wdr61
22.4582	10	16.9	Q9ERG0	Q9ERG0	LIM domain and actin-binding protein 1	Lima1
24.934	23	32.7	Q9ERK4;E9Q1T9;F6ZEW4;E9QAX7	Q9ERK4;E9Q1T9;F6ZEW4;E9QAX7	Exportin-2	Cse1l
22.1682	3	1.6	Q9ERU9	Q9ERU9	E3 SUMO-protein ligase RanBP2	Ranbp2
24.4997	5	28.3	Q9EST5	Q9EST5	Acidic leucine-rich nuclear phosphoprotein 32 family member B	Anp32b
19.9854	2	5.5	Q9ESX5;F6S1S5;B7ZCL7	Q9ESX5;F6S1S5;B7ZCL7	H/ACA ribonucleoprotein complex subunit 4	Dkc1
22.55	6	35.9	Q9ESY9	Q9ESY9	Gamma-interferon-inducible lysosomal thiol reductase	Ifi30
22.7718	10	33.4	Q9ET22	Q9ET22	Dipeptidyl peptidase 2	Dpp7
24.4884	15	17.1	Q9ET54;D3Z1J5;A0A1W2P7G1;Q5DTJ9	Q9ET54;D3Z1J5	Palladin	Palld
21.877	4	23.9	Q9JHH9;F2Z4A2	Q9JHH9;F2Z4A2	Coatomer subunit zeta-2	Copz2
23.5768	13	34.9	Q9JHI0;Q3UW97	Q9JHI0;Q3UW97	Matrix metalloproteinase-19	Mmp19
23.3896	9	28.7	Q9JHJ0;A0A1L1SQ12;A0A1L1SR42	Q9JHJ0	Tropomodulin-3	Tmod3
21.3225	7	31.8	Q9JHQ5;A0A1L1ST13;F6VG18;A0A1L1SSX7;E9Q9P1;F6VTH5	Q9JHQ5;A0A1L1ST13;F6VG18;A0A1L1SSX7;E9Q9P1;F6VTH5	Leucine zipper transcription factor-like protein 1	Lztfl1
27.4327	124	33.7	Q9JHU4;F6ZX84	Q9JHU4	Cytoplasmic dynein 1 heavy chain 1	Dync1h1
21.298	7	16.5	Q9JHU9	Q9JHU9	Inositol-3-phosphate synthase 1	Isyna1
25.3406	11	66.7	Q9JHW2;A0A338P6G0;A0A338P7A1;A0A338P6Z4	Q9JHW2;A0A338P6G0;A0A338P7A1	Omega-amidase NIT2	Nit2
23.2636	5	29.9	Q9JI75;A0A1Y7VMA0;A0A1Y7VL95	Q9JI75;A0A1Y7VMA0;A0A1Y7VL95	Ribosyldihydronicotinamide dehydrogenase [quinone]	Nqo2
26.2009	28	41.6	Q9JIF7	Q9JIF7	Coatomer subunit beta	Copb1
27.9807	20	74.8	Q9JII6;B1AXW3	Q9JII6;B1AXW3	Alcohol dehydrogenase [NADP(+)]	Akr1a1
24.4013	7	7.6	Q9JJ28	Q9JJ28	Protein flightless-1 homolog	Flii
26.2613	8	62.2	Q9JJH1	Q9JJH1	Ribonuclease 4	Rnase4
21.249	4	32.9	Q9JJI8	Q9JJI8	60S ribosomal protein L38	Rpl38
18.4246	1	3.3	Q9JJN5	Q9JJN5	Carboxypeptidase N catalytic chain	Cpn1
26.8745	8	78.9	Q9JJU8	Q9JJU8	SH3 domain-binding glutamic acid-rich-like protein	Sh3bgrl
19.0675	3	10.7	Q9JK23;A0A3B2W3V4;A0A3B2WB82	Q9JK23;A0A3B2W3V4;A0A3B2WB82	Proteasome assembly chaperone 1	Psmg1
24.4436	14	39.7	Q9JK53	Q9JK53	Prolargin	Prelp
22.4076	10	33.2	Q9JK81;F8WGG3;F7A3N3	Q9JK81;F8WGG3;F7A3N3	UPF0160 protein MYG1, mitochondrial	Myg1
24.0182	9	51.3	Q9JKB1;A0A2I3BQ39	Q9JKB1;A0A2I3BQ39	Ubiquitin carboxyl-terminal hydrolase isozyme L3	Uchl3
27.3116	70	57.8	Q9JKF1;A0A0U1RNG5;A0A0U1RPU3;Q3UQP1;F8VQ29;Q3UQ44	Q9JKF1	Ras GTPase-activating-like protein IQGAP1	Iqgap1
20.4712	14	20.5	Q9JKR6;F6TRP3;A0A1L1SQ34;E0CYZ2	Q9JKR6	Hypoxia up-regulated protein 1	Hyou1
19.9426	5	5.3	Q9JLI8	Q9JLI8	Squamous cell carcinoma antigen recognized by T-cells 3	Sart3
21.8297	4	9.3	Q9JLJ2;Q3U367	Q9JLJ2;Q3U367	4-trimethylaminobutyraldehyde dehydrogenase	Aldh9a1
24.0178	18	44	Q9JLV1	Q9JLV1	BAG family molecular chaperone regulator 3	Bag3
22.2308	14	22.4	Q9JLV5;E9Q4T8;F6ZZK0;F6R0N8;F6UY44	Q9JLV5;E9Q4T8	Cullin-3	Cul3
24.5236	6	45.5	Q9JM14;A2A9X5	Q9JM14;A2A9X5	5(3)-deoxyribonucleotidase, cytosolic type	Nt5c
21.7662	8	20.7	Q9JM58;F6T1W4;F6RP70	Q9JM58	Cytokine receptor-like factor 1	Crlf1
25.4381	7	49.4	Q9JM76;H7BWZ3;D3Z2F7;D3Z2F8;A0A0G2JFK7	Q9JM76;H7BWZ3;D3Z2F7;D3Z2F8;A0A0G2JFK7	Actin-related protein 2/3 complex subunit 3	Arpc3
21.0321	2	18.2	Q9JMG1	Q9JMG1	Endothelial differentiation-related factor 1	Edf1
24.4805	17	41.1	Q9JMH6;A0A1W2P6U1	Q9JMH6	Thioredoxin reductase 1, cytoplasmic	Txnrd1
22.2475	2	7.2	Q9JMK0	Q9JMK0	Beta-1,4-galactosyltransferase 5	B4galt5
24.0431	5	65.4	Q9QUH0;A0A1Y7VM65	Q9QUH0;A0A1Y7VM65	Glutaredoxin-1	Glrx
25.0935	10	56	Q9QUI0;A0A0A6YXF6;Q9CR99;A0A0A6YWJ1	Q9QUI0;A0A0A6YXF6	Transforming protein RhoA	Rhoa
26.0707	14	58.9	Q9QUM9;E0CXB1;E0CYT2	Q9QUM9;E0CXB1	Proteasome subunit alpha type-6	Psma6
25.8364	12	46.4	Q9QUN9	Q9QUN9	Dickkopf-related protein 3	Dkk3
26.9268	31	60.4	Q9QUR6	Q9QUR6	Prolyl endopeptidase	Prep
21.9752	4	39.4	Q9QUR7;Q3ULQ2	Q9QUR7	Peptidyl-prolyl cis-trans isomerase NIMA-interacting 1	Pin1
22.8268	14	26.6	Q9QWL7;Q61781	Q9QWL7;Q61781	Keratin, type I cytoskeletal 17;Keratin, type I cytoskeletal 14	Krt17;Krt14
21.407	10	28	Q9QWR8;A0A2R8VHC0;Q3UZX5;A0A2R8VHH9;A0A2R8W742;A0A2R8VHU7;A0A2R8VHJ3	Q9QWR8;A0A2R8VHC0;Q3UZX5;A0A2R8VHH9	Alpha-N-acetylgalactosaminidase	Naga
20.3315	4	23.8	Q9QXP7	Q9QXP7	Complement C1q tumor necrosis factor-related protein 1	C1qtnf1
29.87	250	57.9	Q9QXS1;E9Q3W4;A0A3B2W7J8;A0A0R4J218;A0A0R4J223;E9PW24	Q9QXS1;E9Q3W4	Plectin	Plec
23.8289	8	48.9	Q9QXT0;A0A1W2P729	Q9QXT0;A0A1W2P729	Protein canopy homolog 2	Cnpy2
19.9023	2	2.1	Q9QXX0	Q9QXX0	Protein jagged-1	Jag1
25.9283	18	77.5	Q9QYB1	Q9QYB1	Chloride intracellular channel protein 4	Clic4
22.9248	12	44.4	Q9QYJ0	Q9QYJ0	DnaJ homolog subfamily A member 2	Dnaja2
20.6485	5	10.8	Q9QYR9	Q9QYR9	Acyl-coenzyme A thioesterase 2, mitochondrial	Acot2
22.8077	5	20.1	Q9QZ08;D3YXG2;Q9D997	Q9QZ08;D3YXG2;Q9D997	N-acetyl-D-glucosamine kinase	Nagk
21.2604	5	18.2	Q9QZB7;A0A1Y7VL71	Q9QZB7	Actin-related protein 10	Actr10
23.4887	10	40.6	Q9QZD9;A2AE03	Q9QZD9;A2AE03	Eukaryotic translation initiation factor 3 subunit I	Eif3i
26.5936	33	58.1	Q9QZE5;Q7TNQ1	Q9QZE5	Coatomer subunit gamma-1	Copg1
23.1204	8	39.7	Q9QZE7;A0A1D5RLR0	Q9QZE7;A0A1D5RLR0	Translin-associated protein X	Tsnax
24.1983	15	41.7	Q9QZF2	Q9QZF2	Glypican-1;Secreted glypican-1	Gpc1
22.7821	9	22.9	Q9QZM0	Q9QZM0	Ubiquilin-2	Ubqln2
19.9315	3	13.2	Q9QZQ8;Q8CCK0	Q9QZQ8	Core histone macro-H2A.1	H2afy
21.3189	6	9.2	Q9R001	Q9R001	A disintegrin and metalloproteinase with thrombospondin motifs 5	Adamts5
20.6836	11	28.1	Q9R013;A0A494BB65;A0A494BBJ2	Q9R013	Cathepsin F	Ctsf
20.775	10	23.9	Q9R045;A0A0A6YXQ1;Q8R0Z6;Q640P2	Q9R045;A0A0A6YXQ1	Angiopoietin-related protein 2	Angptl2
24.829	13	58.5	Q9R059;F2Z455;D6RJ68	Q9R059;F2Z455	Four and a half LIM domains protein 3	Fhl3
23.4205	6	31.8	Q9R062;V9GX26;K3W4S6	Q9R062;V9GX26;K3W4S6	Glycogenin-1	Gyg1;Gyg
19.4066	1	11.1	Q9R078	Q9R078	5-AMP-activated protein kinase subunit beta-1	Prkab1
24.4858	22	45.5	Q9R0E1;F6W3Q8	Q9R0E1	Procollagen-lysine,2-oxoglutarate 5-dioxygenase 3	Plod3
25.183	23	43	Q9R0E2;F6WNR1;A8Y5E6	Q9R0E2	Procollagen-lysine,2-oxoglutarate 5-dioxygenase 1	Plod1
26.7054	38	65.3	Q9R0G6;A0A1D5RMB8;A0A1D5RM48	Q9R0G6	Cartilage oligomeric matrix protein	Comp
22.0251	7	14.7	Q9R0H0;A2A848	Q9R0H0;A2A848	Peroxisomal acyl-coenzyme A oxidase 1	Acox1
24.1221	17	42.2	Q9R0M3;A2BE45	Q9R0M3;A2BE45	Sushi-repeat-containing protein SRPX	Srpx
22.5869	8	26.8	Q9R0N0	Q9R0N0	Galactokinase	Galk1
24.3537	11	72.1	Q9R0P5	Q9R0P5	Destrin	Dstn
19.3175	3	16.8	Q9R0Q6;A0A0G2JF52;D3YVI5	Q9R0Q6;A0A0G2JF52;D3YVI5	Actin-related protein 2/3 complex subunit 1A	Arpc1a
25.5653	8	55.6	Q9R0Q7;D3Z7C6	Q9R0Q7;D3Z7C6	Prostaglandin E synthase 3	Ptges3
17.425	6	15.9	Q9R0X4;Q32MW3	Q9R0X4;Q32MW3	Acyl-coenzyme A thioesterase 9, mitochondrial;Acyl-coenzyme A thioesterase 10, mitochondrial	Acot9;Acot10
24.6929	12	68	Q9R0Y5;Z4YN97;A0A0A6YXW8	Q9R0Y5	Adenylate kinase isoenzyme 1	Ak1
19.9203	3	6.8	Q9R111;D3YU09;A0A494B982	Q9R111	Guanine deaminase	Gda
26.4353	22	65.8	Q9R118	Q9R118	Serine protease HTRA1	Htra1
26.0838	12	68.2	Q9R1P0;E9PW69;E9Q0X0	Q9R1P0;E9PW69;E9Q0X0	Proteasome subunit alpha type-4;Proteasome subunit alpha type	Psma4
25.2089	8	51.2	Q9R1P1	Q9R1P1	Proteasome subunit beta type-3	Psmb3
24.529	12	53.7	Q9R1P3	Q9R1P3	Proteasome subunit beta type-2	Psmb2
26.1147	16	74.5	Q9R1P4;A0A1B0GS70	Q9R1P4;A0A1B0GS70	Proteasome subunit alpha type-1	Psma1
20.2224	1	16.1	Q9R1Q8	Q9R1Q8	Transgelin-3	Tagln3
24.219	14	54	Q9R1T2	Q9R1T2	SUMO-activating enzyme subunit 1;SUMO-activating enzyme subunit 1, N-terminally processed	Sae1
21.0215	4	5.9	Q9R1V7	Q9R1V7	Disintegrin and metalloproteinase domain-containing protein 23	Adam23
20.2537	27	33.9	Q9WTI7;Q5ND45	Q9WTI7	Unconventional myosin-Ic	Myo1c
22.1222	3	35.5	Q9WTL7	Q9WTL7	Acyl-protein thioesterase 2	Lypla2
20.8824	4	11	Q9WTM5;A0A1B0GT54;A0A1B0GSR4;A0A1B0GRW3;A0A1B0GR89	Q9WTM5;A0A1B0GT54;A0A1B0GSR4;A0A1B0GRW3	RuvB-like 2	Ruvbl2
23.9439	10	61.1	Q9WTP6;F7BP55	Q9WTP6	Adenylate kinase 2, mitochondrial;Adenylate kinase 2, mitochondrial, N-terminally processed	Ak2
19.777	3	18.1	Q9WTP7;F6RP11	Q9WTP7	GTP:AMP phosphotransferase AK3, mitochondrial	Ak3
24.7952	51	47.2	Q9WTQ5;A0A668KLV9;A0A668KLD3;A0A668KM55	Q9WTQ5;A0A668KLV9;A0A668KLD3	A-kinase anchor protein 12	Akap12
21.5646	3	10.2	Q9WTU6;A0A0G2JG69;A0A0G2JGL2;Q3TQZ7;Q8C9D4;Q80W80;A0A5F8MP75;E9QN59;Q61831	Q9WTU6	Mitogen-activated protein kinase 9	Mapk9
24.2807	10	56.4	Q9WTX5;E9PUV4	Q9WTX5	S-phase kinase-associated protein 1	Skp1
23.3329	11	19.2	Q9WTX6;Q3TPM3;A0A0N4SUW1;D3Z2H3	Q9WTX6;Q3TPM3	Cullin-1	Cul1
23.273	5	48.1	Q9WU28;H7BWX1;E9PZ62;E9PVG3	Q9WU28;H7BWX1	Prefoldin subunit 5	Pfdn5
26.2866	36	52.8	Q9WU78	Q9WU78	Programmed cell death 6-interacting protein	Pdcd6ip
23.2328	14	26.5	Q9WUA2;A0A087WS80;A0A087WPV4;A0A087WQ15	Q9WUA2	Phenylalanine--tRNA ligase beta subunit	Farsb
22.8936	5	33.9	Q9WUK2	Q9WUK2	Eukaryotic translation initiation factor 4H	Eif4h
25.7539	15	39.5	Q9WUM3;A0A494B9Y4;D3YUG6;A0A494BAI1	Q9WUM3;A0A494B9Y4	Coronin-1B	Coro1b
26.1702	16	37.3	Q9WUM4;E9PX03;E9PZJ0;E9PVJ1;B9EIZ7;Q920M5	Q9WUM4	Coronin-1C	Coro1c
26.4665	15	61.1	Q9WUU7	Q9WUU7	Cathepsin Z	Ctsz
22.7053	1	4	Q9WV19	Q9WV19		Cyp2g1
24.0787	21	61.4	Q9WV54;D3Z505	Q9WV54	Acid ceramidase;Acid ceramidase subunit alpha;Acid ceramidase subunit beta	Asah1
23.6572	9	41.8	Q9WV55;A0A3B2W837	Q9WV55	Vesicle-associated membrane protein-associated protein A	Vapa
21.066	2	22.7	Q9WVA2;Q4FZG7	Q9WVA2;Q4FZG7	Mitochondrial import inner membrane translocase subunit Tim8 A;Putative mitochondrial import inner membrane translocase subunit Tim8 A-B	Timm8a1;Timm8a2
28.1178	14	75.9	Q9WVA4;A0A0A6YXG6	Q9WVA4;A0A0A6YXG6	Transgelin-2	Tagln2
23.7268	17	56.1	Q9WVJ2;E9Q5I9;F6ZQQ3;E9Q0U1;F6PXS6;E9PY93	Q9WVJ2;E9Q5I9	26S proteasome non-ATPase regulatory subunit 13	Psmd13
22.8952	9	30.2	Q9WVJ3;A0A2I3BS14;A0A2I3BPG0	Q9WVJ3;A0A2I3BS14;A0A2I3BPG0	Carboxypeptidase Q	Cpq
24.6332	20	43.3	Q9WVK4	Q9WVK4	EH domain-containing protein 1	Ehd1
22.3586	4	11.2	Q9Z0E6;E9Q2N7;Q01514	Q9Z0E6	Interferon-induced guanylate-binding protein 2	Gbp2
20.7488	2	9.3	Q9Z0G0	Q9Z0G0	PDZ domain-containing protein GIPC1	Gipc1
26.8481	8	45.6	Q9Z0J0	Q9Z0J0	Epididymal secretory protein E1	Npc2
19.2478	2	5.6	Q9Z0L0	Q9Z0L0	Trophoblast glycoprotein	Tpbg
24.7674	10	35	Q9Z0L8	Q9Z0L8	Gamma-glutamyl hydrolase	Ggh
19.9872	7	20.2	Q9Z0M5	Q9Z0M5	Lysosomal acid lipase/cholesteryl ester hydrolase	Lipa
25.5672	18	49.8	Q9Z0N1;A2AAW9	Q9Z0N1;A2AAW9	Eukaryotic translation initiation factor 2 subunit 3, X-linked	Eif2s3x
24.6529	12	50.1	Q9Z0P5;A0A1L1SU53;A0A1L1STC8;A0A087WRG4	Q9Z0P5;A0A1L1SU53;A0A1L1STC8	Twinfilin-2	Twf2
22.1712	9	39.9	Q9Z0S1;A0A1B0GRV0;D3Z0E6;D3Z5X0	Q9Z0S1;A0A1B0GRV0;D3Z0E6	3(2),5-bisphosphate nucleotidase 1	Bpnt1
24.8139	19	42	Q9Z100	Q9Z100	Probable carboxypeptidase X1	Cpxm1
17.5619	17	28.8	Q9Z110;H3BKK0;H3BKJ8;H3BLE8;D3Z0B4	Q9Z110	Delta-1-pyrroline-5-carboxylate synthase;Glutamate 5-kinase;Gamma-glutamyl phosphate reductase	Aldh18a1
24.1509	23	41.1	Q9Z175;E9Q0X7	Q9Z175;E9Q0X7	Lysyl oxidase homolog 3	Loxl3
23.6237	6	19.9	Q9Z1A1;B8JJG7;B8JJG8;B8JJG9;F6QJV5	Q9Z1A1;B8JJG7;B8JJG8;B8JJG9;F6QJV5		Tfg
19.9879	3	16.1	Q9Z1B5	Q9Z1B5	Mitotic spindle assembly checkpoint protein MAD2A	Mad2l1
22.8973	9	31.2	Q9Z1D1	Q9Z1D1	Eukaryotic translation initiation factor 3 subunit G	Eif3g
24.3058	15	38.2	Q9Z1F9;H3BLR3;H3BLM2;H3BJQ2;A2BH29	Q9Z1F9	SUMO-activating enzyme subunit 2	Uba2
21.0789	5	17.3	Q9Z1G3;A0A2I3BPD0;A0A2I3BQD9	Q9Z1G3	V-type proton ATPase subunit C 1	Atp6v1c1
25.7393	20	54.2	Q9Z1N5;G3UXI6	Q9Z1N5	Spliceosome RNA helicase Ddx39b	Ddx39b
23.3894	8	36.3	Q9Z1P8;G3UWT7	Q9Z1P8	Angiopoietin-related protein 4	Angptl4
26.2401	16	82.6	Q9Z1Q5	Q9Z1Q5	Chloride intracellular channel protein 1	Clic1
23.7635	21	24.9	Q9Z1Q9;G3UY93;G3UZ22;G3UYW2	Q9Z1Q9;G3UY93	Valine--tRNA ligase	Vars
28.393	2	9.3	Q9Z1R9	Q9Z1R9		Prss1
23.1527	11	12.3	Q9Z1T1;A0A338P6V5;A0A571BEW4;A0A571BES1;Q9JME5	Q9Z1T1	AP-3 complex subunit beta-1	Ap3b1
23.8498	25	42.2	Q9Z1T2	Q9Z1T2	Thrombospondin-4	Thbs4
24.5788	25	38.5	Q9Z1Z0;A0A0J9YUG0	Q9Z1Z0	General vesicular transport factor p115	Uso1
23.0893	10	40	Q9Z1Z2	Q9Z1Z2	Serine-threonine kinase receptor-associated protein	Strap
24.2551	9	25.6	Q9Z204;A0A2I3BRM6;A0A2I3BQH3	Q9Z204;A0A2I3BRM6	Heterogeneous nuclear ribonucleoproteins C1/C2	Hnrnpc
23.0039	13	28.1	Q9Z247	Q9Z247	Peptidyl-prolyl cis-trans isomerase FKBP9	Fkbp9
23.3059	11	30.1	Q9Z2L6	Q9Z2L6	Multiple inositol polyphosphate phosphatase 1	Minpp1
20.4595	4	19.4	Q9Z2M7	Q9Z2M7	Phosphomannomutase 2	Pmm2
21.0474	6	20.3	Q9Z2N8;A0A0A6YWG8;D3YVN1;A0A0A6YWR1	Q9Z2N8;A0A0A6YWG8;D3YVN1	Actin-like protein 6A	Actl6a
19.7141	5	33.7	Q9Z2T6;Q9CPR6	Q9Z2T6	Keratin, type II cuticular Hb5	Krt85
26.3107	11	59.7	Q9Z2U0;A0A338P7D7;Q9CWH6;B7ZMS4;A0A3Q4L361;A0A3Q4EHS3;A0A3Q4EG42	Q9Z2U0;A0A338P7D7	Proteasome subunit alpha type-7	Psma7
24.4786	7	39.4	Q9Z2U1	Q9Z2U1	Proteasome subunit alpha type-5	Psma5
25.718	11	44.6	Q9Z2X1;J3QM80;J3QMT0;J3QP45	Q9Z2X1;J3QM80	Heterogeneous nuclear ribonucleoprotein F;Heterogeneous nuclear ribonucleoprotein F, N-terminally processed	Hnrnpf
Log2 LFQ intensity Col1a2+/+ 4-PBA	Razor + unique peptides	Sequence coverage [%]	Protein IDs	Majority protein IDs	Protein names	Gene names
18.8893	3	9	A0A087WNV1;A0A087WSR7;A0A087WR52;Q8K2K6;A0A087WRL1	A0A087WNV1;A0A087WSR7;A0A087WR52;Q8K2K6;A0A087WRL1	Arf-GAP domain and FG repeat-containing protein 1	Agfg1
19.6305	2	4.8	A0A087WQA0;F8WI22;Q8K019;A0A087WRN1	A0A087WQA0;F8WI22;Q8K019;A0A087WRN1	Bcl-2-associated transcription factor 1	Bclaf1
22.09	5	25.2	A0A087WR20;P49935;D3Z437	A0A087WR20;P49935	Pro-cathepsin H;Cathepsin H mini chain;Cathepsin H;Cathepsin H heavy chain;Cathepsin H light chain	Ctsh
21.1362	2	60.7	J3QQ16;A0A087WS16	J3QQ16;A0A087WS16		Col6a3
20.7126	2	21.7	A0A087WS96;Q8BG73	A0A087WS96;Q8BG73	SH3 domain-binding glutamic acid-rich-like protein;SH3 domain-binding glutamic acid-rich-like protein 2	Sh3bgrl2
19.1176	2	4.5	A0A0A6YVY7;A0A0A6YW28;P35123;Q99K46	A0A0A6YVY7;A0A0A6YW28;P35123;Q99K46	Ubiquitin carboxyl-terminal hydrolase;Ubiquitin carboxyl-terminal hydrolase 4;Ubiquitin carboxyl-terminal hydrolase 11	Usp4;Usp11
25.5291	18	20.2	A0A0B4J1F0;P61622	A0A0B4J1F0;P61622	Integrin alpha-11	Itga11
18.6816	1	39.5	A0A0G2JEF1;D3YZ05;D3Z151;Q99LC8	A0A0G2JEF1;D3YZ05;D3Z151;Q99LC8	Translation initiation factor eIF-2B subunit alpha	Eif2b1
20.2262	8	16	A0A0J9YUE9;A0A0J9YUN4;P39053;D6RH60;F6W8Z8	A0A0J9YUE9;A0A0J9YUN4;P39053	Dynamin-1	Dnm1
21.3416	1	65.8	A0A0J9YUQ8;A0A0J9YUJ8	A0A0J9YUQ8
21.7476	1	6.4	A0A0J9YV87;P26618	A0A0J9YV87;P26618	Platelet-derived growth factor receptor alpha	Pdgfra
18.9824	1	9	A0A0N4SUP3;A0A0N4SV38;A0A0N4SVI8;E9QKZ7;A0A0N4SV80;E9QML5;Q61464	A0A0N4SUP3;A0A0N4SV38;A0A0N4SVI8;E9QKZ7;A0A0N4SV80;E9QML5;Q61464	Zinc finger protein 638	Zfml;Znf638
20.825	3	11	A0A0N4SV16;Q9CZ52	A0A0N4SV16;Q9CZ52	Anthrax toxin receptor 1	Antxr1
20.1928	4	19.4	A0A0R4J058;A0A0R4J242;Q922Q9;A0A1B0GSH5;D3YWG2;G8JL55	A0A0R4J058;A0A0R4J242;Q922Q9;A0A1B0GSH5;D3YWG2;G8JL55	Chitinase domain-containing protein 1	Chid1
26.2507	27	53.7	A0A0R4J0C4;Q9D2L5;A0A140LHE5	A0A0R4J0C4;Q9D2L5	Inactive carboxypeptidase-like protein X2	Cpxm2
19.7521	1	2.6	F6SLK1;A0A0R4J0F6;Q99KY4	F6SLK1;A0A0R4J0F6;Q99KY4	Cyclin-G-associated kinase	Gak
21.7072	8	31.6	A0A0R4J0H5;A0A140T8R4;Q6S5C2	A0A0R4J0H5;A0A140T8R4;Q6S5C2	N-acetylglucosamine-1-phosphotransferase subunit gamma	Gnptg
20.8294	4	12.5	A0A0R4J131;Q8CIF4	A0A0R4J131;Q8CIF4	Biotinidase	Btd
18.2968	1	1.4	G3X9S2;A0A0R4J1Q7;P06802	G3X9S2;A0A0R4J1Q7;P06802	Ectonucleotide pyrophosphatase/phosphodiesterase family member 1;Alkaline phosphodiesterase I;Nucleotide pyrophosphatase	Enpp1
25.9861	2	5.3	G3X8W7;A0A0R4J1W7;Q8BGZ4	G3X8W7;A0A0R4J1W7;Q8BGZ4	Cell division cycle protein 23 homolog	Cdc23
19.9144	3	4.6	A0A0R4J2D2;Q8K007;A0A087WR86	A0A0R4J2D2;Q8K007	Extracellular sulfatase Sulf-1	Sulf1
20.4449	1	31	A0A0U1RPZ6;A0A0U1RNW1;P16382	A0A0U1RPZ6;A0A0U1RNW1;P16382	Interleukin-4 receptor subunit alpha;Soluble interleukin-4 receptor subunit alpha	Il4r
20.1423	7	12.9	G3X909;G3UY21;A0A140T8T2;G3UYX7;Q9R1B9;G3UZ61	G3X909;G3UY21;A0A140T8T2;G3UYX7;Q9R1B9	Slit homolog 2 protein;Slit homolog 2 protein N-product;Slit homolog 2 protein C-product	Slit2
15.2963	1	10	A0A1B0GRG3;A0A1B0GSK8;O35566	A0A1B0GRG3;A0A1B0GSK8;O35566	CD151 antigen	Cd151
19.7933	2	7.9	A0A1B0GS09;Q61187;D3Z2V5;D3Z0S9;A0A1B0GS10	A0A1B0GS09;Q61187;D3Z2V5;D3Z0S9;A0A1B0GS10	Tumor susceptibility gene 101 protein	Tsg101
19.0575	1	14	A0A1B0GSQ7;D3Z4V6;J3QN85;P16092	A0A1B0GSQ7;D3Z4V6;J3QN85;P16092	Fibroblast growth factor receptor;Fibroblast growth factor receptor 1	Fgfr1
20.3025	1	21.8	A0A1B0GTA0;D3YWS7;F6SJM7;Q8R2K1	A0A1B0GTA0;D3YWS7;F6SJM7;Q8R2K1	Fucose mutarotase	Fuom
22.6308	5	25.6	A0A1C7ZMZ5;P46412;A0A1C7ZMZ7;P21765	A0A1C7ZMZ5;P46412;A0A1C7ZMZ7	Glutathione peroxidase 3	Gpx3
19.5652	1	14.3	A0A1L1SRT4;A0A1L1SRB5;A0A1L1SRW2;A0A1L1STF2;A0A1L1SU68;A0A1L1SRT5;Q91W67	A0A1L1SRT4;A0A1L1SRB5;A0A1L1SRW2;A0A1L1STF2;A0A1L1SU68;A0A1L1SRT5;Q91W67	Ubiquitin-like protein 7	Ubl7
20.4093	1	1	A0A1L1STZ4;P29477	A0A1L1STZ4;P29477	Nitric oxide synthase, inducible	Nos2
20.3591	4	10.2	A0A1N9M4K1;A0A1L1SU77;P70665	A0A1N9M4K1;A0A1L1SU77;P70665	Sialate O-acetylesterase;Sialate O-acetylesterase small subunit;Sialate O-acetylesterase large subunit	Siae
20.5198	1	27.8	A0A1W2P6U5;A0A1W2P6E4;Q8BSU7	A0A1W2P6U5;A0A1W2P6E4;Q8BSU7	MOB kinase activator 3A	Mob3a
19.3925	1	19.5	A0A1W2P7F1;Q8CFG8	A0A1W2P7F1;Q8CFG8	Complement C1s-B subcomponent;Complement C1s-B subcomponent heavy chain;Complement C1s-B subcomponent light chain	C1sb
20.1448	3	3.6	B2RRF0;A0A1W2P7Y1;P35822	B2RRF0;A0A1W2P7Y1;P35822	Protein-tyrosine-phosphatase;Receptor-type tyrosine-protein phosphatase kappa	Ptprk
18.9696	2	4.7	A0A1Y7VLY3;Q9QXK7;A0A1Y7VJV9;A0A1Y7VNI9;A0A1Y7VJU9;A0A1Y7VIZ9;A0A1Y7VJ97	A0A1Y7VLY3;Q9QXK7;A0A1Y7VJV9;A0A1Y7VNI9;A0A1Y7VJU9;A0A1Y7VIZ9;A0A1Y7VJ97	Cleavage and polyadenylation specificity factor subunit 3	Cpsf3
20.3233	2	28	A0A1Y7VN70;Q80Y14	A0A1Y7VN70;Q80Y14	Glutaredoxin-related protein 5, mitochondrial	Glrx5
19.0599	3	11.1	A0A2R8VHF9;E9QPE7;A0A338P6K2;O08638	A0A2R8VHF9;E9QPE7;A0A338P6K2;O08638	Myosin-11	Myh11
19.4985	4	25.5	A0A3Q4EI12;P35293;A0A452J8C1;A0A3Q4EIF7	A0A3Q4EI12;P35293;A0A452J8C1	Ras-related protein Rab-18	Rab18
20.9605	1	4.7	A0A494BA39;A0A494B9F0;A0A494B953;A0A494BAG2;A0A494BAX0;Q8CFI0;A0A494BAE4;A0A494B9L5;E9PXB7;G3X9H8;A0A286YCR1	A0A494BA39;A0A494B9F0;A0A494B953;A0A494BAG2;A0A494BAX0;Q8CFI0;A0A494BAE4;A0A494B9L5;E9PXB7;G3X9H8	E3 ubiquitin-protein ligase NEDD4-like	Nedd4l
19.6914	1	2	A0A494B9G7;G5E8Y6;A0A494BA91;E9QP49;Q99MS7	A0A494B9G7;G5E8Y6;A0A494BA91;E9QP49;Q99MS7	EH domain-binding protein 1-like protein 1	Ehbp1l1
21.2464	5	13.4	A0A494B9H1;Q9EPK6;A0A494B9B2	A0A494B9H1;Q9EPK6;A0A494B9B2	Nucleotide exchange factor SIL1	Sil1
19.5644	1	4.9	A0A494BAE3;A0A494BA20;D3Z4B2;Q9CWZ7	A0A494BAE3;A0A494BA20;D3Z4B2;Q9CWZ7	Gamma-soluble NSF attachment protein	Napg
21.5398	4	17.7	A0A494BB95;Q60872;Q8BX20;Q3UTA4;Q3TQZ4;J3QP87;A0A1Y7VK80;A0A1Y7VJE9;Q3UT53;J3QQ02;J3QPI8;J3QMW5;A0A1Y7VLT7;F6YNI8;A0A1Y7VNG9	A0A494BB95;Q60872;Q8BX20;Q3UTA4;Q3TQZ4;J3QP87;A0A1Y7VK80;A0A1Y7VJE9;Q3UT53;J3QQ02;J3QPI8;J3QMW5;A0A1Y7VLT7	Eukaryotic translation initiation factor 1A	Eif1a;Gm5662;Gm8300;Gm2016;Gm2035;Gm4027;Gm2056;Gm6803;Gm2075
23.4876	10	14.9	A0A5F8MPY1;Q8C9W3	A0A5F8MPY1;Q8C9W3	A disintegrin and metalloproteinase with thrombospondin motifs 2	Adamts2
24.1604	2	49.8	A0A5F8MQ70	A0A5F8MQ70
22.1689	2	4.7	A0A7N9VRC4;Q8R0W0	A0A7N9VRC4;Q8R0W0	Epiplakin	Eppk1
19.5908	2	3.5	A0JNU3	A0JNU3	60 kDa lysophospholipase;L-asparaginase;Platelet-activating factor acetylhydrolase	Aspg
19.5252	2	3.4	A2A4A6;Q62077;G3UXP4	A2A4A6;Q62077;G3UXP4	Phosphoinositide phospholipase C;1-phosphatidylinositol 4,5-bisphosphate phosphodiesterase gamma-1	Plcg1
20.6216	4	9	A2A7A7;Q8CFX1;A2A7A8	A2A7A7;Q8CFX1	GDH/6PGL endoplasmic bifunctional protein;Glucose 1-dehydrogenase;6-phosphogluconolactonase	H6pd
21.2736	8	15.3	A6PW84;A2A7Q5;Q3V1T4;F2Z499	A6PW84;A2A7Q5;Q3V1T4	Prolyl 3-hydroxylase 1	P3h1;Lepre1
17.7108	1	2	A2AAN0;O35250	A2AAN0;O35250	Exocyst complex component 7	Exoc7
18.3885	13	31.9	A2ACG7;Q9DBG6	A2ACG7;Q9DBG6	Dolichyl-diphosphooligosaccharide--protein glycosyltransferase subunit 2	Rpn2
20.4297	7	10.5	A2AKI5;P43406	A2AKI5;P43406	Integrin alpha-V;Integrin alpha-V heavy chain;Integrin alpha-V light chain	Itgav
20.1512	8	16.3	Q8CBM2;A2AL85;Q8BSY0	Q8CBM2;A2AL85;Q8BSY0	Aspartyl/asparaginyl beta-hydroxylase	Asph
20.0849	3	3.6	A2ALV7;Q6PDI5;A2ALV8;A2ALV6;A2ALW1	A2ALV7;Q6PDI5;A2ALV8;A2ALV6	Proteasome-associated protein ECM29 homolog	AI314180;Ecm29
19.5778	2	10.5	A2AMC3;Q3UXG7;Q91ZW2;E9PZ15;E9Q686	A2AMC3;Q3UXG7;Q91ZW2;E9PZ15;E9Q686	GDP-fucose protein O-fucosyltransferase 1	Pofut1
22.2035	4	6.3	A2AT91;V9GXQ9;Q91UZ1	A2AT91;V9GXQ9;Q91UZ1	Phosphoinositide phospholipase C	Plcb4
20.7516	4	4.1	B0V2N1;A0A286YDS2;A0A286YDF6	B0V2N1	Receptor-type tyrosine-protein phosphatase S	Ptprs
19.7998	1	23.8	B1ASH4	B1ASH4		Megf6
17.8838	1	0.9	B2RUJ2;B7ZNX6;Q80TH2	B2RUJ2;B7ZNX6;Q80TH2	Protein LAP2	Erbb2ip
23.3889	6	16.4	D3YTX1;Q91V88;D3Z4D3	D3YTX1;Q91V88;D3Z4D3	Nephronectin	Npnt
20.1351	2	3.6	D3YVN5;D3YVM9;Q9JJS0;Q68EF9;A2A442;Q6NZL8	D3YVN5;D3YVM9;Q9JJS0;Q68EF9;A2A442;Q6NZL8	Signal peptide, CUB and EGF-like domain-containing protein 2;Signal peptide, CUB and EGF-like domain-containing protein 1	Scube2;Scube1
21.7986	1	15.7	D3YVR7;D3YZE4;P00342;A0A1B0GSR2;A0A1B0GRE9	D3YVR7;D3YZE4;P00342;A0A1B0GSR2;A0A1B0GRE9	L-lactate dehydrogenase;L-lactate dehydrogenase C chain	Ldhc
20.5377	2	21.9	D3YWR1;Q9CRC9	D3YWR1;Q9CRC9	Glucosamine-6-phosphate isomerase;Glucosamine-6-phosphate isomerase 2	Gnpda2
20.5588	3	12.5	D3YXU8;Q91ZJ9	D3YXU8;Q91ZJ9	Hyaluronidase;Hyaluronidase-1	Hyal1
20.0443	2	2	F6XC54;D3Z074;E9PXV7;E9PV41;O08808	F6XC54;D3Z074;E9PXV7;E9PV41;O08808	Protein diaphanous homolog 1	Diap1;Diaph1
21.3735	3	18.5	D3Z3A0;Q9DCL8	D3Z3A0;Q9DCL8	Protein phosphatase inhibitor 2	Ppp1r2
21.5209	4	52.9	D3Z4S3	D3Z4S3	Putative peptidyl-tRNA hydrolase PTRHD1	Ptrhd1
20.5204	3	8.2	D3Z572;E9PX46;F6R6P2;F8WGM3;O70258;F6WKE4	D3Z572;E9PX46;F6R6P2;F8WGM3;O70258;F6WKE4	Epsilon-sarcoglycan	Sgce
19.4006	3	7.6	D3Z6W7;Q3UHH8	D3Z6W7;Q3UHH8	Glucoside xylosyltransferase 1	Gxylt1
21.1989	7	12.3	D3Z763;Q6AZB0	D3Z763;Q6AZB0	Brother of CDO	Boc
19.0544	1	3.6	D3Z7U0;P97384	D3Z7U0;P97384	Annexin;Annexin A11	Anxa11
19.9012	3	1.5	G3X922;D4AFX7	G3X922;D4AFX7		Dnajc13
19.8887	1	4.2	D6RI90;F6UD05;E9PX36;Q68SA9	D6RI90;F6UD05;E9PX36;Q68SA9	A disintegrin and metalloproteinase with thrombospondin motifs 7	Adamts7
18.9718	9	4.7	E9PVA8	E9PVA8		Gcn1l1
23.3514	10	17.8	E9PWF0;Q05895;D3Z6N1	E9PWF0;Q05895	Thrombospondin-3	Thbs3
19.7213	3	2.8	E9PWW5;Q8BLI0;B7ZCH8;A9Z1Z6;F6WY46	E9PWW5;Q8BLI0;B7ZCH8	ADAMTS-like protein 1	Adamtsl1
18.1897	5	11.9	E9PYT3;Q91YH5;A0A494BAX8;A0A494BAW9;A0A494BAU1;A0A494B9P1	E9PYT3;Q91YH5;A0A494BAX8	Atlastin-3	Atl3
27.6148	1	0.6	E9PZF4;Q80XB4	E9PZF4;Q80XB4	Nebulin-related-anchoring protein	Nrap
18.902	2	10.8	E9Q0T0;G5E8W7;O35448;E9PVM9;F6SPQ1	E9Q0T0;G5E8W7;O35448;E9PVM9;F6SPQ1	Lysosomal thioesterase PPT2	Ppt2
19.7398	2	4.4	E9Q600;Q924C6	E9Q600;Q924C6	Lysyl oxidase homolog 4	Loxl4
22.9016	4	33.6	E9Q748;P97430	E9Q748;P97430	Antileukoproteinase	Slpi
19.0122	2	16.4	E9Q7K1;Q64520	E9Q7K1;Q64520	Guanylate kinase	Guk1
20.8275	2	32.6	E9QA15;REV__B2RXW8;REV__F7CYX4;REV__Q8BSS9;REV__B8QI34;REV__B2RXQ2	E9QA15		Cald1
20.3071	2	14.6	E9QLB2;Q3UFF7	E9QLB2;Q3UFF7	Lysophospholipase-like protein 1	Lyplal1
17.5086	1	3.2	E9QMH7;Q9DBZ1	E9QMH7;Q9DBZ1	Inhibitor of nuclear factor kappa-B kinase-interacting protein	Ikbip
19.1067	2	5.7	E9QMK9;Q8BH86	E9QMK9;Q8BH86	UPF0317 protein C14orf159 homolog, mitochondrial	9030617O03Rik
20.6342	3	15.4	E9QPK1;Q8R1U2	E9QPK1;Q8R1U2	Cell growth regulator with EF hand domain protein 1	Cgref1
20.1188	1	22.3	F6VRP8	F6VRP8		Lgals3bp
20.3583	4	31.5	F7C0H6;Q5M8N0	F7C0H6;Q5M8N0	CB1 cannabinoid receptor-interacting protein 1	Cnrip1
22.1741	3	61.8	F7C9H0	F7C9H0		Postn
21.3627	1	57.5	F8WI14;D3YV64;D3Z772;D3YZV0	F8WI14		Ecm1
20.6654	2	23.4	H7BXB9;F8WIU1;Q9D1K7;Q6IR22	H7BXB9;F8WIU1;Q9D1K7;Q6IR22	UPF0687 protein C20orf27 homolog	1700037H04Rik
20.1411	3	4.3	G3X956;Q920B9	G3X956;Q920B9	FACT complex subunit SPT16	Supt16;Supt16h
18.8978	3	11.9	G3XA18;Q9D7V9;H3BL13	G3XA18;Q9D7V9;H3BL13	N-acylethanolamine-hydrolyzing acid amidase;N-acylethanolamine-hydrolyzing acid amidase subunit alpha;N-acylethanolamine-hydrolyzing acid amidase subunit beta	Naaa
18.5451	2	15.8	Q99L56;G5E891;P20033	Q99L56;G5E891;P20033	Platelet-derived growth factor subunit A	Pdgfa
20.4583	5	12.7	G5E897;A0A1L1SRB2	G5E897		Kdelc2
19.331	1	1.9	G5E8J9;Q8CFE4	G5E8J9;Q8CFE4	SCY1-like protein 2	Scyl2
20.4773	3	15.8	Q8CII5;Q921W2;G5E8L2;Q80ZW7;P70318;A0A0N4SUX1;D6RGU1;D3Z3Y4;D3Z4H6;P52912;A0A0N4SVR8;A0A0N4SW78;A0A0U1RPE1;A0A0U1RP00;A0A0U1RPB0;D3YY02;A0A0U1RPD3	Q8CII5;Q921W2;G5E8L2;Q80ZW7;P70318;A0A0N4SUX1;D6RGU1;D3Z3Y4;D3Z4H6;P52912	Nucleolysin TIAR;Nucleolysin TIA-1	Tia1;Tial1
18.8861	1	9	H3BK66;Q05BF4;H3BJR7;H3BJS1;Q8CBE3	H3BK66;Q05BF4;H3BJR7;H3BJS1;Q8CBE3	WD repeat-containing protein 37	Wdr37
19.369	1	6.3	H3BKY1;H9H9R4;Q9JHJ3	H3BKY1;H9H9R4;Q9JHJ3	Glycosylated lysosomal membrane protein	Glmp
21.5886	3	25.9	O08543	O08543	Ephrin-A5	Efna5
19.3201	3	11	O08800	O08800	Serpin B8	Serpinb8
19.8528	4	11.6	O08832	O08832	Polypeptide N-acetylgalactosaminyltransferase 4	Galnt4
20.4809	5	13.1	O08842;A0A2I3BQ61	O08842	GDNF family receptor alpha-2	Gfra2
19.7943	4	32.5	Q9CQM8;O09167	Q9CQM8;O09167	60S ribosomal protein L21	Rpl21
19.757	5	21.7	O35640;Q921D0	O35640;Q921D0	Annexin A8;Annexin	Anxa8
19.304	2	10	O35657	O35657	Sialidase-1	Neu1
21.982	4	17.9	O35955	O35955	Proteasome subunit beta type-10	Psmb10
20.9589	2	12.1	O35988	O35988	Syndecan-4	Sdc4
20.8616	5	47.7	O55022	O55022	Membrane-associated progesterone receptor component 1	Pgrmc1
19.0296	1	4.5	O55239	O55239	Nicotinamide N-methyltransferase	Nnmt
19.9995	3	7.5	O70421	O70421	Frizzled-1	Fzd1
20.3992	3	15.5	Q91XH6;O88384;F6UHS3;E0CYE5	Q91XH6;O88384;F6UHS3	Vesicle transport through interaction with t-SNAREs homolog 1B	Vti1b
20.8548	1	3.1	O88676	O88676	Matrix metalloproteinase-23;Matrix metalloproteinase-23, soluble form	Mmp23
19.3249	4	2.2	O88783	O88783	Coagulation factor V;Coagulation factor V heavy chain;Coagulation factor V light chain	F5
21.9608	2	6.1	P04104	P04104	Keratin, type II cytoskeletal 1	Krt1
19.986	6	20.8	P08730	P08730	Keratin, type I cytoskeletal 13	Krt13
20.1508	4	18.5	P08884	P08884	Granzyme E	Gzme
19.4093	3	11.5	P10148	P10148	C-C motif chemokine 2	Ccl2
22.0965	8	20.1	P10404	P10404	MLV-related proviral Env polyprotein;Surface protein;Transmembrane protein
21.105	3	22.1	P12025	P12025	Midkine	Mdk
20.3867	8	21.6	Q63836;P17563;A0A0R4J135;G3UYY2;D6RHN2;G3UWK0;G3UZT2	Q63836;P17563;A0A0R4J135;G3UYY2	Selenium-binding protein 2;Selenium-binding protein 1	Selenbp2;Selenbp1
21.2389	4	62.2	P17897	P17897	Lysozyme C-1	Lyz1
23.9332	3	14	P18406	P18406	Protein CYR61	Cyr61
20.6024	1	11.1	P21300	P21300	Aldose reductase-related protein 1	Akr1b7
20.6284	2	16.6	P21570	P21570	Angiogenin	Ang
21.7236	2	16.7	P22935	P22935	Cellular retinoic acid-binding protein 2	Crabp2
22.0077	6	17.2	Q8CBC8;P24288;E9Q4K3;B2KFA9;B2KFA8;A0A0N4SV61	Q8CBC8;P24288;E9Q4K3	Branched-chain-amino-acid aminotransferase;Branched-chain-amino-acid aminotransferase, cytosolic	Bcat1
23.1543	1	2	P26262	P26262	Plasma kallikrein;Plasma kallikrein heavy chain;Plasma kallikrein light chain	Klkb1
20.8823	4	13.7	P32067;A2AR07;D6RI87;F6SXM5	P32067;A2AR07;D6RI87	Lupus La protein homolog	Ssb
22.0976	8	28	P33435	P33435	Collagenase 3	Mmp13
20.7084	3	6.1	P36916	P36916	Guanine nucleotide-binding protein-like 1	Gnl1
20.4157	3	20.4	P41105	P41105	60S ribosomal protein L28	Rpl28
19.7055	1	14.3	Q9DCW5;P43024	Q9DCW5;P43024	Cytochrome c oxidase subunit 6A, mitochondrial;Cytochrome c oxidase subunit 6A1, mitochondrial	Cox6a1
20.4866	1	6.6	P46414	P46414	Cyclin-dependent kinase inhibitor 1B	Cdkn1b
19.9984	3	14.8	P46737;E9Q0P6;A3KGA8	P46737	Lys-63-specific deubiquitinase BRCC36	Brcc3
19.1873	2	13.8	P47915;A0A1L1SUN1;A0A1L1SS27;W4VSN7	P47915;A0A1L1SUN1;A0A1L1SS27;W4VSN7	60S ribosomal protein L29	Rpl29;Gm3550
20.8888	6	10	Q8BMG0;P48441;Q8BLF6;D6REH5;D6RIN7	Q8BMG0;P48441;Q8BLF6;D6REH5;D6RIN7	Alpha-L-iduronidase	Idua
24.0199	3	31.1	P50228	P50228	C-X-C motif chemokine 5;GCP-2(1-78);GCP-2(9-78)	Cxcl5
19.7527	1	20.7	P56387	P56387	Dynein light chain Tctex-type 3	Dynlt3
22.3262	6	12.5	P60670	P60670	Nuclear protein localization protein 4 homolog	Nploc4
19.5506	5	13.5	P61222	P61222	ATP-binding cassette sub-family E member 1	Abce1
20.4573	4	25	P62071	P62071	Ras-related protein R-Ras2	Rras2
21.337	3	15.7	P62754	P62754	40S ribosomal protein S6	Rps6
22.158	3	31.3	P62855	P62855	40S ribosomal protein S26	Rps26
22.2317	5	44.7	P62874;H3BKR2;H3BLF7;Q61011	P62874;H3BKR2;H3BLF7	Guanine nucleotide-binding protein G(I)/G(S)/G(T) subunit beta-1	Gnb1
19.6612	3	14.9	P63037;B1AXY1;B1AXX9;B1AXY0	P63037;B1AXY1	DnaJ homolog subfamily A member 1	Dnaja1
20.6076	2	12.3	P70280	P70280	Vesicle-associated membrane protein 7	Vamp7
18.9157	2	37.5	P70445	P70445	Eukaryotic translation initiation factor 4E-binding protein 2	Eif4ebp2
20.7223	5	8.4	P97311;Q3ULG5	P97311;Q3ULG5	DNA replication licensing factor MCM6;DNA helicase	Mcm6
19.735	3	15.5	P97370	P97370	Sodium/potassium-transporting ATPase subunit beta-3	Atp1b3
20.9437	4	21.2	P97470;A0A0U1RQ12;A0A0U1RPR5	P97470;A0A0U1RQ12	Serine/threonine-protein phosphatase 4 catalytic subunit	Ppp4c
20.5152	13	16.6	Q00519;A0A3B2WBF8;G3X982;Q3TYQ9	Q00519	Xanthine dehydrogenase/oxidase;Xanthine dehydrogenase;Xanthine oxidase	Xdh
22.5449	1	2.6	Q01339	Q01339	Beta-2-glycoprotein 1	Apoh
21.5566	3	14.5	Q02013	Q02013	Aquaporin-1	Aqp1
20.2849	3	33	Q03366	Q03366	C-C motif chemokine 7	Ccl7
20.9397	4	7.8	Q04519	Q04519	Sphingomyelin phosphodiesterase	Smpd1
20.1544	2	9.5	Q05117	Q05117	Tartrate-resistant acid phosphatase type 5	Acp5
20.0633	6	11.8	Q3THK7	Q3THK7	GMP synthase [glutamine-hydrolyzing]	Gmps
21.1134	1	12.5	Q3TXT3	Q3TXT3	SOSS complex subunit C	Inip
19.6834	2	22.7	Q3UGS4	Q3UGS4	Protein FAM195B	Fam195b
19.6332	4	13.9	Q3ULB1;Q921W7;P47226;D6RH72;B1AXB9	Q3ULB1;Q921W7;P47226	Testin	Tes
21.0744	7	18.7	Q5MJS3;E0CY01	Q5MJS3	Extracellular serine/threonine protein kinase FAM20C	Fam20c
22.1205	3	11	Q5SRX1;Q5SXA5;Q5SXA4	Q5SRX1;Q5SXA5	TOM1-like protein 2	Tom1l2
19.2102	2	4.3	Q5SWN2;Q8VEE4	Q5SWN2;Q8VEE4	Replication protein A 70 kDa DNA-binding subunit;Replication protein A 70 kDa DNA-binding subunit, N-terminally processed	Rpa1
21.4732	8	23.8	Q5SX75;Q60716;B0QZH1;Q5SX76;B0QZH2;B0QZH3	Q5SX75;Q60716	Prolyl 4-hydroxylase subunit alpha-2	P4ha2
17.5225	9	46.4	Q60930;G3UX26;A0A286YCR8;D3YZT5;D3YUN8	Q60930;G3UX26;A0A286YCR8;D3YZT5	Voltage-dependent anion-selective channel protein 2	Vdac2
18.5456	11	53	Q60932	Q60932	Voltage-dependent anion-selective channel protein 1	Vdac1
21.9285	8	4.2	Q61001	Q61001	Laminin subunit alpha-5	Lama5
18.676	2	4.9	Q61165	Q61165	Sodium/hydrogen exchanger 1	Slc9a1
19.0292	2	4.4	Q61235;B7ZNU9	Q61235;B7ZNU9	Beta-2-syntrophin	Sntb2
20.4021	2	9.2	Q61469	Q61469	Lipid phosphate phosphohydrolase 1	Ppap2a
21.0719	13	17.1	Q61543;F8WHM5;F6RSH1;E9PWD8	Q61543;F8WHM5	Golgi apparatus protein 1	Glg1
22.6249	2	49.7	Q62159;H3BL56;A0A0G2JEP8;P62746	Q62159;H3BL56;A0A0G2JEP8	Rho-related GTP-binding protein RhoC	Rhoc
18.8913	3	24.9	Q9D8L3;Q62186	Q9D8L3;Q62186	Translocon-associated protein subunit delta	Ssr4
22.3929	11	10.5	Q64739	Q64739	Collagen alpha-2(XI) chain	Col11a2
22.0535	3	14.4	Q6IR41	Q6IR41	Complement C1q tumor necrosis factor-related protein 6	C1qtnf6
20.0823	3	6.7	Q6NXK9	Q6NXK9	alpha-1,2-Mannosidase	Man1c1
20.0632	4	7.5	Q6P2B1;F6TDZ2;E9Q0H8;A0A0U1RQ41;Q8K368	Q6P2B1;F6TDZ2	Transportin-3	Tnpo3
20.6312	1	10	Q6P8J2	Q6P8J2	Diamine acetyltransferase 2	Sat2
19.6938	5	9.8	Q6P9S7;Q5ST18	Q6P9S7	Polypeptide N-acetylgalactosaminyltransferase 10	Galnt10
22.6829	9	29.3	Q6S9I0;Q6S9I2;Q6S9I3;E0CYI5;A0A338P699;A0A338P7D0;A0A338P733	Q6S9I0;Q6S9I2;Q6S9I3		Kng2
20.5937	9	15.1	Q80T21	Q80T21	ADAMTS-like protein 4	Adamtsl4
19.2182	1	10.4	Q80VJ3	Q80VJ3	2-deoxynucleoside 5-phosphate N-hydrolase 1	Dnph1
20.4786	6	12.4	Q80W65	Q80W65	Proprotein convertase subtilisin/kexin type 9	Pcsk9
22.8215	5	14.7	Q80X72	Q80X72	Leucine-rich repeat-containing protein 15	Lrrc15
22.0208	1	1.5	Q80Y86	Q80Y86	Mitogen-activated protein kinase 15	Mapk15
21.7647	1	59.4	Q80YQ1	Q80YQ1		Thbs1
19.1711	1	3.8	Q8BG95;A0A571BGD8;A6H644	Q8BG95;A0A571BGD8;A6H644	Protein phosphatase 1 regulatory subunit 12B;Protein phosphatase 1 regulatory subunit	Ppp1r12b
20.3346	8	6.6	Q8BI06	Q8BI06	Cell migration-inducing and hyaluronan-binding protein	Cemip
21.7602	6	22.7	Q8BJ66	Q8BJ66	Kazal-type serine protease inhibitor domain-containing protein 1	Kazald1
23.2818	10	13.4	Q8BJD1	Q8BJD1	Inter-alpha-trypsin inhibitor heavy chain H5	Itih5
19.6781	4	11.9	Q8BM88	Q8BM88	Cathepsin O	Ctso
18.8492	7	17.3	Q8BMF4	Q8BMF4	Dihydrolipoyllysine-residue acetyltransferase component of pyruvate dehydrogenase complex, mitochondrial	Dlat
19.0607	2	12.1	Q8BNY6;A0A0A6YY43	Q8BNY6;A0A0A6YY43	Neuronal calcium sensor 1	Ncs1
20.3241	3	19.2	Q8BTU1;A0A1D5RLW3;A0A1D5RM82	Q8BTU1;A0A1D5RLW3;A0A1D5RM82	Cilia- and flagella-associated protein 20	Cfap20
19.4732	2	1.3	Q8BUR4;A0A1B0GSI1	Q8BUR4;A0A1B0GSI1	Dedicator of cytokinesis protein 1	Dock1
21.2606	3	17	Q8BV13	Q8BV13	COP9 signalosome complex subunit 7b	Cops7b
24.2619	19	22.5	Q8BV57	Q8BV57	Soluble scavenger receptor cysteine-rich domain-containing protein SSC5D	Ssc5d
21.4457	2	8.6	Q8C0F9	Q8C0F9	Inactive serine protease 35	Prss35
19.8279	3	8.1	Q8C788;Q91ZR2	Q8C788;Q91ZR2	Sorting nexin;Sorting nexin-18	Snx18
18.9729	2	1	S4R2R5;Q8C8R3;A0A571BDG9;S4R1U2;S4R1I1;S4R2D6;S4R1J9;S4R2T7;S4R2F3	S4R2R5;Q8C8R3;A0A571BDG9;S4R1U2;S4R1I1;S4R2D6;S4R1J9;S4R2T7;S4R2F3	Ankyrin-2	Ank2
19.0295	1	4	Q8CCH2	Q8CCH2	NHL repeat-containing protein 3	Nhlrc3
19.2664	3	4.2	Q8CHY3;A0A494B9E2;A0A494BA72	Q8CHY3	Dymeclin	Dym
19.6863	5	9.9	Q8CJ69;A0A1L1SS01	Q8CJ69	BMP-binding endothelial regulator protein	Bmper
19.5778	7	14.3	Q8K009;D3Z6B9	Q8K009;D3Z6B9	Mitochondrial 10-formyltetrahydrofolate dehydrogenase	Aldh1l2
20.3247	5	21	Q8K0C9	Q8K0C9	GDP-mannose 4,6 dehydratase	Gmds
22.7692	6	32.2	Q8K157;F6XWR4	Q8K157	Aldose 1-epimerase	Galm
20.5098	7	13.3	Q8K297	Q8K297	Procollagen galactosyltransferase 1	Colgalt1
20.97	2	5.8	Q8K406;A0A2I3BPU5	Q8K406;A0A2I3BPU5	Leucine-rich repeat LGI family member 3	Lgi3
19.3557	3	4.6	Q8R0G9	Q8R0G9	Nuclear pore complex protein Nup133	Nup133
20.2482	2	14.4	Q8R164	Q8R164	Valacyclovir hydrolase	Bphl
18.8477	1	5.6	Q8R2U6	Q8R2U6	Diphosphoinositol polyphosphate phosphohydrolase 2	Nudt4
19.6068	4	5.5	Q8R4G6	Q8R4G6	Alpha-1,6-mannosylglycoprotein 6-beta-N-acetylglucosaminyltransferase A	Mgat5
19.5856	2	12	Q91WN1	Q91WN1	DnaJ homolog subfamily C member 9	Dnajc9
22.3134	4	13.7	Q91XA2	Q91XA2	Golgi membrane protein 1	Golm1
17.446	21	43.1	Q91YQ5;A0A0N4SUJ8	Q91YQ5	Dolichyl-diphosphooligosaccharide--protein glycosyltransferase subunit 1	Rpn1
21.9621	6	20.1	Q920C1;A0A140LIV5	Q920C1	Chordin-like protein 1	Chrdl1
19.4249	1	7.3	Q921I9	Q921I9	Exosome complex component RRP41	Exosc4
20.4123	3	4.3	Q921K2;P11103	Q921K2;P11103	Poly [ADP-ribose] polymerase 1	Parp1
19.0499	3	22.7	Q923G2;A0A338P6M3;A0A338P6I2;A0A338P6B4	Q923G2;A0A338P6M3;A0A338P6I2	DNA-directed RNA polymerases I, II, and III subunit RPABC3	Polr2h
18.0722	4	19.1	Q99KF1;A0A286YDS5	Q99KF1;A0A286YDS5	Transmembrane emp24 domain-containing protein 9	Tmed9
21.6703	5	22.2	Q99KR3	Q99KR3	Beta-lactamase-like protein 2	Lactb2
20.4419	6	16.5	Q99KR8;D3YVV4	Q99KR8	Plasma alpha-L-fucosidase	Fuca2
20.627	5	20.7	Q99P31;A0A0U1RPF2;A0A0U1RNL5;A0A0U1RPE7;A0A0U1RQ49	Q99P31;A0A0U1RPF2	Hsp70-binding protein 1	Hspbp1

## Sheet: S17
Table S17: List of the proteins differentially expressed in Col1a1+/G349C vs Col1a2+/G610C. Proteins were considered differentially expressed in the comparison if they showed significant t-test difference (FDR ≤0.05) or are expressed exclusively in one condition.
Log2 LFQ intensity Col1a1+/G349C	Razor + unique peptides	Sequence coverage [%]	Protein IDs	Majority protein IDs	Protein names	Gene names
26.4181	15	52.8	P45376;D3YVJ7	P45376;D3YVJ7	Aldose reductase	Akr1b1;Akr1b3
20.8922	2	60.7	J3QQ16;A0A087WS16	J3QQ16;A0A087WS16		Col6a3
20.9969	1	63.5	A0A0A6YVU4	A0A0A6YVU4		Il1rn
19.2277	2	2.6	Z4YKC4;A0A0R4J112;A2AMI2;A0A0N4SVL0;Q80XI3;A2AMI7;A2AMI6	Z4YKC4;A0A0R4J112;A2AMI2;A0A0N4SVL0;Q80XI3;A2AMI7	Eukaryotic translation initiation factor 4 gamma 3	Eif4g3
20.1836	4	79.6	A0A0N4SVQ1;Q62425	A0A0N4SVQ1;Q62425	Cytochrome c oxidase subunit NDUFA4	Ndufa4
19.3094	3	19.2	A0A0R4J018;O55060;D3Z217;D6RIK3;D3YWK6;D3Z380;D3Z0R1	A0A0R4J018;O55060;D3Z217;D6RIK3;D3YWK6;D3Z380	Thiopurine S-methyltransferase	Tpmt
19.2843	3	25.3	A0A0R4J0K1;Q9ERR7;A0A0G2JEF3;A0A1C7ZMY4	A0A0R4J0K1;Q9ERR7	15 kDa selenoprotein	Sep15
20.1035	9	17.4	E9QL31;A0A0R4J104;P98078;E9PX84;Q3TRE6;F6TQN9;Q9DCE6;E0CXT5;E0CZ53;E0CYJ2	E9QL31;A0A0R4J104;P98078;E9PX84;Q3TRE6;F6TQN9;Q9DCE6;E0CXT5	Disabled homolog 2	Dab2
20.2726	3	13.1	A0A0R4J1C8;P31996	A0A0R4J1C8;P31996	Macrosialin	Cd68
20.9126	5	10.9	A0A0R4J1G9;E9QN92;D3YTP0;Q8CI59	A0A0R4J1G9;E9QN92;D3YTP0;Q8CI59	Metalloreductase STEAP3	Steap3
17.6419	4	29.2	A0A1L1SRG5;P23927	A0A1L1SRG5;P23927	Alpha-crystallin B chain	Cryab
20.5258	6	19.8	A0A1L1STE6;Q9D6R2	A0A1L1STE6;Q9D6R2	Isocitrate dehydrogenase [NAD] subunit alpha, mitochondrial	Idh3a
19.7847	2	20.5	A0A1W2P7B6;Q9D172;A0A1W2P870	A0A1W2P7B6;Q9D172;A0A1W2P870	ES1 protein homolog, mitochondrial	D10Jhu81e
18.7808	2	16	A0A2I3BPG9;P83882	A0A2I3BPG9;P83882	60S ribosomal protein L36a	Rpl36a
23.3389	1	1.1	A0A2K6EDJ7;E9Q5L2;E9PVD2;A6X935	A0A2K6EDJ7;E9Q5L2;E9PVD2;A6X935	Inter alpha-trypsin inhibitor, heavy chain 4	Itih4
22.0159	4	17.7	A0A494BB95;Q60872;Q8BX20;Q3UTA4;Q3TQZ4;J3QP87;A0A1Y7VK80;A0A1Y7VJE9;Q3UT53;J3QQ02;J3QPI8;J3QMW5;A0A1Y7VLT7;F6YNI8;A0A1Y7VNG9	A0A494BB95;Q60872;Q8BX20;Q3UTA4;Q3TQZ4;J3QP87;A0A1Y7VK80;A0A1Y7VJE9;Q3UT53;J3QQ02;J3QPI8;J3QMW5;A0A1Y7VLT7	Eukaryotic translation initiation factor 1A	Eif1a;Gm5662;Gm8300;Gm2016;Gm2035;Gm4027;Gm2056;Gm6803;Gm2075
20.7147	1	4.2	A2ACH6;P82347	A2ACH6;P82347	Delta-sarcoglycan	Sgcd
20.2819	8	16.3	Q8CBM2;A2AL85;Q8BSY0	Q8CBM2;A2AL85;Q8BSY0	Aspartyl/asparaginyl beta-hydroxylase	Asph
19.9489	3	12.5	B1AT82;Q9D0M1;B1AT84;B1AT83	B1AT82;Q9D0M1;B1AT84;B1AT83	Phosphoribosyl pyrophosphate synthase-associated protein 1	Prpsap1
21.1455	1	1.3	B1AXN9;P18654	B1AXN9;P18654	Ribosomal protein S6 kinase alpha-3	Rps6ka3
18.3481	1	2.5	B1AZ46;Q8BKX1	B1AZ46;Q8BKX1	Brain-specific angiogenesis inhibitor 1-associated protein 2	Baiap2
21.4383	1	1.7	G3UYM8;F6VR53;D3YUF3;D3YUF4;G3UXP9;E9Q863;E9PY13;E9PY12;G3UX72;E9PXE1;E9QPM7;E9PXE2;Q64096	G3UYM8;F6VR53;D3YUF3;D3YUF4;G3UXP9;E9Q863;E9PY13;E9PY12;G3UX72;E9PXE1;E9QPM7;E9PXE2;Q64096	Guanine nucleotide exchange factor DBS	Mcf2l
25.3097	1	0.8	D3YX85;E9PX52;Q7SIG6	D3YX85;E9PX52;Q7SIG6	Arf-GAP with SH3 domain, ANK repeat and PH domain-containing protein 2	Asap2
23.0837	1	5.3	D3Z1Q2	D3Z1Q2	Melanocortin-2 receptor accessory protein 2	Mrap2
22.1522	2	7.8	D3Z450	D3Z450		Serpina3i
21.7872	2	17.6	D3Z5T2;Q9D0L7	D3Z5T2;Q9D0L7	Armadillo repeat-containing protein 10	Armc10
19.5961	3	22.7	E9Q6P2;G3X8U7;E0CZ78;P48453	E9Q6P2;G3X8U7;E0CZ78;P48453	Serine/threonine-protein phosphatase;Serine/threonine-protein phosphatase 2B catalytic subunit beta isoform	Ppp3cb
21.5723	2	20.8	E9Q6U4;Q3UWL8;E9Q4Q8;E9Q8R1;Q6P0X1	E9Q6U4;Q3UWL8;E9Q4Q8;E9Q8R1;Q6P0X1	Prefoldin subunit 4	Pfdn4
20.9387	7	14.9	E9Q800;Q8CAQ8;E9QAY6;A0A0U1RP81;A0A0U1RQ14;A0A1B0GX08	E9Q800;Q8CAQ8;E9QAY6;A0A0U1RP81	MICOS complex subunit Mic60	Immt
20.6451	6	11.2	E9Q8F4;Q8C9V5;Q8BGK0;Q61941	E9Q8F4;Q8C9V5;Q8BGK0;Q61941	NAD(P) transhydrogenase, mitochondrial	Nnt
19.7756	5	3.6	E9QAT4;F7BPW6	E9QAT4;F7BPW6		Sec16a
20.7475	5	7.3	E9QK48;Q7TNG5;D6RGM3;A0A0U1RQ42;A0A0U1RPM7	E9QK48;Q7TNG5;D6RGM3	Echinoderm microtubule-associated protein-like 2	Eml2
19.0847	3	3.2	F8WHR6;Q569Z5	F8WHR6;Q569Z5	Probable ATP-dependent RNA helicase DDX46	Ddx46
21.454	2	0.9	F8WIE5;Q69ZR2	F8WIE5;Q69ZR2	E3 ubiquitin-protein ligase HECTD1	Hectd1
23.1631	67	40.8	G3X973;Q8R4Y4;F7BK35	G3X973;Q8R4Y4	Stabilin-1	Stab1
20.8159	5	30.5	J3QN06;J3QMM7;K3W4M4;Q9CZ42;J3QPU6	J3QN06;J3QMM7;K3W4M4;Q9CZ42	ATP-dependent (S)-NAD(P)H-hydrate dehydratase	Carkd
19.3063	3	11	O08800	O08800	Serpin B8	Serpinb8
20.4843	3	8.8	O08804;F7B9A0;A0A1Y7VLD5	O08804;F7B9A0		Serpinb6b
21.8753	5	34.3	O35295	O35295	Transcriptional activator protein Pur-beta	Purb
22.7525	16	21.9	O35375	O35375	Neuropilin-2	Nrp2
19.9159	3	21.6	O35969	O35969	Guanidinoacetate N-methyltransferase	Gamt
20.3549	3	48.3	O54962	O54962	Barrier-to-autointegration factor;Barrier-to-autointegration factor, N-terminally processed	Banf1
21.7949	6	16.2	O55222;A0A1B0GRF6;D3YZA5	O55222	Integrin-linked protein kinase	Ilk
19.2306	11	36.4	O89053;G3UYK8;A0A0U1RPY8;D3YW57;G3UX53;D3YXM2	O89053;G3UYK8	Coronin-1A;Coronin	Coro1a
20.4642	1	48.8	P02468	P02468	Laminin subunit gamma-1	Lamc1
20.2409	10	48.8	P05063	P05063	Fructose-bisphosphate aldolase C	Aldoc
21.0173	1	15.7	P05533	P05533	Lymphocyte antigen 6A-2/6E-1	Ly6a
19.9327	5	22.5	P08074;F6YNX9	P08074	Carbonyl reductase [NADPH] 2	Cbr2
21.0001	6	54.3	P27784	P27784	C-C motif chemokine 6;CCL6(22-95);CCL6(23-95)	Ccl6
19.2439	11	36.5	Q3TCW6;P34960;Q8BJC0;D3Z705	Q3TCW6;P34960;Q8BJC0	Macrophage metalloelastase	Mmp12
19.2998	6	24.9	P35486	P35486	Pyruvate dehydrogenase E1 component subunit alpha, somatic form, mitochondrial	Pdha1
18.0356	7	51.7	P51881	P51881	ADP/ATP translocase 2;ADP/ATP translocase 2, N-terminally processed	Slc25a5
20.6368	8	25.1	P52293;A2A600;A2A601;F2Z431;A2A602;A6PW68	P52293	Importin subunit alpha-1	Kpna2
21.5415	7	23.9	P62192	P62192	26S protease regulatory subunit 4	Psmc1
22.2523	1	2.6	Q01339	Q01339	Beta-2-glycoprotein 1	Apoh
19.6644	2	7.1	Q04999	Q04999	Inhibin beta B chain	Inhbb
17.8869	22	36.4	Q3TRM8;E9Q8S8;E9Q3Z4;D6RFA3;D3Z2E4	Q3TRM8;E9Q8S8;E9Q3Z4	Hexokinase-3;Hexokinase	Hk3
22.0223	4	12.1	Q3UE37	Q3UE37	Ubiquitin-conjugating enzyme E2 Z	Ube2z
20.1002	3	3	Q3UH93;F6T0L5	Q3UH93	Plexin-D1	Plxnd1
19.3077	5	17.6	Q497I4;B1AQ75	Q497I4	Keratin, type I cuticular Ha5	Krt35
19.8203	2	4.1	Q5SVT1;Q5SVT2;Q99PP9	Q5SVT1;Q5SVT2;Q99PP9	Tripartite motif-containing protein 16	Trim16
20.9231	4	28	Q61425	Q61425	Hydroxyacyl-coenzyme A dehydrogenase, mitochondrial	Hadh
22.0389	1	0.5	Q61789	Q61789	Laminin subunit alpha-3	Lama3
25.533	25	31.1	Q62351;Q8C872	Q62351;Q8C872	Transferrin receptor protein 1	Tfrc
21.2721	5	20.3	Q62433;E9Q0J8;E9PZC7;E9Q7G8;E9Q147;E9Q7V2;E9Q514;E9Q5I8;E9Q3F9;E9PVF3	Q62433	Protein NDRG1	Ndrg1
21.2113	5	14.5	Q64337;D3YZJ1;F6VD69	Q64337;D3YZJ1	Sequestosome-1	Sqstm1
19.4931	3	11.2	Q8BUU7;Q68FH4;B7ZCT5;B7ZCT4;B7ZCT3	Q8BUU7;Q68FH4	N-acetylgalactosamine kinase	Galk2
21.3541	2	5.5	Q6DVA0	Q6DVA0	LEM domain-containing protein 2	Lemd2
22.8222	1	0.5	Q6VGS5	Q6VGS5	Protein Daple	Ccdc88c
19.6522	5	11.6	Q91V89;Q7TNL5;Q60996	Q91V89;Q7TNL5		Ppp2r5d
24.2192	2	1.1	Q80TA9	Q80TA9	Ectopic P granules protein 5 homolog	Epg5
22.7747	1	48	Q8BK62	Q8BK62	Olfactomedin-like protein 3	Olfml3
19.1598	7	17.3	Q8BMF4	Q8BMF4	Dihydrolipoyllysine-residue acetyltransferase component of pyruvate dehydrogenase complex, mitochondrial	Dlat
21.2249	4	10.7	Q8BP56	Q8BP56	Acid trehalase-like protein 1	Athl1
20.2039	4	10.2	Q8BTS4	Q8BTS4	Nuclear pore complex protein Nup54	Nup54
19.5588	5	6.9	Q8BYA0;F6UI15;B1ATU0	Q8BYA0	Tubulin-specific chaperone D	Tbcd
22.9465	1	3.8	Q8C010	Q8C010	Probable G-protein coupled receptor 61	Gpr61
20.7535	4	17.1	Q8CBY8	Q8CBY8	Dynactin subunit 4	Dctn4
19.8739	2	7.1	Q8CG76	Q8CG76	Aflatoxin B1 aldehyde reductase member 2	Akr7a2
18.913	2	6.5	Q8CI32	Q8CI32	BAG family molecular chaperone regulator 5	Bag5
20.296	5	21	Q8K0C9	Q8K0C9	GDP-mannose 4,6 dehydratase	Gmds
18.4167	6	18.6	Q8QZT1	Q8QZT1	Acetyl-CoA acetyltransferase, mitochondrial	Acat1
21.6344	8	26	Q8VC30;Q3UTZ4;A0A494BBI2;A0A494BB96	Q8VC30;Q3UTZ4	Bifunctional ATP-dependent dihydroxyacetone kinase/FAD-AMP lyase (cyclizing);ATP-dependent dihydroxyacetone kinase;FAD-AMP lyase (cyclizing)	Dak
23.4687	4	9.6	Q91VD9;A0A087WSU3;A0A087WQ77	Q91VD9	NADH-ubiquinone oxidoreductase 75 kDa subunit, mitochondrial	Ndufs1
19.3645	2	2.4	Q91XW9	Q91XW9		Pcdhgc5
20.2729	4	6.9	Q91XX1	Q91XX1		Pcdhgc3
20.9471	7	33	Q91YP3;A0A0N4SV34;A0A0N4SUT8;A0A0N4SVH5;A0A0N4SVW1;A0A0N4SUV7	Q91YP3;A0A0N4SV34	Deoxyribose-phosphate aldolase	Dera
23.9068	1	40.5	Q922R8	Q922R8	Protein disulfide-isomerase A6	Pdia6
19.9782	3	12.3	Q924M7;F6Q3K8	Q924M7	Mannose-6-phosphate isomerase	Mpi
21.8082	3	20.1	Q99JT9	Q99JT9	1,2-dihydroxy-3-keto-5-methylthiopentene dioxygenase	Adi1
19.9555	4	9.3	Q99K70	Q99K70	Ras-related GTP-binding protein C	Rragc
22.0954	5	22	Q99NH8	Q99NH8	Triggering receptor expressed on myeloid cells 2	Trem2
18.2582	2	10.2	Q99P30	Q99P30	Peroxisomal coenzyme A diphosphatase NUDT7	Nudt7
21.3276	4	34.8	Q9CQ22;A0A0A6YX02	Q9CQ22;A0A0A6YX02	Ragulator complex protein LAMTOR1	Lamtor1
20.5179	6	22.7	Q9CQ62	Q9CQ62	2,4-dienoyl-CoA reductase, mitochondrial	Decr1
21.008	3	24.6	Q9CQF7;Q9CWM4;A0A494BBK3;A0A494BAH5	Q9CQF7;Q9CWM4;A0A494BBK3;A0A494BAH5	Prefoldin subunit 1	Pfdn1
21.308	9	20.4	Q9CQN1	Q9CQN1	Heat shock protein 75 kDa, mitochondrial	Trap1
20.2179	2	35.1	Q9CR86	Q9CR86	Calcium-regulated heat stable protein 1	Carhsp1
19.3218	2	21.6	Q9CRB2	Q9CRB2	H/ACA ribonucleoprotein complex subunit 2	Nhp2
18.19	4	27.4	Q9D1D4;A0A1Y7VM54	Q9D1D4;A0A1Y7VM54	Transmembrane emp24 domain-containing protein 10	Tmed10
19.827	1	39.3	Q9D1G1;A0A494B945	Q9D1G1;A0A494B945	Ras-related protein Rab-1B	Rab1b
20.1894	2	17.6	Q9D1K2	Q9D1K2	V-type proton ATPase subunit F	Atp6v1f
19.6486	6	13.4	Q9D6Z1;F7CHQ7;E0CXZ0;F6U250;F6V095;F7CHP9;A2APD7;F6USW7	Q9D6Z1;F7CHQ7;E0CXZ0	Nucleolar protein 56	Nop56
20.3679	2	18.5	Q9D708;D3Z2Y6	Q9D708;D3Z2Y6		S100a16
24.0643	7	27.6	Q9DAV6;Q9D6A7;I7HJI5	Q9DAV6		Serpinb9b
20.1784	2	13.5	Q9DCR2;A0A286YD58;A0A286YDU3	Q9DCR2;A0A286YD58;A0A286YDU3	AP-3 complex subunit sigma-1	Ap3s1
20.9125	6	16.4	Q9EP64	Q9EP64	Tenomodulin	Tnmd
22.4096	6	18.1	Q9EQ08;B1ATE0	Q9EQ08		Sgsh
17.7189	14	33.5	Q9EQP2	Q9EQP2	EH domain-containing protein 4	Ehd4
22.0052	5	7.1	Q9EQS9;E9QAQ0	Q9EQS9;E9QAQ0	Immunoglobulin superfamily DCC subclass member 4	Igdcc4
21.5105	7	31.8	Q9JHQ5;A0A1L1ST13;F6VG18;A0A1L1SSX7;E9Q9P1;F6VTH5	Q9JHQ5;A0A1L1ST13;F6VG18;A0A1L1SSX7;E9Q9P1;F6VTH5	Leucine zipper transcription factor-like protein 1	Lztfl1
19.5982	1	15.2	Q9JKB3	Q9JKB3	Y-box-binding protein 3	Ybx3
20.3421	3	7.6	Q9QXK3	Q9QXK3	Coatomer subunit gamma-2	Copg2
20.1393	3	21.1	Q9R0P9	Q9R0P9	Ubiquitin carboxyl-terminal hydrolase isozyme L1	Uchl1
18.8687	5	21	Q9R1J0	Q9R1J0	Sterol-4-alpha-carboxylate 3-dehydrogenase, decarboxylating	Nsdhl
19.7273	1	2.2	Q9Z0E8;Q9WTN6	Q9Z0E8;Q9WTN6	Solute carrier family 22 member 5;Solute carrier family 22 member 21	Slc22a5;Slc22a21
18.8812	2	5.6	Q9Z0L0	Q9Z0L0	Trophoblast glycoprotein	Tpbg
19.8772	2	20	Q9Z126;A0A0J9YTR7	Q9Z126;A0A0J9YTR7	Platelet factor 4	Pf4
20.3861	5	17.3	Q9Z1G3;A0A2I3BPD0;A0A2I3BQD9	Q9Z1G3	V-type proton ATPase subunit C 1	Atp6v1c1
18.9225	7	19	Q9Z2I9	Q9Z2I9	Succinyl-CoA ligase [ADP-forming] subunit beta, mitochondrial	Sucla2
20.3923	3	12.8	Q9Z2K1	Q9Z2K1	Keratin, type I cytoskeletal 16	Krt16
20.394	4	19.4	Q9Z2M7	Q9Z2M7	Phosphomannomutase 2	Pmm2
Log2 LFQ inensity Col1a2+/G610C	Razor + unique peptides	Sequence coverage [%]	Protein IDs	Majority protein IDs	Protein names	Gene names
20.9017	1	8.4	A0A087WPA4	A0A087WPA4		2310022A10Rik
21.2781	3	17.8	A0A087WQ46;Q6DFW4;A0A087WP00;A0A0A0MQ76;A0A087WSL8	A0A087WQ46;Q6DFW4;A0A087WP00;A0A0A0MQ76	Nucleolar protein 58	Nop58
22.3693	5	25.2	A0A087WR20;P49935;D3Z437	A0A087WR20;P49935	Pro-cathepsin H;Cathepsin H mini chain;Cathepsin H;Cathepsin H heavy chain;Cathepsin H light chain	Ctsh
20.1504	5	9.6	Q99K94;Q8C3V4;A0A087WSP5;P42225;A0A087WSQ5;A0A087WRI1;Q8CFQ1	Q99K94;Q8C3V4;A0A087WSP5;P42225	Signal transducer and activator of transcription;Signal transducer and activator of transcription 1	Stat1
21.2775	2	24.2	A0A0A0MQG7;P70697	A0A0A0MQG7;P70697	Uroporphyrinogen decarboxylase	Urod
19.5317	2	2.6	A0A0G2JEQ8;A0A0G2JH16;A0A0G2JFV3;A0A0G2JDE3;A0A0G2JG66;A0A0G2JDF4;A0A0G2JFF5;A0A0G2JDK6;A0A0G2JGM8;Q8JZZ7	A0A0G2JEQ8;A0A0G2JH16;A0A0G2JFV3;A0A0G2JDE3;A0A0G2JG66;A0A0G2JDF4;A0A0G2JFF5;A0A0G2JDK6;A0A0G2JGM8;Q8JZZ7	Latrophilin-2	Lphn2
21.3096	4	40.2	A0A0G2JDW7;Q6ZWU9;A0A0G2JG29;A0A0G2JEX7	A0A0G2JDW7;Q6ZWU9;A0A0G2JG29	40S ribosomal protein S27	Rps27
19.5827	1	2.1	A0A0G2JG59;A0A0G2JFD8;A0A0G2JGI1;A0A0G2JEX1;Q7TPW1	A0A0G2JG59;A0A0G2JFD8;A0A0G2JGI1;A0A0G2JEX1;Q7TPW1	Nexilin	Nexn
20.9913	1	7.4	A0A0J9YTU1;A0A0J9YUK6;A0A0J9YU79;E9Q1Q9;P97328	A0A0J9YTU1;A0A0J9YUK6;A0A0J9YU79;E9Q1Q9;P97328	Ketohexokinase	Khk
20.7379	8	16	A0A0J9YUE9;A0A0J9YUN4;P39053;D6RH60;F6W8Z8	A0A0J9YUE9;A0A0J9YUN4;P39053	Dynamin-1	Dnm1
21.394	1	65.8	A0A0J9YUQ8;A0A0J9YUJ8	A0A0J9YUQ8
21.5859	1	6.4	A0A0J9YV87;P26618	A0A0J9YV87;P26618	Platelet-derived growth factor receptor alpha	Pdgfra
20.9465	3	11	A0A0N4SV16;Q9CZ52	A0A0N4SV16;Q9CZ52	Anthrax toxin receptor 1	Antxr1
19.3794	8	32.4	A0A0N4SVP8;Q91VC3;E9PV04;A2AFK7;A0A0N4SVM5	A0A0N4SVP8;Q91VC3;E9PV04;A2AFK7	Eukaryotic initiation factor 4A-III;Eukaryotic initiation factor 4A-III, N-terminally processed	Eif4a3;Gm8994
19.595	1	2.6	F6SLK1;A0A0R4J0F6;Q99KY4	F6SLK1;A0A0R4J0F6;Q99KY4	Cyclin-G-associated kinase	Gak
21.4204	13	26.7	A0A0R4J0G0;Q8BH04;A0A2I3BQL9;A0A2I3BS39;A0A2I3BRX1;A0A2I3BQC6;A0A2I3BQ75	A0A0R4J0G0;Q8BH04;A0A2I3BQL9;A0A2I3BS39;A0A2I3BRX1	Phosphoenolpyruvate carboxykinase [GTP], mitochondrial	Pck2
20.3825	4	10.1	A0A0R4J0S2;P70389	A0A0R4J0S2;P70389	Insulin-like growth factor-binding protein complex acid labile subunit	Igfals
20.3448	6	12.3	D3Z0V2;A0A0R4J0X8;Q9ES28;A0A1B0GRS3;F6WMJ3;Q8K4I3;H3BJ53;A2AFJ8	D3Z0V2;A0A0R4J0X8;Q9ES28	Rho guanine nucleotide exchange factor 7	Arhgef7
20.4782	3	5.3	A0A0R4J1W0;B2RXQ9;D3Z080;Z4YJR7;A0A0R4J1T1;B7ZWM6;B9EKP8;Q3UTJ2;F6V513;A0A5F8MPQ4;A0A0R4J1X5	A0A0R4J1W0;B2RXQ9;D3Z080;Z4YJR7;A0A0R4J1T1;B7ZWM6;B9EKP8;Q3UTJ2	Sorbin and SH3 domain-containing protein 2	Sorbs2
18.8091	3	4.6	A0A0R4J2D2;Q8K007;A0A087WR86	A0A0R4J2D2;Q8K007	Extracellular sulfatase Sulf-1	Sulf1
19.3205	1	77.8	A0A1B0GS88	A0A1B0GS88
19.2476	1	14	A0A1B0GSQ7;D3Z4V6;J3QN85;P16092	A0A1B0GSQ7;D3Z4V6;J3QN85;P16092	Fibroblast growth factor receptor;Fibroblast growth factor receptor 1	Fgfr1
19.7583	1	6.2	A0A1B0GT50;Q9Z0M9	A0A1B0GT50;Q9Z0M9	Interleukin-18-binding protein	Il18bp
20.2772	1	21.8	A0A1B0GTA0;D3YWS7;F6SJM7;Q8R2K1	A0A1B0GTA0;D3YWS7;F6SJM7;Q8R2K1	Fucose mutarotase	Fuom
21.4459	5	2.2	B7ZWL1;A0A1D5RMJ8;Q6ZQ08;A0A1D5RM04;A0A1D5RMD8	B7ZWL1;A0A1D5RMJ8;Q6ZQ08	CCR4-NOT transcription complex subunit 1	Cnot1
21.9543	8	18.6	A0A1L1SS44;Q60709;Q06335	A0A1L1SS44;Q60709;Q06335	Amyloid-like protein 2	Aplp2
23.4369	3	0.4	A0A1L1STC6;Q6ZWR6;Q6ZWR5;A0A1L1SRV6	A0A1L1STC6;Q6ZWR6	Nesprin-1	Syne1
20.951	1	1	A0A1L1STZ4;P29477	A0A1L1STZ4;P29477	Nitric oxide synthase, inducible	Nos2
20.7049	4	10.2	A0A1N9M4K1;A0A1L1SU77;P70665	A0A1N9M4K1;A0A1L1SU77;P70665	Sialate O-acetylesterase;Sialate O-acetylesterase small subunit;Sialate O-acetylesterase large subunit	Siae
19.7163	1	19.5	A0A1W2P7F1;Q8CFG8	A0A1W2P7F1;Q8CFG8	Complement C1s-B subcomponent;Complement C1s-B subcomponent heavy chain;Complement C1s-B subcomponent light chain	C1sb
19.5624	2	28	A0A1Y7VN70;Q80Y14	A0A1Y7VN70;Q80Y14	Glutaredoxin-related protein 5, mitochondrial	Glrx5
18.8777	3	29.6	A0A286YDB7;A0A286YCT4;A0A286YCG8;Q9CY50	A0A286YDB7;A0A286YCT4;A0A286YCG8;Q9CY50	Translocon-associated protein subunit alpha	Ssr1
18.9236	1	9.9	A0A286YDI5;A0A286YCI0;Q9JI78	A0A286YDI5;A0A286YCI0;Q9JI78	Peptide-N(4)-(N-acetyl-beta-glucosaminyl)asparagine amidase	Ngly1
19.7853	4	12.4	A0A2I3BQP6;Q923T9;A0A286YCW8;A0A286YCH4;A0A286YDL6;Q5SVI9;Q5SVJ1;Q5SVI3;Q5SVI0;Q5SVI2;Q68EG2;Q5SVI1;Q5SVJ0;P28652;A0A286YCI7	A0A2I3BQP6;Q923T9;A0A286YCW8	Calcium/calmodulin-dependent protein kinase type II subunit gamma	Camk2g
19.7183	5	12.9	A0A2K6EDK3;Q6PIP5	A0A2K6EDK3;Q6PIP5	NudC domain-containing protein 1	Nudcd1
20.6054	3	25	A0A338P6P7;A0A2R8W6S4;Q9WVE8	A0A338P6P7;A0A2R8W6S4;Q9WVE8	Protein kinase C and casein kinase substrate in neurons protein 2	Pacsin2
20.1541	5	12	A0A3B2W812;Q9JLQ0	A0A3B2W812;Q9JLQ0	CD2-associated protein	Cd2ap
20.3479	5	13.4	A0A494B9H1;Q9EPK6;A0A494B9B2	A0A494B9H1;Q9EPK6;A0A494B9B2	Nucleotide exchange factor SIL1	Sil1
20.6929	4	32.6	E0CX79;E0CXR3;E0CZD9;E0CXM9;A0A494B9Y9;Q9DB43;E0CXA3	E0CX79;E0CXR3;E0CZD9;E0CXM9;A0A494B9Y9;Q9DB43	Zinc finger protein-like 1	Zfpl1
20.0675	3	12.9	A0A494BA44;Q04207	A0A494BA44;Q04207	Transcription factor p65	Rela
21.3059	10	17.5	A7YY80;D0VYV6;A0A5F8MPR1;Q9WV92;A0A286YD84;A0A3B2WD96;A0A3B2WBE1;A0A286YDY4;A0A5F8MPE1;A0A286YCY1;A0A286YCT6;A0A1D5RLV1;A0A571BEG4;A2A839;A2A838;A2AD32;A2A842;A2A841;P48193;A0A286YCY8;A2AUK7;A2AUK8;A2AUK5;E9PV14;Q9Z2H5	A7YY80;D0VYV6;A0A5F8MPR1;Q9WV92;A0A286YD84;A0A3B2WD96;A0A3B2WBE1;A0A286YDY4;A0A5F8MPE1;A0A286YCY1	Band 4.1-like protein 3;Band 4.1-like protein 3, N-terminally processed	Epb4.1l3;Epb41l3
20.1485	3	4.6	A0A5F8MPY3;P34152;A0A2I3BRG7;A0A2I3BQ85	A0A5F8MPY3;P34152	Focal adhesion kinase 1	Ptk2
20.6345	1	9.4	A2A709;Q8VCA8	A2A709;Q8VCA8	Secernin-2	Scrn2
20.7369	4	9	A2A7A7;Q8CFX1;A2A7A8	A2A7A7;Q8CFX1	GDH/6PGL endoplasmic bifunctional protein;Glucose 1-dehydrogenase;6-phosphogluconolactonase	H6pd
20.0626	2	25.3	A2A7K5;Q9EQS3	A2A7K5;Q9EQS3	C-Myc-binding protein	Mycbp
18.3997	13	31.9	A2ACG7;Q9DBG6	A2ACG7;Q9DBG6	Dolichyl-diphosphooligosaccharide--protein glycosyltransferase subunit 2	Rpn2
19.1636	1	27.1	A2AFP4;A2AFP5;Q9R0M6	A2AFP4;A2AFP5;Q9R0M6	Ras-related protein Rab-9A	Rab9;Rab9a
17.2145	2	0.5	A2AFQ0;Q7TMY8;F6XP90	A2AFQ0;Q7TMY8;F6XP90	E3 ubiquitin-protein ligase HUWE1	Huwe1
19.1288	4	4.9	A2AI52;Q80U87	A2AI52;Q80U87	Ubiquitin carboxyl-terminal hydrolase;Ubiquitin carboxyl-terminal hydrolase 8	Usp8
19.3689	2	3.2	A2AI62;Q9Z0Z4	A2AI62;Q9Z0Z4	Hephaestin	Heph
20.364	7	10.5	A2AKI5;P43406	A2AKI5;P43406	Integrin alpha-V;Integrin alpha-V heavy chain;Integrin alpha-V light chain	Itgav
19.5421	3	3.6	A2ALV7;Q6PDI5;A2ALV8;A2ALV6;A2ALW1	A2ALV7;Q6PDI5;A2ALV8;A2ALV6	Proteasome-associated protein ECM29 homolog	AI314180;Ecm29
20.0409	4	1	A2AN08;F6SSP6	A2AN08;F6SSP6	E3 ubiquitin-protein ligase UBR4	Ubr4
19.2977	1	0.9	A2AS98;P28660	A2AS98;P28660	Nck-associated protein 1	Nckap1
19.7559	1	14.4	A2AUM6;P16254	A2AUM6;P16254	Signal recognition particle 14 kDa protein;Signal recognition particle 14 kDa protein, N-terminally processed	Srp14
19.6209	4	11.6	A3KMP2;D6RH59	A3KMP2	Tetratricopeptide repeat protein 38	Ttc38
22.0234	1	57.8	A6PWS5	A6PWS5		Gsn
20.8381	4	4.1	B0V2N1;A0A286YDS2;A0A286YDF6	B0V2N1	Receptor-type tyrosine-protein phosphatase S	Ptprs
20.4589	4	13.4	B1AQR8;G3X9T7;O08573	B1AQR8;G3X9T7;O08573	Galectin;Galectin-9	Lgals9
21.7593	5	40.8	B1ARA3;P61255;B1ARA5	B1ARA3;P61255;B1ARA5	60S ribosomal protein L26	Rpl26
20.6279	1	23.8	B1ASH4	B1ASH4		Megf6
19.8077	3	8.7	B1AU74;Q9CWP6	B1AU74;Q9CWP6	Motile sperm domain-containing protein 2	Mospd2
19.295	3	11.2	B1AUN3;Q3UKV0;B1AUN2	B1AUN3;Q3UKV0;B1AUN2		Eif2b3
19.3511	1	7.2	B1AWI6	B1AWI6	Prostate-associated microseminoprotein	Msmp
21.4317	2	9.9	F6VQH5;D3YTQ3;Q9Z130	F6VQH5;D3YTQ3;Q9Z130	Heterogeneous nuclear ribonucleoprotein D-like	Hnrnpdl
19.7791	1	22.9	D3YTQ9;P62843	D3YTQ9;P62843	40S ribosomal protein S15	Rps15
19.7481	2	10.2	D3YUF9;Q91XL3;G5E8H4;D3Z411	D3YUF9;Q91XL3;G5E8H4;D3Z411	UDP-glucuronic acid decarboxylase 1	Uxs1
20.0174	7	10.3	D3Z3E8;E9PW39;D3YVL0;P23249	D3Z3E8;E9PW39;D3YVL0;P23249	Putative helicase MOV-10	Mov10
19.7193	2	3.6	D3YVN5;D3YVM9;Q9JJS0;Q68EF9;A2A442;Q6NZL8	D3YVN5;D3YVM9;Q9JJS0;Q68EF9;A2A442;Q6NZL8	Signal peptide, CUB and EGF-like domain-containing protein 2;Signal peptide, CUB and EGF-like domain-containing protein 1	Scube2;Scube1
20.8695	2	5.9	D3YWJ4;Q8K2I1	D3YWJ4;Q8K2I1	Protein farnesyltransferase subunit beta	Fntb
20.4688	2	21.9	D3YWR1;Q9CRC9	D3YWR1;Q9CRC9	Glucosamine-6-phosphate isomerase;Glucosamine-6-phosphate isomerase 2	Gnpda2
20.9652	3	12.5	D3YXU8;Q91ZJ9	D3YXU8;Q91ZJ9	Hyaluronidase;Hyaluronidase-1	Hyal1
19.763	5	39.4	E9Q7G1;D3YZZ5	E9Q7G1;D3YZZ5		Tmed7
19.673	2	2	F6XC54;D3Z074;E9PXV7;E9PV41;O08808	F6XC54;D3Z074;E9PXV7;E9PV41;O08808	Protein diaphanous homolog 1	Diap1;Diaph1
19.5785	1	5.6	D3Z383;Q07646	D3Z383;Q07646	Mesoderm-specific transcript protein	Mest
21.3008	3	18.5	D3Z3A0;Q9DCL8	D3Z3A0;Q9DCL8	Protein phosphatase inhibitor 2	Ppp1r2
29.0147	2	3.4	D3Z499;Q0PMG2;A0A3Q4EGH1;F7ABV5;E9Q6S8	D3Z499;Q0PMG2;A0A3Q4EGH1;F7ABV5;E9Q6S8	MAM domain-containing glycosylphosphatidylinositol anchor protein 1	Mdga1
21.27	4	52.9	D3Z4S3	D3Z4S3	Putative peptidyl-tRNA hydrolase PTRHD1	Ptrhd1
19.552	3	8.4	D3Z512;P56542;D3Z5U3	D3Z512;P56542;D3Z5U3	Deoxyribonuclease-2-alpha	Dnase2a;Dnase2
20.4913	3	8.2	D3Z572;E9PX46;F6R6P2;F8WGM3;O70258;F6WKE4	D3Z572;E9PX46;F6R6P2;F8WGM3;O70258;F6WKE4	Epsilon-sarcoglycan	Sgce
18.6837	1	4.9	D3Z6N3;Q61881	D3Z6N3;Q61881	DNA replication licensing factor MCM7	Mcm7
20.5993	2	6.3	E9QAT0;D3Z6U8;E9QNF5;Q6AXB7;P35922;E9QAS9;E9QAS8	E9QAT0;D3Z6U8;E9QNF5;Q6AXB7;P35922;E9QAS9;E9QAS8	Fragile X mental retardation protein 1 homolog	Fmr1
19.5956	3	7.6	D3Z6W7;Q3UHH8	D3Z6W7;Q3UHH8	Glucoside xylosyltransferase 1	Gxylt1
19.5536	2	7.3	D3Z7P0;Q8K3W0;A0A0J9YV56;E9Q0U3	D3Z7P0;Q8K3W0;A0A0J9YV56;E9Q0U3	BRCA1-A complex subunit BRE	Bre
20.1164	3	1.5	G3X922;D4AFX7	G3X922;D4AFX7		Dnajc13
19.4262	3	2.8	E9PWW5;Q8BLI0;B7ZCH8;A9Z1Z6;F6WY46	E9PWW5;Q8BLI0;B7ZCH8	ADAMTS-like protein 1	Adamtsl1
20.2248	4	6.3	F8VPX1;E9PXY8;Q6A4J8	F8VPX1;E9PXY8;Q6A4J8	Ubiquitin carboxyl-terminal hydrolase;Ubiquitin carboxyl-terminal hydrolase 7	Usp7
22.447	22	31.8	G3X9T8;G3X8Q5;E9PZD8;Q61147;G3UXG1;G3UWP5	G3X9T8;G3X8Q5;E9PZD8;Q61147	Ceruloplasmin	Cp
19.5695	1	1	H3BJG4;E9Q512	H3BJG4;E9Q512		Trip11
20.0044	3	1.2	E9Q557;E9PZW0	E9Q557	Desmoplakin	Dsp
20.1875	3	10.9	Q3UIX4;F6RDI8;E9Q6E5;D3Z4B0;F6X2U6;F6TN80;D6RE22;A0A0G2JEG1	Q3UIX4;F6RDI8;E9Q6E5;D3Z4B0		Srsf11
22.0226	11	19.5	E9Q718;Q9R0B9	E9Q718;Q9R0B9	Procollagen-lysine,2-oxoglutarate 5-dioxygenase 2	Plod2
23.4853	4	33.6	E9Q748;P97430	E9Q748;P97430	Antileukoproteinase	Slpi
20.7265	2	32.6	E9QA15;REV__B2RXW8;REV__F7CYX4;REV__Q8BSS9;REV__B8QI34;REV__B2RXQ2	E9QA15		Cald1
21.1671	8	5.7	E9QAS4;E9QAS5;Q6PDQ2;E9PYU4;E9PYL1;A2A8L1;A0A5F8MQ82;F6WR45;F7C528;E9Q614;B1AR17	E9QAS4;E9QAS5;Q6PDQ2	Chromodomain-helicase-DNA-binding protein 4	Chd4
20.9425	7	8.7	E9QLA5;Q0GNC1;A0A1Y7VM80	E9QLA5;Q0GNC1;A0A1Y7VM80	Inverted formin-2	Inf2
19.9707	2	14.6	E9QLB2;Q3UFF7	E9QLB2;Q3UFF7	Lysophospholipase-like protein 1	Lyplal1
20.1603	1	7.6	E9QLL2;Q8BZ98;F2Z460;E0CXZ8	E9QLL2;Q8BZ98	Dynamin-3	Dnm3
19.4579	2	5.7	E9QMK9;Q8BH86	E9QMK9;Q8BH86	UPF0317 protein C14orf159 homolog, mitochondrial	9030617O03Rik
20.1851	3	15.4	E9QPK1;Q8R1U2	E9QPK1;Q8R1U2	Cell growth regulator with EF hand domain protein 1	Cgref1
21.7772	4	35.2	F6QKK2;Q8VEH3;A0A0N4SVB8;Q9CQW2	F6QKK2;Q8VEH3;A0A0N4SVB8;Q9CQW2	ADP-ribosylation factor-like protein 8A;ADP-ribosylation factor-like protein 8B	Arl8a;Arl8b
19.7209	3	9.9	F6TCF9;Q60739	F6TCF9;Q60739	BAG family molecular chaperone regulator 1	Bag1
19.9543	1	22.3	F6VRP8	F6VRP8		Lgals3bp
22.1945	7	38.5	F6ZIS7	F6ZIS7		Rarres1
20.9718	5	7.4	F7AA26;A2API8;O54931;A0A5F8MPZ6	F7AA26;A2API8;O54931	A-kinase anchor protein 2	Pakap;Akap2
19.478	1	4.4	F7AVU1;Q8K2Y9	F7AVU1;Q8K2Y9	Cerebral cavernous malformations protein 2 homolog	Ccm2
22.2378	3	61.8	F7C9H0	F7C9H0		Postn
21.6436	1	57.5	F8WI14;D3YV64;D3Z772;D3YZV0	F8WI14		Ecm1
19.9532	2	61.2	F8WIT2	F8WIT2	Annexin	Anxa6
22.0131	2	13	G3UZ44;P63013;Q9CY80;A2APZ7;Q06348	G3UZ44;P63013;Q9CY80;A2APZ7;Q06348	Paired mesoderm homeobox protein 1;Paired mesoderm homeobox protein 2	Prrx1;Prrx2
23.2436	4	41.2	G5E8V2;Q61865;D6RFS9	G5E8V2;Q61865;D6RFS9	Melanoma-derived growth regulatory protein	Mia;Gm21983
18.6773	1	3	G5E8V8;Q9JJT9	G5E8V8;Q9JJT9	Phosphorylated adapter RNA export protein	Phax
23.2432	3	12.4	G5E8Z6;Q9Z1F6	G5E8Z6;Q9Z1F6	Leukocyte cell-derived chemotaxin 1;Chondrosurfactant protein;Chondromodulin-1	Lect1
21.3694	5	14.5	H3BJ97;Q99JR5;H3BKM8	H3BJ97;Q99JR5	Tubulointerstitial nephritis antigen-like	Tinagl1
19.1453	1	6.3	H3BKY1;H9H9R4;Q9JHJ3	H3BKY1;H9H9R4;Q9JHJ3	Glycosylated lysosomal membrane protein	Glmp
19.5109	1	44	I1E4X7;Q9JI46;H3BLR8;A0A338P7L3	I1E4X7;Q9JI46;H3BLR8	Diphosphoinositol polyphosphate phosphohydrolase 1	Nudt3
19.9569	6	15.1	M9MMK0;Q62177;M0QWQ7	M9MMK0;Q62177	Semaphorin-3B	Sema3b
20.8844	3	25.9	O08543	O08543	Ephrin-A5	Efna5
21.5384	2	7.7	O08712	O08712	Tumor necrosis factor receptor superfamily member 11B	Tnfrsf11b
19.9837	4	11.6	O08832	O08832	Polypeptide N-acetylgalactosaminyltransferase 4	Galnt4
20.4709	5	13.1	O08842;A0A2I3BQ61	O08842	GDNF family receptor alpha-2	Gfra2
18.9995	2	6.6	O09010	O09010	Beta-1,3-N-acetylglucosaminyltransferase lunatic fringe	Lfng
20.1386	4	32.5	Q9CQM8;O09167	Q9CQM8;O09167	60S ribosomal protein L21	Rpl21
20.2272	4	20.3	O35682;A0A0N4SW94	O35682;A0A0N4SW94	Myeloid-associated differentiation marker	Myadm
19.9687	3	9.1	O35701	O35701	Matrilin-3	Matn3
22.5239	4	17.9	O35955	O35955	Proteasome subunit beta type-10	Psmb10
20.8406	2	12.1	O35988	O35988	Syndecan-4	Sdc4
20.4767	6	26.7	O55091;A0A3Q4L314;A0A3Q4EC12	O55091	Protein IMPACT	Impact
19.3282	2	8.5	O88271	O88271	Craniofacial development protein 1	Cfdp1
20.8378	3	15.5	Q91XH6;O88384;F6UHS3;E0CYE5	Q91XH6;O88384;F6UHS3	Vesicle transport through interaction with t-SNAREs homolog 1B	Vti1b
21.2423	5	28	O88630	O88630	Golgi SNAP receptor complex member 1	Gosr1
21.1475	1	3.1	O88676	O88676	Matrix metalloproteinase-23;Matrix metalloproteinase-23, soluble form	Mmp23
19.3243	4	2.2	O88783	O88783	Coagulation factor V;Coagulation factor V heavy chain;Coagulation factor V light chain	F5
22.7565	5	47.3	O88851	O88851	Putative hydrolase RBBP9	Rbbp9
19.149	3	13.6	O88983;Q9D0J1	O88983;Q9D0J1	Syntaxin-8	Stx8
21.7092	4	18.5	P08884	P08884	Granzyme E	Gzme
21.8626	5	11.6	P09242;E9Q7P8;B1AXF5	P09242;E9Q7P8	Alkaline phosphatase, tissue-nonspecific isozyme;Alkaline phosphatase	Alpl
22.746	8	20.1	P10404	P10404	MLV-related proviral Env polyprotein;Surface protein;Transmembrane protein
21.1492	4	18.2	P11440;D3Z2T9;E3W997;E9PVC7;A0A1L1SUS7;A0A1Y7VLM0;Q99J95;Q3V3A1;Q04899;O35495;Q04735;Q8K0D0;Q14AX6;Q69ZA1	P11440;D3Z2T9	Cyclin-dependent kinase 1	Cdk1
20.1029	2	10.5	P11862;D3Z503	P11862;D3Z503	Growth arrest-specific protein 2	Gas2
20.185	3	22.1	P12025	P12025	Midkine	Mdk
20.164	4	41.8	P12787	P12787	Cytochrome c oxidase subunit 5A, mitochondrial	Cox5a
20.5976	8	21.6	Q63836;P17563;A0A0R4J135;G3UYY2;D6RHN2;G3UWK0;G3UZT2	Q63836;P17563;A0A0R4J135;G3UYY2	Selenium-binding protein 2;Selenium-binding protein 1	Selenbp2;Selenbp1
20.2914	1	11.1	P21300	P21300	Aldose reductase-related protein 1	Akr1b7
18.919	2	16.6	P21570	P21570	Angiogenin	Ang
21.2998	6	17.2	Q8CBC8;P24288;E9Q4K3;B2KFA9;B2KFA8;A0A0N4SV61	Q8CBC8;P24288;E9Q4K3	Branched-chain-amino-acid aminotransferase;Branched-chain-amino-acid aminotransferase, cytosolic	Bcat1
21.4263	5	21	P28063;G3UZW8;A0A494BAB6	P28063;G3UZW8	Proteasome subunit beta type-8;Proteasome subunit beta type	Psmb8
22.2437	14	24.9	P28271;Q811J3	P28271	Cytoplasmic aconitate hydratase	Aco1
21.9312	2	18.6	P30681;A0A1B0GQX9	P30681;A0A1B0GQX9	High mobility group protein B2	Hmgb2
19.9074	5	28.4	P35282;A0A1W2P6Z4	P35282	Ras-related protein Rab-21	Rab21
21.0695	3	6.1	P36916	P36916	Guanine nucleotide-binding protein-like 1	Gnl1
19.5739	2	14.2	P40240	P40240	CD9 antigen	Cd9
19.5565	3	20.4	P41105	P41105	60S ribosomal protein L28	Rpl28
19.4124	4	12.2	P41241;A0A1L1SR46;A0A1L1STA1;A0A1L1SQQ5;D3YVQ8;D6RGA0;A0A0R4J1P8;D3Z4T5;A0A0R4J1N6;P41242	P41241;A0A1L1SR46;A0A1L1STA1	Tyrosine-protein kinase CSK	Csk
20.1656	1	6.6	P46414	P46414	Cyclin-dependent kinase inhibitor 1B	Cdkn1b
21.2493	5	16.2	P46467;Q8VEJ9;Q8BPY9	P46467	Vacuolar protein sorting-associated protein 4B	Vps4b
20.9153	3	6.8	Q9DBX5;P47713	Q9DBX5;P47713	Cytosolic phospholipase A2;Phospholipase A2;Lysophospholipase	Pla2g4a
20.7876	7	12.6	P47856;Q9Z2Z9	P47856	Glutamine--fructose-6-phosphate aminotransferase [isomerizing] 1	Gfpt1
21.464	6	10	Q8BMG0;P48441;Q8BLF6;D6REH5;D6RIN7	Q8BMG0;P48441;Q8BLF6;D6REH5;D6RIN7	Alpha-L-iduronidase	Idua
20.9328	3	36	P49962;D3YZX8	P49962	Signal recognition particle 9 kDa protein	Srp9
19.7345	3	13.4	P51863	P51863	V-type proton ATPase subunit d 1	Atp6v0d1
20.8707	4	7.7	P54818;A0A1Y7VM63	P54818	Galactocerebrosidase	Galc
20.1478	4	9.2	P57716	P57716	Nicastrin	Ncstn
19.6682	4	21.1	P57746	P57746	V-type proton ATPase subunit D	Atp6v1d
19.5745	2	12.4	P59017	P59017	Bcl-2-like protein 13	Bcl2l13
20.5242	3	3.2	P60469;A0A1B0GRM4	P60469;A0A1B0GRM4	Liprin-alpha-3	Ppfia3
19.6156	5	13.5	P61222	P61222	ATP-binding cassette sub-family E member 1	Abce1
20.5261	3	20.9	P61967;D3Z268;D3Z0D6;D3YXN0;B1B0F6;Q8BW87;Q9DB50	P61967;D3Z268;D3Z0D6;D3YXN0	AP-1 complex subunit sigma-1A	Ap1s1
24.9439	1	79.8	P62737;A0A0U1RQ96	P62737	Actin, aortic smooth muscle	Acta2
20.8612	3	17.1	P62748;A0A1Y7VMK3	P62748;A0A1Y7VMK3	Hippocalcin-like protein 1	Hpcal1
23.1508	3	31.4	Q3UZI5;P63089	Q3UZI5;P63089	Pleiotrophin	Ptn
22.3579	4	43.6	P63166;A0A087WRQ4	P63166;A0A087WRQ4	Small ubiquitin-related modifier 1	Sumo1
21.3237	7	23.4	P70274;E0CX80;E0CZ76;E0CY03	P70274;E0CX80	Selenoprotein P	Sepp1
20.0773	2	12.3	P70280	P70280	Vesicle-associated membrane protein 7	Vamp7
18.7314	2	37.5	P70445	P70445	Eukaryotic translation initiation factor 4E-binding protein 2	Eif4ebp2
26.2667	26	45.2	P70663;A0A0G2JFH7	P70663	SPARC-like protein 1	Sparcl1
21.1859	3	1.4	P83741	P83741	Serine/threonine-protein kinase WNK1	Wnk1
22.5979	3	39.5	P83917;Q7TPM0;Q9CYJ8	P83917;Q7TPM0;Q9CYJ8	Chromobox protein homolog 1	Cbx1
21.0216	5	8.4	P97311;Q3ULG5	P97311;Q3ULG5	DNA replication licensing factor MCM6;DNA helicase	Mcm6
20.6992	8	17	P97390	P97390	Vacuolar protein sorting-associated protein 45	Vps45
21.2051	4	21.2	P97470;A0A0U1RQ12;A0A0U1RPR5	P97470;A0A0U1RQ12	Serine/threonine-protein phosphatase 4 catalytic subunit	Ppp4c
19.932	3	8.8	P98083;D3YZV5;D3Z2I8;D3Z5U6;A0A5F8MPM1;Q61120;Q8BMC3	P98083	SHC-transforming protein 1	Shc1
22.9715	9	71.9	Q00915	Q00915	Retinol-binding protein 1	Rbp1
21.3576	3	14.5	Q02013	Q02013	Aquaporin-1	Aqp1
20.0092	5	13.2	Q02257	Q02257	Junction plakoglobin	Jup
21.6112	8	25.7	Q04998	Q04998	Inhibin beta A chain	Inhba
20.3579	2	9.5	Q05117	Q05117	Tartrate-resistant acid phosphatase type 5	Acp5
20.7203	4	24.6	Q08024	Q08024	Core-binding factor subunit beta	Cbfb
20.2157	6	10.9	Q08048	Q08048	Hepatocyte growth factor;Hepatocyte growth factor alpha chain;Hepatocyte growth factor beta chain	Hgf
19.3974	3	1	Q2PZL6	Q2PZL6	Protocadherin Fat 4	Fat4
20.6202	2	2	Q32MD9;Q3TZM7	Q32MD9;Q3TZM7	Cell adhesion molecule-related/down-regulated by oncogenes	Cdon
21.6047	1	51.2	Q3THE2;D3Z249	Q3THE2	Myosin regulatory light chain 12B	Myl12b
20.1395	5	25.7	Q3TXN1;Q8VDQ1;D6RGL6	Q3TXN1;Q8VDQ1	Prostaglandin reductase 2	Ptgr2
20.6723	5	5.7	Q3U492;E0CYL0;E9QNB3	Q3U492;E0CYL0;E9QNB3	Kielin/chordin-like protein	Kcp
21.2374	5	14.3	Q3U4G3	Q3U4G3	Xyloside xylosyltransferase 1	Xxylt1
19.9015	2	22.7	Q3UGS4	Q3UGS4	Protein FAM195B	Fam195b
19.5823	4	11.7	Q3UHD6;A0A0G2JF85;A0A0G2JGD5	Q3UHD6;A0A0G2JF85	Sorting nexin-27	Snx27
19.4945	2	5.3	Q3UMW8	Q3UMW8	Ceroid-lipofuscinosis neuronal protein 5 homolog	Cln5
24.4716	1	0.5	Q45VK7	Q45VK7	Cytoplasmic dynein 2 heavy chain 1	Dync2h1
21.0253	4	11.6	Q501P1	Q501P1	Fibulin-7	Fbln7
19.7837	3	7.9	Q5FW85	Q5FW85	Extracellular matrix protein 2	Ecm2
21.2758	3	11	Q5SRX1;Q5SXA5;Q5SXA4	Q5SRX1;Q5SXA5	TOM1-like protein 2	Tom1l2
19.5045	2	6.2	Q5SUF2	Q5SUF2	Luc7-like protein 3	Luc7l3
21.2552	9	18.8	Q5SUH7;Q5SUH6;Q99KN9	Q5SUH7;Q5SUH6;Q99KN9	Clathrin interactor 1	Clint1
21.6467	8	23.8	Q5SX75;Q60716;B0QZH1;Q5SX76;B0QZH2;B0QZH3	Q5SX75;Q60716	Prolyl 4-hydroxylase subunit alpha-2	P4ha2
19.3209	5	6.5	Q5SYD0;Q5SUA5	Q5SYD0	Unconventional myosin-Id	Myo1d
21.6276	16	20.2	Q60597;Z4YJV4;B2RXT3;E9Q7L0;Q5SVY1;Q5SVY0	Q60597;Z4YJV4	2-oxoglutarate dehydrogenase, mitochondrial	Ogdh
20.7035	3	10	Q60823;F8WHG5;D3YXM7;D3Z3N2	Q60823;F8WHG5	RAC-beta serine/threonine-protein kinase	Akt2
19.1395	8	39.9	Q60931;J3QMG3	Q60931;J3QMG3	Voltage-dependent anion-selective channel protein 3	Vdac3
19.2244	2	4.9	Q61165	Q61165	Sodium/hydrogen exchanger 1	Slc9a1
18.9208	2	4.4	Q61235;B7ZNU9	Q61235;B7ZNU9	Beta-2-syntrophin	Sntb2
22.7695	6	23.9	Q61239	Q61239	Protein farnesyltransferase/geranylgeranyltransferase type-1 subunit alpha	Fnta
25.5199	30	17.4	Q61282	Q61282	Aggrecan core protein	Acan
20.9056	13	17.1	Q61543;F8WHM5;F6RSH1;E9PWD8	Q61543;F8WHM5	Golgi apparatus protein 1	Glg1
20.0118	3	4.9	Q62181;E9Q0Z0	Q62181	Semaphorin-3C	Sema3c
18.6162	4	15.8	Q62219;E9Q1D5;E9PYQ1;E9Q1V4	Q62219;E9Q1D5	Transforming growth factor beta-1-induced transcript 1 protein	Tgfb1i1
21.1623	5	14.1	Q62443	Q62443	Neuronal pentraxin-1	Nptx1
23.0524	5	36.6	Q64339	Q64339	Ubiquitin-like protein ISG15	Isg15
21.057	2	12.4	Q64695;A2AUV5	Q64695;A2AUV5	Endothelial protein C receptor	Procr
24.9469	11	10.5	Q64739	Q64739	Collagen alpha-2(XI) chain	Col11a2
22.0429	3	14.4	Q6IR41	Q6IR41	Complement C1q tumor necrosis factor-related protein 6	C1qtnf6
19.5245	3	6.7	Q6NXK9	Q6NXK9	alpha-1,2-Mannosidase	Man1c1
20.6326	4	7.5	Q6P2B1;F6TDZ2;E9Q0H8;A0A0U1RQ41;Q8K368	Q6P2B1;F6TDZ2	Transportin-3	Tnpo3
21.3157	5	9.8	Q6P9S7;Q5ST18	Q6P9S7	Polypeptide N-acetylgalactosaminyltransferase 10	Galnt10
18.5557	2	13.9	Q6PGH1	Q6PGH1	Protein BUD31 homolog	Bud31
19.853	6	9.5	Q6Q899;A2AP29	Q6Q899	Probable ATP-dependent RNA helicase DDX58	Ddx58
18.6897	7	26.5	Q6ZQI3	Q6ZQI3	Malectin	Mlec
20.7198	3	9.2	Q78JW9;A0A0U1RQ55	Q78JW9;A0A0U1RQ55	Ubiquitin domain-containing protein UBFD1	Ubfd1
18.4493	1	2.1	Q7TQN3	Q7TQN3	WAP, Kazal, immunoglobulin, Kunitz and NTR domain-containing protein 2	Wfikkn2
21.0648	3	8.7	Q80SW1;H3BKT5;F8WI65;F8WGT1;Q68FL4;F7ATQ6;D3Z2Q0	Q80SW1;H3BKT5;F8WI65;F8WGT1;Q68FL4	Putative adenosylhomocysteinase 2;Adenosylhomocysteinase;Putative adenosylhomocysteinase 3	Ahcyl1;Ahcyl2
16.9956	1	0.3	Q80T14	Q80T14	Extracellular matrix protein FRAS1	Fras1
21.709	11	19.5	Q80UE5;O70318;Q80UE4;Q8C928;A0A1W2P6I5;A0A1W2P8C0;A0A1W2P6H2;A0A1W2P7I4;A0A1W2P7I2	Q80UE5;O70318;Q80UE4	Band 4.1-like protein 2	Epb4.1l2;Epb41l2
19.919	3	6.7	Q80W54	Q80W54	CAAX prenyl protease 1 homolog	Zmpste24
21.7507	5	14.7	Q80X72	Q80X72	Leucine-rich repeat-containing protein 15	Lrrc15
19.4527	2	9.3	Q80X95;G3UYP1	Q80X95;G3UYP1	Ras-related GTP-binding protein A	Rraga;Rragb
21.3313	1	1.5	Q80Y86	Q80Y86	Mitogen-activated protein kinase 15	Mapk15
23.3261	1	59.4	Q80YQ1	Q80YQ1		Thbs1
20.0115	3	2.1	Q811B3	Q811B3	A disintegrin and metalloproteinase with thrombospondin motifs 12	Adamts12
19.6525	10	31.6	Q8BFR5;A0A0U1RNQ6;A0A0U1RPC4	Q8BFR5;A0A0U1RNQ6	Elongation factor Tu, mitochondrial	Tufm
19.3236	1	3.8	Q8BG95;A0A571BGD8;A6H644	Q8BG95;A0A571BGD8;A6H644	Protein phosphatase 1 regulatory subunit 12B;Protein phosphatase 1 regulatory subunit	Ppp1r12b
19.6015	3	9.2	Q8BHC9	Q8BHC9	Alpha-(1,3)-fucosyltransferase 11	Fut11
18.6404	4	6.4	Q8BHL5;F6YXR3;F6XD63	Q8BHL5;F6YXR3	Engulfment and cell motility protein 2	Elmo2
21.2598	2	4.7	Q8BHP7	Q8BHP7	Olfactomedin-like protein 2A	Olfml2a
21.0767	10	13.4	Q8BJD1	Q8BJD1	Inter-alpha-trypsin inhibitor heavy chain H5	Itih5
20.5586	3	19.2	Q8BTU1;A0A1D5RLW3;A0A1D5RM82	Q8BTU1;A0A1D5RLW3;A0A1D5RM82	Cilia- and flagella-associated protein 20	Cfap20
19.067	2	1.3	Q8BUR4;A0A1B0GSI1	Q8BUR4;A0A1B0GSI1	Dedicator of cytokinesis protein 1	Dock1
19.2258	8	3.9	Q8BX70;A0A1L1SUY8;A0A1L1SS63	Q8BX70	Vacuolar protein sorting-associated protein 13C	Vps13c
21.112	2	8.6	Q8C0F9	Q8C0F9	Inactive serine protease 35	Prss35
20.9134	6	21.4	Q8C0L6;Q3TXR6;A0A1B0GRJ2	Q8C0L6;Q3TXR6	Peroxisomal N(1)-acetyl-spermine/spermidine oxidase	Paox
21.5099	5	14.4	Q8C119	Q8C119	Protein NDNF	Ndnf
19.584	1	4	Q8CCH2	Q8CCH2	NHL repeat-containing protein 3	Nhlrc3
21.8495	5	19.7	Q8CGA0;A0A338P7F2	Q8CGA0	Protein phosphatase 1F	Ppm1f
20.1019	5	9.9	Q8CJ69;A0A1L1SS01	Q8CJ69	BMP-binding endothelial regulator protein	Bmper
19.5169	7	14.3	Q8K009;D3Z6B9	Q8K009;D3Z6B9	Mitochondrial 10-formyltetrahydrofolate dehydrogenase	Aldh1l2
21.1163	1	10.2	Q8K262	Q8K262	Placenta-specific protein 9	Plac9
18.5175	5	11.3	Q8K2B3	Q8K2B3	Succinate dehydrogenase [ubiquinone] flavoprotein subunit, mitochondrial	Sdha
20.7884	7	14.9	Q8K3H0	Q8K3H0	DCC-interacting protein 13-alpha	Appl1
20.3093	3	13.4	Q8QZY9	Q8QZY9	Splicing factor 3B subunit 4	Sf3b4
19.9582	7	21.6	Q8R180;A0A2I3BPM1	Q8R180	ERO1-like protein alpha	Ero1l
18.7506	3	6.9	Q8R2Y2;A0A1L1SQC5;F7ATH5	Q8R2Y2	Cell surface glycoprotein MUC18	Mcam
20.458	3	12.1	Q8R3E3;B1AT64	Q8R3E3;B1AT64	WD repeat domain phosphoinositide-interacting protein 1	Wipi1
20.2529	4	5.5	Q8R4G6	Q8R4G6	Alpha-1,6-mannosylglycoprotein 6-beta-N-acetylglucosaminyltransferase A	Mgat5
20.0844	2	3.2	Q8R5H1	Q8R5H1	Ubiquitin carboxyl-terminal hydrolase 15	Usp15
19.6403	2	10.6	Q8R5J9	Q8R5J9	PRA1 family protein 3	Arl6ip5
21.1172	4	26.5	Q8R5L1;O35658	Q8R5L1;O35658	Complement component 1 Q subcomponent-binding protein, mitochondrial	C1qbp
22.1248	5	61.1	Q8VCR4;Q9DCG9	Q8VCR4;Q9DCG9	Multifunctional methyltransferase subunit TRM112-like protein	Trmt112
19.9755	7	9.3	Q8VDP3;E9PUI4	Q8VDP3;E9PUI4	Protein-methionine sulfoxide oxidase MICAL1	Mical1
21.8078	8	23.8	Q8VE47;F6VRI6;D6RH76;A0A1L1SSH6	Q8VE47	Ubiquitin-like modifier-activating enzyme 5	Uba5
19.444	2	6.3	Q8VEE1	Q8VEE1	LIM and cysteine-rich domains protein 1	Lmcd1
21.0942	3	52.1	Q91V77;P56565;D3YUT6	Q91V77;P56565	Protein S100;Protein S100-A1	S100a1
21.1826	6	12.1	Q91VH2	Q91VH2	Sorting nexin-9	Snx9
18.6379	21	43.1	Q91YQ5;A0A0N4SUJ8	Q91YQ5	Dolichyl-diphosphooligosaccharide--protein glycosyltransferase subunit 1	Rpn1
21.7473	6	23.2	Q91YW3	Q91YW3	DnaJ homolog subfamily C member 3	Dnajc3
20.1934	3	4.3	Q921K2;P11103	Q921K2;P11103	Poly [ADP-ribose] polymerase 1	Parp1
21.7152	4	17.3	Q925I7	Q925I7	Platelet-derived growth factor D;Platelet-derived growth factor D, latent form;Platelet-derived growth factor D, receptor-binding form	Pdgfd
20.3575	3	11.4	Q99J09;F7D5L2	Q99J09;F7D5L2	Methylosome protein 50	Wdr77
19.9861	5	13.4	Q99JF8;A2BI12;F6RB63	Q99JF8;A2BI12;F6RB63	PC4 and SFRS1-interacting protein	Psip1
21.2157	6	16.7	Q99K30	Q99K30	Epidermal growth factor receptor kinase substrate 8-like protein 2	Eps8l2
18.3554	4	19.1	Q99KF1;A0A286YDS5	Q99KF1;A0A286YDS5	Transmembrane emp24 domain-containing protein 9	Tmed9
21.2164	5	17.2	Q99KH8;D3Z359;A2AD84;Q99JT2;Q9Z2W1	Q99KH8	Serine/threonine-protein kinase 24;Serine/threonine-protein kinase 24 35 kDa subunit;Serine/threonine-protein kinase 24 12 kDa subunit	Stk24
20.3596	5	20.7	Q99P31;A0A0U1RPF2;A0A0U1RNL5;A0A0U1RPE7;A0A0U1RQ49	Q99P31;A0A0U1RPF2	Hsp70-binding protein 1	Hspbp1
19.3586	6	2.4	Q99PV0;B7ZC27	Q99PV0	Pre-mRNA-processing-splicing factor 8	Prpf8
20.3284	4	22	Q9CPX6	Q9CPX6	Ubiquitin-like-conjugating enzyme ATG3	Atg3
20.1258	5	43.8	Q9CQ43;Q8VCG1	Q9CQ43;Q8VCG1		Dut
20.4435	6	35.8	Q9CQ80;A8XY17;A2A4J8;A2A4K0;E9PXS9	Q9CQ80;A8XY17;A2A4J8;A2A4K0	Vacuolar protein-sorting-associated protein 25	Vps25
19.6283	3	18.9	Q9CQM2	Q9CQM2	ER lumen protein-retaining receptor 2	Kdelr2
18.8376	2	26	Q9CQS8;E9PW43	Q9CQS8;E9PW43	Protein transport protein Sec61 subunit beta	Sec61b;Gm10320
19.8801	2	31.5	Q9CQX2	Q9CQX2	Cytochrome b5 type B	Cyb5b
21.1095	4	25.4	Q9CR60	Q9CR60	Vesicle transport protein GOT1B	Golt1b
20.1613	2	7.9	Q9CWQ8	Q9CWQ8	GATS-like protein 3	Gatsl3
19.8637	1	9.2	Q9CWW6	Q9CWW6	Peptidyl-prolyl cis-trans isomerase NIMA-interacting 4	Pin4
20.3086	6	23.7	Q9CXA2	Q9CXA2	Trans-L-3-hydroxyproline dehydratase	L3hypdh
19.0075	1	11.3	Q9D1T2;Q9CZH7	Q9D1T2;Q9CZH7	Matrix-remodeling-associated protein 7	Mxra7
19.3023	9	20.2	Q9CZN7	Q9CZN7	Serine hydroxymethyltransferase	Shmt2
20.5701	4	33.6	Q9D0T1	Q9D0T1	NHP2-like protein 1;NHP2-like protein 1, N-terminally processed	Nhp2l1
20.3209	4	9	Q9D554	Q9D554	Splicing factor 3A subunit 3	Sf3a3
19.4071	1	18.3	Q9D7E4	Q9D7E4	UPF0449 protein C19orf25 homolog
19.0377	2	6.6	Q9D7H3;D6REI7;D6RD00;D3Z263	Q9D7H3;D6REI7;D6RD00;D3Z263	RNA 3-terminal phosphate cyclase	RtcA;Rtca
22.4915	3	13.6	Q9D7I0;A0A0G2JGI8;A0A0G2JGP8	Q9D7I0;A0A0G2JGI8	Protein shisa-5	Shisa5
19.5138	2	8.1	Q9D8N2;D6RIQ6;Q3TH34	Q9D8N2;D6RIQ6;Q3TH34	Protein FAM45A	Fam45a
22.7346	4	39	Q9D967	Q9D967	Magnesium-dependent phosphatase 1	Mdp1
18.1924	9	35	Q9DBS1	Q9DBS1	Transmembrane protein 43	Tmem43
20.3665	4	9.1	Q9DC23	Q9DC23	DnaJ homolog subfamily C member 10	Dnajc10
23.5138	8	60.6	Q9DCT8;A0A0G2JF37	Q9DCT8;A0A0G2JF37	Cysteine-rich protein 2	Crip2
19.9083	8	57.5	Q9EPB4;A0A0U1RQ20	Q9EPB4;A0A0U1RQ20	Apoptosis-associated speck-like protein containing a CARD	Pycard
19.2553	2	2.5	Q9EPL0;G3UZH1	Q9EPL0;G3UZH1	Xylosyltransferase 2	Xylt2
19.2889	2	10.4	Q9ERB0	Q9ERB0	Synaptosomal-associated protein 29	Snap29
21.9146	4	24.3	Q9ERF3;D6RDC7;Q8BVQ0;D6RJ72	Q9ERF3;D6RDC7;Q8BVQ0	WD repeat-containing protein 61;WD repeat-containing protein 61, N-terminally processed	Wdr61
22.0174	3	1.6	Q9ERU9	Q9ERU9	E3 SUMO-protein ligase RanBP2	Ranbp2
19.5995	2	11.2	Q9ES46	Q9ES46	Beta-parvin	Parvb
20.2174	1	13.4	Q9JI48	Q9JI48	Placenta-specific gene 8 protein	Plac8
20.0734	1	8.6	Q9JIE3	Q9JIE3	Otoraplin	Otor
23.8177	7	6.6	Q9JLI2	Q9JLI2		Col5a3
19.5224	5	5.3	Q9JLI8	Q9JLI8	Squamous cell carcinoma antigen recognized by T-cells 3	Sart3
19.8875	2	20.3	Q9JMG7	Q9JMG7	Hepatoma-derived growth factor-related protein 3	Hdgfrp3
23.2153	11	43.3	Q9QUP5	Q9QUP5	Hyaluronan and proteoglycan link protein 1	Hapln1
21.3771	4	39.4	Q9QUR7;Q3ULQ2	Q9QUR7	Peptidyl-prolyl cis-trans isomerase NIMA-interacting 1	Pin1
22.5249	11	28.1	Q9R013;A0A494BB65;A0A494BBJ2	Q9R013	Cathepsin F	Ctsf
20.9688	4	11	Q9WTM5;A0A1B0GT54;A0A1B0GSR4;A0A1B0GRW3;A0A1B0GR89	Q9WTM5;A0A1B0GT54;A0A1B0GSR4;A0A1B0GRW3	RuvB-like 2	Ruvbl2
20.2583	2	3.1	Q9WTR5	Q9WTR5	Cadherin-13	Cdh13
21.088	3	10.2	Q9WTU6;A0A0G2JG69;A0A0G2JGL2;Q3TQZ7;Q8C9D4;Q80W80;A0A5F8MP75;E9QN59;Q61831	Q9WTU6	Mitogen-activated protein kinase 9	Mapk9
20.364	3	3.8	Q9WTZ2	Q9WTZ2	Membrane-bound transcription factor site-1 protease	Mbtps1
20.4281	2	22.7	Q9WVA2;Q4FZG7	Q9WVA2;Q4FZG7	Mitochondrial import inner membrane translocase subunit Tim8 A;Putative mitochondrial import inner membrane translocase subunit Tim8 A-B	Timm8a1;Timm8a2

## Sheet: S18
Table S18: List of the proteins differentially expressed in Col1a1+/G349C 4-PBA vs Col1a2+/G610C 4-PBA. Proteins were considered differentially expressed in the comparison if they showed significant t-test difference (FDR ≤0.05) or are expressed exclusively in one condition.
Log2 LFQ intensity Col1a1+/G349C 4-PBA	Razor + unique peptides	Sequence coverage [%]	Protein IDs	Majority protein IDs	Protein names	Gene names
22.7438	27	67.3	P06801;Q3TQP6	P06801;Q3TQP6	NADP-dependent malic enzyme;Malic enzyme	Me1
26.384	11	83.7	P16045;A0A2R8VHJ0	P16045	Galectin-1	Lgals1
21.3256	14	50.1	A0A0A0MQF6;P16858;S4R1W1;A0A1D5RLD8;S4R257;S4R1W8;A0A0R4J0X7;S4R2G5;Q64467;S4R1N5;V9GXA7;V9GX06	A0A0A0MQF6;P16858;S4R1W1;A0A1D5RLD8;S4R257	Glyceraldehyde-3-phosphate dehydrogenase	Gapdh;Gm3839
19.4037	4	11.9	A0A0A6YXE3;A0A0A6YWB0;G3X9Q0;A0A0A6YVV8;Q9JKP5;A0A0A6YXP3;A0A0A6YWJ5;A0A2I3BRX8;Q3U570;A0A0A6YWG1;Q3U581;A0A0A6YXQ4;S4R267;Q8R003	A0A0A6YXE3;A0A0A6YWB0;G3X9Q0;A0A0A6YVV8;Q9JKP5;A0A0A6YXP3	Muscleblind-like protein 1	Mbnl1
19.121	18	20.2	A0A0B4J1F0;P61622	A0A0B4J1F0;P61622	Integrin alpha-11	Itga11
21.5182	7	10.8	A0A0H2UH17;A0A0G2JDV6;Q80X50;A0A0G2JG47;A0A0G2JGD0;A0A0G2JE24;A0A0G2JDT1	A0A0H2UH17;A0A0G2JDV6;Q80X50;A0A0G2JG47	Ubiquitin-associated protein 2-like	Ubap2l
21.87	17	52.2	A0A0J9YTY0;A0A0J9YUL3;Q8C1B7;A0A0J9YVA6;A0A0J9YUV6;A2A3W1	A0A0J9YTY0;A0A0J9YUL3;Q8C1B7	Septin-11	Sept11
21.0348	8	16	A0A0J9YUE9;A0A0J9YUN4;P39053;D6RH60;F6W8Z8	A0A0J9YUE9;A0A0J9YUN4;P39053	Dynamin-1	Dnm1
21.528	3	32.1	A0A0N4SWE9;A0A0U1RNR3;A0A0U1RNP5;A0A0N4SVE0;Q9DCW4;A0A0U1RNK9	A0A0N4SWE9;A0A0U1RNR3;A0A0U1RNP5;A0A0N4SVE0;Q9DCW4	Electron transfer flavoprotein subunit beta	Etfb
20.4461	8	32.4	A0A0N4SVP8;Q91VC3;E9PV04;A2AFK7;A0A0N4SVM5	A0A0N4SVP8;Q91VC3;E9PV04;A2AFK7	Eukaryotic initiation factor 4A-III;Eukaryotic initiation factor 4A-III, N-terminally processed	Eif4a3;Gm8994
21.2969	2	6.3	A0A0R4J049;Q8CIG8	A0A0R4J049;Q8CIG8	Protein arginine N-methyltransferase 5	Prmt5
19.638	12	29.5	A0A0R4J079;Q8BMP6	A0A0R4J079;Q8BMP6	Golgi resident protein GCP60	Acbd3
19.3391	8	37.6	A0A0R4J0G6;Q9CYK2;A0A3B2W7G1	A0A0R4J0G6;Q9CYK2;A0A3B2W7G1	Glutaminyl-peptide cyclotransferase	Qpct
23.2166	10	9.2	A0A0R4J119;Q7TMB8;A0A0U1RQ05;F6QD74;Q5SQX6	A0A0R4J119;Q7TMB8;A0A0U1RQ05	Cytoplasmic FMR1-interacting protein 1	Cyfip1
19.6824	1	75.9	A0A0R4J1L2;Q91VK2;F6ZFU0;D3YY68;D3Z7N2	A0A0R4J1L2;Q91VK2;F6ZFU0;D3YY68		Eef1d
20.8808	2	2	A0A0R4J2D3;Q8BI84	A0A0R4J2D3;Q8BI84	Melanoma inhibitory activity protein 3	Mia3
20.3085	4	2.3	A0A0U1RNK7;E9PX48;A2A9M5;A2A9M4;Q8R1A4;A0A0U1RNY4;A0A0U1RP53;A2AW79;F6ZJ55	A0A0U1RNK7;E9PX48;A2A9M5;A2A9M4;Q8R1A4;A0A0U1RNY4	Dedicator of cytokinesis protein 7	Dock7
17.994	4	7.4	E9Q638;A0A140LHU0;Q61072;A0A140LJC9	E9Q638;A0A140LHU0;Q61072	Disintegrin and metalloproteinase domain-containing protein 9	Adam9
20.4205	8	66.3	A0A140T8J4;Q9R257	A0A140T8J4;Q9R257	Heme-binding protein 1	Hebp1
15.9504	1	16	D3YWD6;D3YVQ5;A0A1B0GRF7;A0A1B0GRY5	D3YWD6;D3YVQ5;A0A1B0GRF7;A0A1B0GRY5		Sirt3
18.4276	1	6.2	A0A1B0GT50;Q9Z0M9	A0A1B0GT50;Q9Z0M9	Interleukin-18-binding protein	Il18bp
19.2913	5	25.6	A0A1C7ZMZ5;P46412;A0A1C7ZMZ7;P21765	A0A1C7ZMZ5;P46412;A0A1C7ZMZ7	Glutathione peroxidase 3	Gpx3
20.3005	12	17.1	A0A1L1STE4;Q45VK5;Q9Z1X4;A0A1L1ST48;A0A1L1SR62;A0A1L1SQ69;A0A1L1SSU8;A0A1L1SQR7;A0A1L1SU19	A0A1L1STE4;Q45VK5;Q9Z1X4	Interleukin enhancer-binding factor 3	Ilf3
18.319	2	5.6	Q91X76;A0A2I3BQR1;A0A2I3BRL0;A0A2I3BR81;A0A2I3BPH8	Q91X76;A0A2I3BQR1;A0A2I3BRL0;A0A2I3BR81;A0A2I3BPH8		Nt5dc2
19.8601	2	9.1	A0A2I3BRA9;A0A2R8W6K5;A0A2I3BRU6;A0A2K6EDK7;A0A2R8VI79;A0A2R8VK79;Q9JJ43;Q8BP71;A2A4W9;A0A2I3BR20;Q8BIF2	A0A2I3BRA9;A0A2R8W6K5;A0A2I3BRU6;A0A2K6EDK7;A0A2R8VI79;A0A2R8VK79;Q9JJ43;Q8BP71;A2A4W9;A0A2I3BR20;Q8BIF2	RNA binding protein fox-1 homolog 1;RNA binding protein fox-1 homolog 2;RNA binding protein fox-1 homolog 3	Rbfox1;Rbfox2;Rbfox3
21.2971	1	20.7	A0A2R8VI36;Q67BJ4	A0A2R8VI36;Q67BJ4	Lactosylceramide 4-alpha-galactosyltransferase	A4galt
20.2483	1	6	A0A3Q4EC00;A0A452J8A5;P42125	A0A3Q4EC00;A0A452J8A5;P42125	Enoyl-CoA delta isomerase 1, mitochondrial	Eci1
19.0193	1	62.7	A0A494BAW2;A0A494B908;P46425;A0A494BAS3;A0A494BAU3;A0A494BAM8;Q8VC73;F6RWR5	A0A494BAW2;A0A494B908;P46425	Glutathione S-transferase P 2	Gstp2
18.0998	12	27.1	A0A498WGK2;Q8BP47;A0A494BAX5;A0A494BB89;A0A494B927;A0A494B9G0;A0A494B949;A0A494B996;A0A494BAW6	A0A498WGK2;Q8BP47;A0A494BAX5;A0A494BB89	Asparagine--tRNA ligase, cytoplasmic	Nars
17.7555	1	26	A0A571BEP7	A0A571BEP7
20.5215	2	3.1	A0A5F8MPK9;Q9EP69	A0A5F8MPK9;Q9EP69	Phosphatidylinositide phosphatase SAC1	Sacm1l
20.862	1	2	A2AAN0;O35250	A2AAN0;O35250	Exocyst complex component 7	Exoc7
19.0389	9	39	A2AHD1;Q9Z0G4	A2AHD1;Q9Z0G4	WNT1-inducible-signaling pathway protein 2	Wisp2
19.8378	8	16.3	Q8CBM2;A2AL85;Q8BSY0	Q8CBM2;A2AL85;Q8BSY0	Aspartyl/asparaginyl beta-hydroxylase	Asph
18.9457	2	6.9	A2AQ43;A2AQ44;A2AQ42;A2AQ45;A2AQ41;Q80TY0;A2AQ47;A0A0A6YWT1;F6VVN1	A2AQ43;A2AQ44;A2AQ42;A2AQ45;A2AQ41;Q80TY0;A2AQ47;A0A0A6YWT1;F6VVN1	Formin-binding protein 1	Fnbp1
20.6619	2	12.9	A8DUK4;P02089;P02088;E9Q223	A8DUK4;P02089;P02088;E9Q223	Hemoglobin subunit beta-2;Hemoglobin subunit beta-1	Hbbt1;Hbb-b2;Hbb-b1;Hbb-bs
20.0057	1	23.8	B1ASH4	B1ASH4		Megf6
19.881	11	25.2	B1AU25;Q9Z0X1	B1AU25;Q9Z0X1	Apoptosis-inducing factor 1, mitochondrial	Aifm1
20.7816	1	2.3	B1AXI9;J3QMP9;Q62036	B1AXI9;J3QMP9;Q62036	Centrosomal protein of 131 kDa	Cep131
19.9655	41	35.3	B8JJN0;F6VQX8;B8JJM5;P04186;F6XQ00;B8JJM6;H3BK95;F6W2T4;B8JJM3;F6ZCY7;F6WZA2	B8JJN0;F6VQX8;B8JJM5;P04186	Complement factor B;Complement factor B Ba fragment;Complement factor B Bb fragment	Gm20547;Cfb
21.9209	9	37.1	C0HKG6;C0HKG5;A0A338P7E3;A0A338P711	C0HKG6;C0HKG5;A0A338P7E3;A0A338P711
20.942	1	22.9	D3YTQ9;P62843	D3YTQ9;P62843	40S ribosomal protein S15	Rps15
18.3818	1	2.5	D3YU17;Q8VCM8	D3YU17;Q8VCM8	Nicalin	Ncln
21.0247	2	23.1	D3YU80;K4DI65;P60824	D3YU80;K4DI65;P60824	Cold-inducible RNA-binding protein	Cirbp
20.451	2	5.9	D3YWJ4;Q8K2I1	D3YWJ4;Q8K2I1	Protein farnesyltransferase subunit beta	Fntb
20.0657	5	39.4	E9Q7G1;D3YZZ5	E9Q7G1;D3YZZ5		Tmed7
23.3608	2	29.3	D3Z1M5;D3Z2D6;D3Z3F8;Q8R1X6	D3Z1M5;D3Z2D6;D3Z3F8;Q8R1X6	Spartin	Spg20
21.3446	1	5.3	D3Z1Q2	D3Z1Q2	Melanocortin-2 receptor accessory protein 2	Mrap2
19.9207	3	38.5	D3Z2X5;Q61205;Q8CA83;D3Z7E6	D3Z2X5;Q61205;Q8CA83;D3Z7E6	Platelet-activating factor acetylhydrolase IB subunit gamma	Pafah1b3
21.4837	3	19.6	D3Z3T5;P49586;Q811Q9	D3Z3T5;P49586;Q811Q9	Choline-phosphate cytidylyltransferase A;Choline-phosphate cytidylyltransferase B	Pcyt1a;Pcyt1b
20.4271	2	7.8	D3Z450	D3Z450		Serpina3i
30.5172	1	20.5	D3Z494;G5E895;S4R2G9	D3Z494;G5E895		Akr1b10
21.167	7	7.3	D3Z598;E9QPS5;Q8K4G1	D3Z598;E9QPS5;Q8K4G1	Latent-transforming growth factor beta-binding protein 4	Ltbp4
20.7305	1	4.2	D6RI90;F6UD05;E9PX36;Q68SA9	D6RI90;F6UD05;E9PX36;Q68SA9	A disintegrin and metalloproteinase with thrombospondin motifs 7	Adamts7
18.793	1	10.6	E9PWQ9;Q91YZ2;P56546	E9PWQ9;Q91YZ2;P56546	C-terminal-binding protein 2	Ctbp2
20.3464	49	45.6	E9PZ87;F6TFC9	E9PZ87		Pappa2
24.4335	19	79.4	E9PZF0;Q01768;Q5NC79	E9PZF0;Q01768	Nucleoside diphosphate kinase;Nucleoside diphosphate kinase B	Gm20390;Nme2
21.5637	5	19	E9Q9E4;E9PZX7;P30285;D6RHS5;D3YWB0	E9Q9E4;E9PZX7;P30285	Cyclin-dependent kinase 4	Cdk4
20.3395	2	4	H3BJL4;E9Q4D0;F6XJP7	H3BJL4;E9Q4D0;F6XJP7		Pcsk6
20.695	2	2	E9Q4X2;G3UXP5;F6YNY8	E9Q4X2;G3UXP5;F6YNY8		Uggt2
21.516	22	26.4	E9Q586;E9Q3M3;O08788;D3YX34;D3Z2M9;D3YYG9	E9Q586;E9Q3M3;O08788;D3YX34	Dynactin subunit 1	Dctn1
20.882	21	20.1	Q7TQG5;E9QK04;P97798;A0A1L1SRD6	Q7TQG5;E9QK04;P97798	Neogenin	Neo1
22.197	4	6.7	F6R3V4;H3BIX0;H3BL37;O08784;H3BK88	F6R3V4;H3BIX0;H3BL37;O08784;H3BK88	Treacle protein	Tcof1
20.3083	4	7.3	F6SLR4;Q9ER58	F6SLR4;Q9ER58	Testican-2	Spock2
20.7295	64	51.5	F8VQJ3;F6TLW1;F6SFQ3;A2ATM9;Q9R0B6	F8VQJ3		Lamc1
20.2858	2	61.2	F8WIT2	F8WIT2	Annexin	Anxa6
20.1302	2	13.8	G3UY42;Q8CCS6;G3UX74;D3YUB9;D3Z055;G3UWS5;D3Z5F7	G3UY42;Q8CCS6;G3UX74;D3YUB9;D3Z055;G3UWS5;D3Z5F7	Polyadenylate-binding protein 2	Pabpn1;Gm20521
20.113	2	27.7	G3UZY2;P97493;G3UX99;A2A439	G3UZY2;P97493;G3UX99;A2A439	Thioredoxin, mitochondrial	Txn2
21.5544	16	25.3	G3X9F5;Q62381	G3X9F5;Q62381	Metalloendopeptidase;Tolloid-like protein 1	Tll1
18.9795	3	53.6	G5E8R1;G5E8R0;E9Q455	G5E8R1;G5E8R0;E9Q455		Tpm1
22.0297	1	9	H3BK66;Q05BF4;H3BJR7;H3BJS1;Q8CBE3	H3BK66;Q05BF4;H3BJR7;H3BJS1;Q8CBE3	WD repeat-containing protein 37	Wdr37
19.4289	1	1.9	H3BKV8;P70408	H3BKV8;P70408	Cadherin-10	Cdh10
19.3378	1	8.3	Z4YL87;H7BWY8;Q8C8T8	Z4YL87;H7BWY8;Q8C8T8	Pre-rRNA-processing protein TSR2 homolog	Tsr2
20.4818	3	15.9	I7HIQ2;Q8BSU2	I7HIQ2;Q8BSU2	C-X-C motif chemokine 16	Cxcl16
20.5923	6	39.8	I7HLV2;Q6ZWV3;P86048;A0A1B0GXC3	I7HLV2;Q6ZWV3;P86048	60S ribosomal protein L10;60S ribosomal protein L10-like	Rpl10;Rpl10l
20.8718	3	13.4	O08738	O08738	Caspase-6;Caspase-6 subunit p18;Caspase-6 subunit p11	Casp6
20.0399	3	11	O08800	O08800	Serpin B8	Serpinb8
19.749	5	13.1	O08842;A0A2I3BQ61	O08842	GDNF family receptor alpha-2	Gfra2
21.4946	10	14.1	O35286;Q497W9;A0A0G2JG10;A0A0G2JGQ5	O35286;Q497W9;A0A0G2JG10	Pre-mRNA-splicing factor ATP-dependent RNA helicase DHX15	Dhx15
19.6619	26	18.6	O88207;A3KGE7	O88207	Collagen alpha-1(V) chain	Col5a1
20.2774	8	41.7	O89051;A0A2I3BPW7	O89051;A0A2I3BPW7	Integral membrane protein 2B;BRI2, membrane form;BRI2 intracellular domain;BRI2C, soluble form;Bri23 peptide	Itm2b
19.321	4	20	P00329	P00329	Alcohol dehydrogenase 1	Adh1
18.1285	15	57.1	P03958	P03958	Adenosine deaminase	Ada
20.8722	7	34.6	P04925	P04925	Major prion protein	Prnp
24.4511	9	40.9	P10711;E9PYD5;B7ZCS4;F6XMY4;Q9QVN7	P10711;E9PYD5	Transcription elongation factor A protein 1	Tcea1
22.8851	44	58.3	P11499;E9Q3D6;E9Q0C3;E9PX27;D3Z1R1	P11499	Heat shock protein HSP 90-beta	Hsp90ab1
19.4443	4	5.7	P11688	P11688	Integrin alpha-5;Integrin alpha-5 heavy chain;Integrin alpha-5 light chain	Itga5
17.597	6	11.8	P12382;A0A1W2P7T1	P12382	ATP-dependent 6-phosphofructokinase, liver type	Pfkl
20.3016	11	62.4	P19157	P19157	Glutathione S-transferase P 1	Gstp1
18.6524	13	32.4	P26443;F7CFA5	P26443	Glutamate dehydrogenase 1, mitochondrial	Glud1
18.7346	33	63	P27773;F6Q404	P27773	Protein disulfide-isomerase A3	Pdia3
18.3125	2	4.9	P34914;A8JYK8	P34914;A8JYK8	Bifunctional epoxide hydrolase 2;Cytosolic epoxide hydrolase 2;Lipid-phosphate phosphatase	Ephx2
21.0746	5	28.4	P35282;A0A1W2P6Z4	P35282	Ras-related protein Rab-21	Rab21
18.7741	3	20.4	P41105	P41105	60S ribosomal protein L28	Rpl28
19.4375	25	54.4	P42932;H3BL49;H3BJB6;H3BKG2;H3BLL1;H3BKR8	P42932;H3BL49	T-complex protein 1 subunit theta	Cct8
23.1234	1	14.3	Q9DCW5;P43024	Q9DCW5;P43024	Cytochrome c oxidase subunit 6A, mitochondrial;Cytochrome c oxidase subunit 6A1, mitochondrial	Cox6a1
20.505	6	45	Q8CFZ6;P43025	Q8CFZ6;P43025	Tetranectin	Clec3b
17.7479	19	57	P48759	P48759	Pentraxin-related protein PTX3	Ptx3
19.608	9	10.3	P51432;A0A494B9C1;A0A494BAY4;Q8C8I0	P51432;A0A494B9C1	1-phosphatidylinositol 4,5-bisphosphate phosphodiesterase beta-3	Plcb3
22.6498	16	30.3	P51660	P51660	Peroxisomal multifunctional enzyme type 2;(3R)-hydroxyacyl-CoA dehydrogenase;Enoyl-CoA hydratase 2	Hsd17b4
20.4169	16	44.7	P54320;A0A0J9YV95	P54320	Elastin	Eln
20.3853	12	40.4	P54728	P54728	UV excision repair protein RAD23 homolog B	Rad23b
19.7981	13	37.9	P61202;A2AQE4	P61202;A2AQE4	COP9 signalosome complex subunit 2	Cops2
20.0245	18	77.6	P68040	P68040	Guanine nucleotide-binding protein subunit beta-2-like 1;Guanine nucleotide-binding protein subunit beta-2-like 1, N-terminally processed	Gnb2l1
20.15	15	93.6	P70296;D3Z1V4;D6RHS6;E9QLE5;Q8VIN1	P70296;D3Z1V4;D6RHS6	Phosphatidylethanolamine-binding protein 1;Hippocampal cholinergic neurostimulating peptide	Pebp1
19.27	9	71.9	Q00915	Q00915	Retinol-binding protein 1	Rbp1
20.3857	2	15.9	Q3KNJ2	Q3KNJ2	Non-homologous end-joining factor 1	Nhej1
19.7805	14	31.1	Q3TCN2	Q3TCN2	Putative phospholipase B-like 2;Putative phospholipase B-like 2 28 kDa form;Putative phospholipase B-like 2 40 kDa form;Putative phospholipase B-like 2 15 kDa form	Plbd2
20.0727	1	51.2	Q3THE2;D3Z249	Q3THE2	Myosin regulatory light chain 12B	Myl12b
19.9532	9	46.7	Q80ZP8;Q3TMX5;Q9CXI5;F6USD5;F6T4L3;F7C1S6	Q80ZP8;Q3TMX5;Q9CXI5;F6USD5;F6T4L3	Mesencephalic astrocyte-derived neurotrophic factor	Manf
19.9433	6	46.3	Q3UGR5	Q3UGR5	Haloacid dehalogenase-like hydrolase domain-containing protein 2	Hdhd2
21.984	9	43.9	Q5SQB0;Q61937;Q9DAY9;Q5SQB5	Q5SQB0;Q61937;Q9DAY9;Q5SQB5	Nucleophosmin	Npm1
19.9822	2	4.3	Q5SWN2;Q8VEE4	Q5SWN2;Q8VEE4	Replication protein A 70 kDa DNA-binding subunit;Replication protein A 70 kDa DNA-binding subunit, N-terminally processed	Rpa1
23.6421	25	46.6	Q5XJY5	Q5XJY5	Coatomer subunit delta	Arcn1
17.3736	15	20.8	Q60902;A0A1D5RLS1	Q60902;A0A1D5RLS1	Epidermal growth factor receptor substrate 15-like 1	Eps15l1
21.4853	17	24.4	Q61768;E9QAK5;P28738;P33175;A2ARD4	Q61768;E9QAK5	Kinesin-1 heavy chain;Kinesin-like protein	Kif5b
22.1903	13	41.1	Q62418	Q62418	Drebrin-like protein	Dbnl
21.0843	1	8.2	Q63810	Q63810	Calcineurin subunit B type 1	Ppp3r1
20.9579	9	26.7	Q6NZD2;Q9WV80;D3YWH1	Q6NZD2;Q9WV80	Sorting nexin-1	Snx1
19.185	1	10	Q6P8J2	Q6P8J2	Diamine acetyltransferase 2	Sat2
20.2665	5	22.8	Q6PFB2;Q8VE37;A2CER2	Q6PFB2;Q8VE37	Regulator of chromosome condensation	Rcc1
18.1409	5	36.7	Q6PGB6	Q6PGB6	N-alpha-acetyltransferase 50	Naa50
21.2343	1	25.9	Q78IK2	Q78IK2	Up-regulated during skeletal muscle growth protein 5	Usmg5
24.3704	9	15.1	Q80T21	Q80T21	ADAMTS-like protein 4	Adamtsl4
18.8464	3	7.7	Q80UW0	Q80UW0	Heparan-sulfate 6-O-sulfotransferase 2	Hs6st2
20.8829	6	12.4	Q80W65	Q80W65	Proprotein convertase subtilisin/kexin type 9	Pcsk9
18.6278	27	24.1	Q8BL66;A0A1W2P7A6	Q8BL66	Early endosome antigen 1	Eea1
20.641	6	14.7	Q8BLU0	Q8BLU0		Flrt2
18.6121	3	19.2	Q8BTU1;A0A1D5RLW3;A0A1D5RM82	Q8BTU1;A0A1D5RLW3;A0A1D5RM82	Cilia- and flagella-associated protein 20	Cfap20
19.6738	7	21	Q8BVQ5;A0A140LI84	Q8BVQ5	Protein phosphatase methylesterase 1	Ppme1
19.5464	9	34.7	Q8BWP8	Q8BWP8	Beta-1,4-glucuronyltransferase 1	B4gat1
20.6032	6	10.3	Q8BX02	Q8BX02	KN motif and ankyrin repeat domain-containing protein 2	Kank2
22.5954	6	13.2	Q8C166;B7ZCP4;A3KGK7;B7ZCP7;F6R587;B7ZCP6;B7ZCP5;E9Q806;V9GX86;B7ZCP8;V9GWY2;V9GXM6	Q8C166;B7ZCP4;A3KGK7;B7ZCP7;F6R587;B7ZCP6;B7ZCP5;E9Q806	Copine-1	Cpne1
19.7325	2	5.4	Q8C605;Q9WUA3;D3YUA3	Q8C605;Q9WUA3;D3YUA3	ATP-dependent 6-phosphofructokinase;ATP-dependent 6-phosphofructokinase, platelet type	Pfkp
20.327	10	11.9	Q8C8U0;F7CUU8	Q8C8U0;F7CUU8	Liprin-beta-1	Ppfibp1
20.0612	6	20.8	Q8CD91;A0A3B2WCK7;A0A3B2WCQ8	Q8CD91;A0A3B2WCK7;A0A3B2WCQ8	SPARC-related modular calcium-binding protein 2	Smoc2
20.386	5	18.6	Q8CI19	Q8CI19	Platelet-derived growth factor C;Platelet-derived growth factor C, latent form;Platelet-derived growth factor C, receptor-binding form	Pdgfc
22.7637	1	4.8	Q8CJ26	Q8CJ26	Death domain-containing membrane protein NRADD	Nradd
20.8647	4	1.6	Q8CJ40	Q8CJ40	Rootletin	Crocc
19.5879	6	17.5	Q8K1J6;A0A0N4SUW4;A0A0N4SV41	Q8K1J6	CCA tRNA nucleotidyltransferase 1, mitochondrial	Trnt1
19.0147	3	5.5	Q8K2C7	Q8K2C7	Protein OS-9	Os9
20.4831	21	44.7	Q8QZY1	Q8QZY1	Eukaryotic translation initiation factor 3 subunit L	Eif3l
19.7771	2	5.5	Q8R086	Q8R086	Sulfite oxidase, mitochondrial	Suox
22.5963	25	43.3	Q8R1F1;A2ARS6	Q8R1F1	Niban-like protein 1	Fam129b
20.9255	5	14.8	Q91VK1;A0A1Y7VKZ4;A0A1Y7VM24;A0A1Y7VM47;A0A1Y7VIU9;A0A1Y7VJ43	Q91VK1;A0A1Y7VKZ4	Basic leucine zipper and W2 domain-containing protein 2	Bzw2
20.8415	10	34.7	Q91WK2	Q91WK2	Eukaryotic translation initiation factor 3 subunit H	Eif3h
19.1977	2	27.6	Q91WK5	Q91WK5	Glycine cleavage system H protein, mitochondrial	Gcsh
20.5859	15	35.6	Q91ZJ5	Q91ZJ5	UTP--glucose-1-phosphate uridylyltransferase	Ugp2
19.3629	36	57.2	Q921I1;F7BAE9;F7CJN9;D3YYR8;E9Q2Q7;E9Q939	Q921I1	Serotransferrin	Tf
24.1233	9	32.9	Q922Q8	Q922Q8	Leucine-rich repeat-containing protein 59	Lrrc59
19.0271	8	38.7	Q99J77	Q99J77		Nans
21.5182	15	42.2	Q99JI4;A0A286YDW8	Q99JI4	26S proteasome non-ATPase regulatory subunit 6	Psmd6
21.1591	4	33.3	Q99JZ4;P36536;A0A1W2P869;A0A1W2P6N3;A0A1W2P720;Q9CQC9	Q99JZ4;P36536;A0A1W2P869;A0A1W2P6N3	GTP-binding protein SAR1a	Sar1a
19.8632	10	51.2	Q99LD8;O08972;G3UZR0	Q99LD8;O08972	N(G),N(G)-dimethylarginine dimethylaminohydrolase 2	Ddah2
21.8192	1	5.5	Q99NB8;A0A0A6YXU5	Q99NB8;A0A0A6YXU5	Ubiquilin-4	Ubqln4
20.0678	4	34.8	Q9CQ22;A0A0A6YX02	Q9CQ22;A0A0A6YX02	Ragulator complex protein LAMTOR1	Lamtor1
21.3918	13	54.9	Q9CQM9;A0A1B0GS58;A0A1B0GT04;A0A1B0GSD3	Q9CQM9;A0A1B0GS58	Glutaredoxin-3	Glrx3
20.5821	2	31.5	Q9CQX2	Q9CQX2	Cytochrome b5 type B	Cyb5b
19.9589	5	18.5	Q9CR62;Q5SX46;Q5SX48	Q9CR62;Q5SX46	Mitochondrial 2-oxoglutarate/malate carrier protein	Slc25a11
18.9115	4	19.1	Q9CRA5;Q05BZ0;H3BJN5;H3BJ12;K3W4Q3;H3BJ82;H3BJ07;Q8R088	Q9CRA5;Q05BZ0	Golgi phosphoprotein 3	Golph3
20.1259	13	30.8	Q9CWK8	Q9CWK8	Sorting nexin-2	Snx2
21.4719	1	5.2	Q9CXE7	Q9CXE7	Transmembrane emp24 domain-containing protein 5	Tmed5
19.2773	1	10.3	Q9CZL5	Q9CZL5	Pterin-4-alpha-carbinolamine dehydratase 2	Pcbd2
20.2911	7	31.9	Q9CZM2;B8JKK2	Q9CZM2;B8JKK2	60S ribosomal protein L15;Ribosomal protein L15	Rpl15
22.0226	7	36.3	Q9D1M0	Q9D1M0	Protein SEC13 homolog	Sec13
19.1892	2	7.6	Q9D2C2	Q9D2C2	Protein SAAL1	Saal1
19.8278	13	48.4	Q9D6X6;A0A140LJH8;A0A140LHF1;A0A140LHE7;A0A140LIL0;A0A140LIH7	Q9D6X6;A0A140LJH8	Serine protease 23	Prss23
18.1317	6	13.4	Q9D6Z1;F7CHQ7;E0CXZ0;F6U250;F6V095;F7CHP9;A2APD7;F6USW7	Q9D6Z1;F7CHQ7;E0CXZ0	Nucleolar protein 56	Nop56
23.3358	12	51.8	Q9DAR7;Q3TBW9;D6RFQ0	Q9DAR7;Q3TBW9	m7GpppX diphosphatase	Dcps
20.5735	6	42.3	Q9DB20;A0A338P7G3;F7D3P8;A0A338P776;F6XVM5	Q9DB20;A0A338P7G3;F7D3P8	ATP synthase subunit O, mitochondrial	Atp5o
20.947	2	25	Q9DBG9;B1AUD9	Q9DBG9;B1AUD9	Tax1-binding protein 3	Tax1bp3
20.7603	10	38.5	Q9DCH4	Q9DCH4	Eukaryotic translation initiation factor 3 subunit F	Eif3f
19.5601	2	9.2	Q9EQG7	Q9EQG7	Ectonucleotide pyrophosphatase/phosphodiesterase family member 5	Enpp5
19.8653	19	33.3	Q9EQK5;E9Q3X0;D3Z2N7	Q9EQK5;E9Q3X0	Major vault protein	Mvp
22.1679	6	31.7	Q9ERE7;D3YVR4	Q9ERE7;D3YVR4	LDLR chaperone MESD	Mesdc2
22.5026	23	32.7	Q9ERK4;E9Q1T9;F6ZEW4;E9QAX7	Q9ERK4;E9Q1T9;F6ZEW4;E9QAX7	Exportin-2	Cse1l
19.3562	1	9.3	Q9ERY9	Q9ERY9	Probable ergosterol biosynthetic protein 28	ORF11
21.485	7	31.8	Q9JHQ5;A0A1L1ST13;F6VG18;A0A1L1SSX7;E9Q9P1;F6VTH5	Q9JHQ5;A0A1L1ST13;F6VG18;A0A1L1SSX7;E9Q9P1;F6VTH5	Leucine zipper transcription factor-like protein 1	Lztfl1
23.6251	7	7.6	Q9JJ28	Q9JJ28	Protein flightless-1 homolog	Flii
18.7951	9	51.3	Q9JKB1;A0A2I3BQ39	Q9JKB1;A0A2I3BQ39	Ubiquitin carboxyl-terminal hydrolase isozyme L3	Uchl3
19.8947	5	5.3	Q9JLI8	Q9JLI8	Squamous cell carcinoma antigen recognized by T-cells 3	Sart3
20.1783	18	77.5	Q9QYB1	Q9QYB1	Chloride intracellular channel protein 4	Clic4
20.887	2	9.3	Q9Z0G0	Q9Z0G0	PDZ domain-containing protein GIPC1	Gipc1
18.7487	19	42	Q9Z100	Q9Z100	Probable carboxypeptidase X1	Cpxm1
Log2 LFQ intensity Col1a2+/G610C 4-PBA	Razor + unique peptides	Sequence coverage [%]	Protein IDs	Majority protein IDs	Protein names	Gene names
25.5363	4	10.4	P58021;E9PZ69	P58021;E9PZ69	Transmembrane 9 superfamily member 2	Tm9sf2
21.3543	5	12	A0A087WQT6;O89110	A0A087WQT6;O89110	Caspase-8;Caspase-8 subunit p18;Caspase-8 subunit p10	Casp8
19.9607	1	13	A0A087WRZ7;A0A0G2JDM3;E9PWG4;A0A0G2JDW2;P05977;P09542	A0A087WRZ7;A0A0G2JDM3;E9PWG4;A0A0G2JDW2;P05977;P09542	Myosin light chain 1/3, skeletal muscle isoform;Myosin light chain 3	Myl1;Myl3
22.4649	5	61	A0A0A6YW67;E9Q9J0;E9Q4P0;E9Q5F6;E9QNP0;Q5SX22;P62984;P62983;P0CG49;P0CG50	A0A0A6YW67;E9Q9J0;E9Q4P0;E9Q5F6;E9QNP0;Q5SX22;P62984;P62983;P0CG49;P0CG50	Ubiquitin-60S ribosomal protein L40;Ubiquitin;60S ribosomal protein L40;Ubiquitin-40S ribosomal protein S27a;Ubiquitin;40S ribosomal protein S27a;Polyubiquitin-B;Ubiquitin;Polyubiquitin-C;Ubiquitin;Ubiquitin-related 1;Ubiquitin-related 2	Gm8797;Uba52;Kxd1;Ubc;Ubb;Rps27a
21.0915	1	7.5	A0A0G2JDZ4;E9QNY3	A0A0G2JDZ4;E9QNY3		Myl10
21.4944	2	9.7	A0A0J9YV30;F8VQ28;A0A1D5RMM8;Q8VI36	A0A0J9YV30;F8VQ28;A0A1D5RMM8;Q8VI36	Paxillin	Pxn
20.8899	1	9	A0A0N4SUP3;A0A0N4SV38;A0A0N4SVI8;E9QKZ7;A0A0N4SV80;E9QML5;Q61464	A0A0N4SUP3;A0A0N4SV38;A0A0N4SVI8;E9QKZ7;A0A0N4SV80;E9QML5;Q61464	Zinc finger protein 638	Zfml;Znf638
19.9477	9	53	A0A0R4IZW8;O88456;A0A0R4J1C2;Q9D7J7	A0A0R4IZW8;O88456;A0A0R4J1C2	Calpain small subunit 1	Capns1
18.9541	3	3.8	A0A0R4J0J7;Q8CG85;A0A494B959	A0A0R4J0J7;Q8CG85	MAM domain-containing protein 2	Mamdc2
22.1534	24	62.3	A0A0R4J0Q4;P97873	A0A0R4J0Q4;P97873	Lysyl oxidase homolog 1	Loxl1
18.4623	4	17.1	A0A140LHL5;Q8VDQ8	A0A140LHL5;Q8VDQ8	NAD-dependent protein deacetylase sirtuin-2	Sirt2
19.8712	2	26.7	A0A1B0GQW0;Q99JH8;A0A1B0GT97	A0A1B0GQW0;Q99JH8	ER lumen protein-retaining receptor 1	Kdelr1
20.9178	20	52.1	A0A1B0GR11;Q93092	A0A1B0GR11;Q93092	Transaldolase	Taldo1
20.3457	6	25.5	A0A1B0GRP7;Q9Z2Y8;Q6P8V7;A0A1B0GSP5;A0A1B0GRR5;Q80ZV3;A0A1B0GSA1;A0A1B0GQY5	A0A1B0GRP7;Q9Z2Y8;Q6P8V7;A0A1B0GSP5;A0A1B0GRR5;Q80ZV3	Proline synthase co-transcribed bacterial homolog protein	Prosc
18.7617	25	73.7	A0A1B0GSX0;P06151;A0A1B0GSR9;D3YZQ9;A0A1B0GT41;A0A1B0GQX5;A0A1B0GSL7;A0A1B0GRW9;A0A1B0GS79;A0A1B0GRC1;A0A1B0GRS2	A0A1B0GSX0;P06151;A0A1B0GSR9;D3YZQ9	L-lactate dehydrogenase A chain;L-lactate dehydrogenase	Ldha
19.7517	2	4	A0A1B0GT92;Q9Z1E4	A0A1B0GT92;Q9Z1E4	Glycogen [starch] synthase, muscle	Gys1
22.2942	29	65.7	A0A1C7CYV0;B1AX58;Q99K51;Q3V0K9	A0A1C7CYV0;B1AX58;Q99K51	Plastin-3	Pls3
20.4605	2	16	A0A1L1STP0;O35239	A0A1L1STP0;O35239	Tyrosine-protein phosphatase non-receptor type 9	Ptpn9
20.427	1	1	A0A1L1STZ4;P29477	A0A1L1STZ4;P29477	Nitric oxide synthase, inducible	Nos2
18.7412	9	48.7	F6YVP7;A0A1Y7VKY1;P62270;S4R1N6;A0A3Q4EGP3	F6YVP7;A0A1Y7VKY1;P62270;S4R1N6	40S ribosomal protein S18	Gm10260;Rps18
19.8514	6	14.2	A0A2C9F2D2;Q07076;A0A286YCW4	A0A2C9F2D2;Q07076	Annexin A7	Anxa7
20.9439	1	2	A0A494B9G7;G5E8Y6;A0A494BA91;E9QP49;Q99MS7	A0A494B9G7;G5E8Y6;A0A494BA91;E9QP49;Q99MS7	EH domain-binding protein 1-like protein 1	Ehbp1l1
18.3905	6	40	A0A494BAJ6;Q9WUL7	A0A494BAJ6;Q9WUL7	ADP-ribosylation factor-like protein 3	Arl3
19.5847	10	17.5	A7YY80;D0VYV6;A0A5F8MPR1;Q9WV92;A0A286YD84;A0A3B2WD96;A0A3B2WBE1;A0A286YDY4;A0A5F8MPE1;A0A286YCY1;A0A286YCT6;A0A1D5RLV1;A0A571BEG4;A2A839;A2A838;A2AD32;A2A842;A2A841;P48193;A0A286YCY8;A2AUK7;A2AUK8;A2AUK5;E9PV14;Q9Z2H5	A7YY80;D0VYV6;A0A5F8MPR1;Q9WV92;A0A286YD84;A0A3B2WD96;A0A3B2WBE1;A0A286YDY4;A0A5F8MPE1;A0A286YCY1	Band 4.1-like protein 3;Band 4.1-like protein 3, N-terminally processed	Epb4.1l3;Epb41l3
23.211	6	16.6	Q5UE59;E9Q7C9;Q7TNF4;Q8CD76;A0A5F8MPZ2;O88447;D3YXZ3;Q91YS4;O88448;Q9DBS5	Q5UE59;E9Q7C9;Q7TNF4;Q8CD76;A0A5F8MPZ2;O88447;D3YXZ3;Q91YS4;O88448	Kinesin light chain 1;Kinesin light chain 2	Klc1;Klc2
18.6819	44	34.4	E9Q043;A0A6I8MWX0;E9Q8V0	E9Q043;A0A6I8MWX0		Fndc1
20.9383	2	25.3	A2A7K5;Q9EQS3	A2A7K5;Q9EQS3	C-Myc-binding protein	Mycbp
19.679	5	25.4	A2AC16;Q91X52	A2AC16;Q91X52	L-xylulose reductase	Dcxr
20.8096	7	30.8	A2ADY9;Q9DAF3	A2ADY9	Protein DDI1 homolog 2	Ddi2
19.6315	10	36.5	A2AL12;Q8BG05;A2AL13;V9GX38	A2AL12;Q8BG05	Heterogeneous nuclear ribonucleoprotein A3	Hnrnpa3
20.1824	1	0.9	A2AS98;P28660	A2AS98;P28660	Nck-associated protein 1	Nckap1
19.5429	7	52.2	F6VQ81;Q3TUJ9;Q8BKP1;Q3TAI4;A2AUD5;Q9CYZ2;V9GWU5	F6VQ81;Q3TUJ9;Q8BKP1;Q3TAI4;A2AUD5;Q9CYZ2;V9GWU5	Tumor protein D54	Tpd52l2
20.4483	1	7.4	A8Y5E9;B2KGA7;Q505B7	A8Y5E9;B2KGA7;Q505B7	Protein archease	Zbtb8os
21.0854	9	37.3	B1AQY9;B1AQZ0;Q8CHH9;E0CYM4	B1AQY9;B1AQZ0;Q8CHH9	Septin-8	Sept8
18.4432	123	67.8	B7FAU9;Q8BTM8;B7FAV1;F6XC15;J3JS91;F6Z2C0;A0A668KLG7;F7AVL7	B7FAU9;Q8BTM8;B7FAV1	Filamin-A	Flna
23.1301	1	26.5	D6RCU9;D3YTX0;Q6VVW9	D6RCU9;D3YTX0;Q6VVW9	Vitamin D 25-hydroxylase	Cyp2r1
19.6945	2	4.4	E9QP59;D3YU56;Q9WU40	E9QP59;D3YU56;Q9WU40	Inner nuclear membrane protein Man1	Lemd3
19.6255	1	1.7	G3UYM8;F6VR53;D3YUF3;D3YUF4;G3UXP9;E9Q863;E9PY13;E9PY12;G3UX72;E9PXE1;E9QPM7;E9PXE2;Q64096	G3UYM8;F6VR53;D3YUF3;D3YUF4;G3UXP9;E9Q863;E9PY13;E9PY12;G3UX72;E9PXE1;E9QPM7;E9PXE2;Q64096	Guanine nucleotide exchange factor DBS	Mcf2l
20.0316	7	10.3	D3Z3E8;E9PW39;D3YVL0;P23249	D3Z3E8;E9PW39;D3YVL0;P23249	Putative helicase MOV-10	Mov10
22.3076	2	3.6	D3YVN5;D3YVM9;Q9JJS0;Q68EF9;A2A442;Q6NZL8	D3YVN5;D3YVM9;Q9JJS0;Q68EF9;A2A442;Q6NZL8	Signal peptide, CUB and EGF-like domain-containing protein 2;Signal peptide, CUB and EGF-like domain-containing protein 1	Scube2;Scube1
21.5327	3	34.4	D3YW23;P17515	D3YW23;P17515	C-X-C motif chemokine;C-X-C motif chemokine 10	Cxcl10
22.3405	6	21.6	D3YZ61;Q9ES30	D3YZ61;Q9ES30	Complement C1q tumor necrosis factor-related protein 3	C1qtnf3
19.224	8	7.9	D3Z2Z1;F8WIA1;Q922J3;D3Z3M7;Q8C0S5;F6RCU2;F6RAY2	D3Z2Z1;F8WIA1;Q922J3;D3Z3M7;Q8C0S5;F6RCU2	CAP-Gly domain-containing linker protein 1	Clip1
21.0244	1	7.6	D3Z7S0;D3Z4J5;Q9D1H7	D3Z7S0;D3Z4J5;Q9D1H7	Golgi to ER traffic protein 4 homolog	Get4
19.1449	2	6.3	E9QAT0;D3Z6U8;E9QNF5;Q6AXB7;P35922;E9QAS9;E9QAS8	E9QAT0;D3Z6U8;E9QNF5;Q6AXB7;P35922;E9QAS9;E9QAS8	Fragile X mental retardation protein 1 homolog	Fmr1
18.6357	17	32.2	E9PUD2;Q8K1M6;A0A2U3TZ67	E9PUD2;Q8K1M6;A0A2U3TZ67	Dynamin-1-like protein	Dnm1l
19.374	25	17.6	E9PVC6;E9Q9E1;E9PVC5;Q6NZJ6;A0A0J9YUS5;A0A0J9YVC1;A0A0J9YUC1;E9Q770;A0A338P7C5;A0A0J9YU44;A0A0J9YUL1;A0A0J9YTV0;D3YWY7;D3YWM1;D3Z439	E9PVC6;E9Q9E1;E9PVC5;Q6NZJ6;A0A0J9YUS5	Eukaryotic translation initiation factor 4 gamma 1	Eif4g1
22.8423	23	58	E9PWE8;Q3TT92;Q62188	E9PWE8;Q3TT92;Q62188	Dihydropyrimidinase-related protein 3	Dpysl3
18.9179	16	45.2	E9PYI8;Q9JMA1	E9PYI8;Q9JMA1	Ubiquitin carboxyl-terminal hydrolase;Ubiquitin carboxyl-terminal hydrolase 14	Usp14
22.0557	2	3.4	E9PZ92;Q3TPX4	E9PZ92;Q3TPX4	Exocyst complex component 5	Exoc5
20.326	20	49.7	E9Q9F5;E9Q1G8;O55131;A0A0R4J233;S4R2P6;A0A1W2P6J7;Q9DA97;Q8C650	E9Q9F5;E9Q1G8;O55131	Septin-7	Sept7
22.4929	3	1.2	E9Q557;E9PZW0	E9Q557	Desmoplakin	Dsp
20.2388	3	9.7	E9Q5L3;Q9DBL1	E9Q5L3;Q9DBL1	Short/branched chain specific acyl-CoA dehydrogenase, mitochondrial	Acadsb
21.9024	2	20.8	E9Q6U4;Q3UWL8;E9Q4Q8;E9Q8R1;Q6P0X1	E9Q6U4;Q3UWL8;E9Q4Q8;E9Q8R1;Q6P0X1	Prefoldin subunit 4	Pfdn4
22.5581	11	19.5	E9Q718;Q9R0B9	E9Q718;Q9R0B9	Procollagen-lysine,2-oxoglutarate 5-dioxygenase 2	Plod2
19.3664	7	14.9	E9Q800;Q8CAQ8;E9QAY6;A0A0U1RP81;A0A0U1RQ14;A0A1B0GX08	E9Q800;Q8CAQ8;E9QAY6;A0A0U1RP81	MICOS complex subunit Mic60	Immt
23.222	7	11.6	H7BWY4;E9Q9H0;Q811D0;D3Z3B8;S4R2T8;F6UDT8;E9Q2L2;A0A571BEK3;A0A571BEZ4;A0A338P7H1;A0A338P713;E9Q3Z8;B1AR31;A0A338P6L4;A0A338P6H5;D3YWU0;A0A338P6E5;G3UZL5;A0A338P6I6;Q62108	H7BWY4;E9Q9H0;Q811D0;D3Z3B8	Disks large homolog 1	Dlg1
19.849	2	14.6	E9QLB2;Q3UFF7	E9QLB2;Q3UFF7	Lysophospholipase-like protein 1	Lyplal1
19.4698	1	3.2	E9QMH7;Q9DBZ1	E9QMH7;Q9DBZ1	Inhibitor of nuclear factor kappa-B kinase-interacting protein	Ikbip
20.1028	47	31.2	E9QNQ3;E9Q1D6;Q0VD84;O08999;F6UFW9;F6WSP3;F6XGT5	E9QNQ3;E9Q1D6;Q0VD84;O08999	Latent-transforming growth factor beta-binding protein 2	Ltbp2
20.4671	5	6.2	G5E8R3;E9QPD7;Q05920;A0A286YCC5;A0A494B912	G5E8R3;E9QPD7;Q05920	Pyruvate carboxylase;Pyruvate carboxylase, mitochondrial	Pcx;Pc
22.9955	23	16	E9QPX1;P39061;A0A1W2P6N8;D3Z556	E9QPX1;P39061	Collagen alpha-1(XVIII) chain;Endostatin	Col18a1
22.7124	1	60.6	F6ZFS0	F6ZFS0		Efemp1
19.1984	7	69.7	Q6ZWZ6;F7AEH4;A0A1W2P7A1;P63323	Q6ZWZ6;F7AEH4;A0A1W2P7A1;P63323	40S ribosomal protein S12	Rps12
19.8302	4	31.5	F7C0H6;Q5M8N0	F7C0H6;Q5M8N0	CB1 cannabinoid receptor-interacting protein 1	Cnrip1
18.5581	2	30.3	F8WHP8;P56135	F8WHP8;P56135	ATP synthase subunit f, mitochondrial	Atp5j2
21.2202	25	50.9	F8WID5	F8WID5		Tpm1
22.4065	3	42.9	G3UYV7;P62858	G3UYV7;P62858	40S ribosomal protein S28	Rps28
17.7379	4	16	G5E884;O88643;S4R2K7	G5E884;O88643	Non-specific serine/threonine protein kinase;Serine/threonine-protein kinase PAK 1	Pak1
22.2591	4	5.2	G5E8R4;Q922D4;A0A286YD27	G5E8R4;Q922D4	Serine/threonine-protein phosphatase 6 regulatory subunit 3	Ppp6r3
23.8539	6	25.2	G5E8V9;A2RSX9;E9Q3G5;E9QAY5	G5E8V9;A2RSX9;E9Q3G5;E9QAY5		Arfip1
20.6342	3	18.1	H3BIX4;Z4YLB7;P97300;A0A0A0MQN8;H3BKA7	H3BIX4;Z4YLB7;P97300;A0A0A0MQN8	Neuroplastin	Nptn
20.3014	5	30.5	J3QN06;J3QMM7;K3W4M4;Q9CZ42;J3QPU6	J3QN06;J3QMM7;K3W4M4;Q9CZ42	ATP-dependent (S)-NAD(P)H-hydrate dehydratase	Carkd
21.8192	14	38.7	Q3UI33;O08663;Q3TMN1;M0QW48;M0QWM9;M0QW69;M0QWX0	Q3UI33;O08663;Q3TMN1	Methionine aminopeptidase 2	Metap2
19.3077	7	42.7	O08807;B1AZS9	O08807;B1AZS9	Peroxiredoxin-4	Prdx4
21.2814	4	11.6	O08832	O08832	Polypeptide N-acetylgalactosaminyltransferase 4	Galnt4
19.5884	5	25.5	O09172;A0A0G2JDI4;H3BJA3;F6VNW5	O09172;A0A0G2JDI4;H3BJA3	Glutamate--cysteine ligase regulatory subunit	Gclm
19.9325	11	36.1	O35685	O35685	Nuclear migration protein nudC	Nudc
20.0437	1	5.7	O55183	O55183	Stanniocalcin-1	Stc1
20.2281	10	41.3	O55234;Q8BTY5	O55234	Proteasome subunit beta type-5	Psmb5
19.9161	3	7.5	O70421	O70421	Frizzled-1	Fzd1
19.4026	23	75.8	O88968	O88968	Transcobalamin-2	Tcn2
23.8842	2	19.5	P14428;P03991	P14428;P03991	H-2 class I histocompatibility antigen, K-Q alpha chain;H-2 class I histocompatibility antigen, K-W28 alpha chain	H2-K1
21.1891	13	52.4	P08752;A0A0A6YWA9;B2RSH2;P18872;A2A610;A2AE31;Q8C040;D3Z2M7;Q8BHK8;A2AE32;Q66L47;P20612;Q3V3I2;P50149;Q8CGK7	P08752;A0A0A6YWA9	Guanine nucleotide-binding protein G(i) subunit alpha-2	Gnai2
22.7461	3	11.5	P10148	P10148	C-C motif chemokine 2	Ccl2
20.5739	8	23.9	P11680	P11680	Properdin	Cfp
21.3497	26	64.4	P11983;F2Z483;A0A3B2WDE2	P11983	T-complex protein 1 subunit alpha	Tcp1
20.4848	12	34	P17439;A0A0G2JDK2	P17439;A0A0G2JDK2	Glucosylceramidase	Gba
19.7423	3	16.2	P21279	P21279	Guanine nucleotide-binding protein G(q) subunit alpha	Gnaq
18.7119	11	66.4	P21460;A2APX3	P21460;A2APX3	Cystatin-C	Cst3
21.8361	17	42.7	P24270;A2AL20	P24270	Catalase	Cat
23.929	27	49.3	P26231;A0A494BAD0;A0A494BAM5;A0A494BBB4;A0A494BBA4	P26231	Catenin alpha-1	Ctnna1
20.3247	6	54.3	P27784	P27784	C-C motif chemokine 6;CCL6(22-95);CCL6(23-95)	Ccl6
23.8671	16	38.2	Q3U9N4;P28798;H3BJE0;H3BJ90;H3BLC9	Q3U9N4;P28798;H3BJE0	Granulins;Acrogranin;Granulin-1;Granulin-2;Granulin-3;Granulin-4;Granulin-5;Granulin-6;Granulin-7	Grn
22.021	39	69.2	P33434	P33434	72 kDa type IV collagenase;PEX	Mmp2
20.8752	5	71.3	P34884	P34884	Macrophage migration inhibitory factor	Mif
19.245	3	6.1	P36916	P36916	Guanine nucleotide-binding protein-like 1	Gnl1
19.634	33	70.9	P40142;A0A286YE28;E0CY51	P40142;A0A286YE28	Transketolase	Tkt
20.4373	20	43.5	P46061;A0A2R8VHK9;A0A2R8W753	P46061	Ran GTPase-activating protein 1	Rangap1
20.0811	1	6.6	P46414	P46414	Cyclin-dependent kinase inhibitor 1B	Cdkn1b
19.8838	6	30.5	P47199;A0A0A6YXR4;D3YUG9;V9GXY8;D3YWU6;D3Z4Q4;D3Z2X0;A0A0A6YVS7;A0A0G2JFU5	P47199;A0A0A6YXR4;D3YUG9;V9GXY8	Quinone oxidoreductase	Cryz
20.2409	23	76.8	P48036;A0A0G2JGQ0	P48036	Annexin A5	Anxa5
24.5249	2	23.9	P50114	P50114	Protein S100-B	S100b
21.7554	7	30.8	P50428;F6QGM0	P50428	Arylsulfatase A	Arsa
20.1272	10	48.9	P51859;E0CXA0;E0CYW7	P51859;E0CXA0	Hepatoma-derived growth factor	Hdgf
19.4278	2	43.8	P53996	P53996	Cellular nucleic acid-binding protein	Cnbp
21.1941	14	38.3	P54775;A0A140LIZ5	P54775;A0A140LIZ5	26S protease regulatory subunit 6B	Psmc4
19.6482	16	14.8	P58871;Z4YJL4;A0A571BEG9	P58871;Z4YJL4	182 kDa tankyrase-1-binding protein	Tnks1bp1
18.7891	2	12.4	P59017	P59017	Bcl-2-like protein 13	Bcl2l13
20.4093	15	73	P60335	P60335	Poly(rC)-binding protein 1	Pcbp1
19.1756	4	25	P62071	P62071	Ras-related protein R-Ras2	Rras2
20.6616	5	34.5	P62743;A0A0U1RPS0;A0A0U1RQ06	P62743	AP-2 complex subunit sigma	Ap2s1
20.3932	19	77.8	P62908;D3YV43;A0A140LI77	P62908;D3YV43;A0A140LI77	40S ribosomal protein S3	Rps3
18.94	4	28.5	P63028;D3YU75	P63028;D3YU75	Translationally-controlled tumor protein	Tpt1
21.4999	3	31.4	Q3UZI5;P63089	Q3UZI5;P63089	Pleiotrophin	Ptn
20.4137	7	23.4	P70274;E0CX80;E0CZ76;E0CY03	P70274;E0CX80	Selenoprotein P	Sepp1
21.72	2	7.9	P70404	P70404	Isocitrate dehydrogenase [NAD] subunit gamma 1, mitochondrial	Idh3g
19.575	16	41.1	Q3TWV4;P84091;A0A338P798;A0A338P6T4	Q3TWV4;P84091	AP-2 complex subunit mu	Ap2m1
21.7502	3	31.4	P84096;A0A1B0GSL4	P84096;A0A1B0GSL4	Rho-related GTP-binding protein RhoG	Rhog
20.7089	4	7	P97310	P97310	DNA replication licensing factor MCM2	Mcm2
23.1089	37	41.2	P98063;A0A2I3BRJ8;A0A2I3BQB3	P98063	Bone morphogenetic protein 1	Bmp1
21.8845	49	74.8	Q01853	Q01853	Transitional endoplasmic reticulum ATPase	Vcp
19.8473	17	29.1	Q02248;E9Q6A9;F7CRC6;F7BAC9;F6QZ47;D3YUH4	Q02248;E9Q6A9	Catenin beta-1	Ctnnb1
21.241	15	61.7	Q04447	Q04447	Creatine kinase B-type	Ckb
20.2952	8	25.7	Q04998	Q04998	Inhibin beta A chain	Inhba
20.2675	2	7.1	Q04999	Q04999	Inhibin beta B chain	Inhbb
20.4166	12	80.7	Q05816	Q05816	Fatty acid-binding protein, epidermal	Fabp5
22.8263	9	18.5	Q11136	Q11136	Xaa-Pro dipeptidase	Pepd
19.6435	15	43.6	Q3UMP4;Q9CY58;A0A0N4SV40	Q3UMP4;Q9CY58	Plasminogen activator inhibitor 1 RNA-binding protein	Serbp1
25.5252	6	8.2	Q3V3R1	Q3V3R1	Monofunctional C1-tetrahydrofolate synthase, mitochondrial	Mthfd1l
17.1421	1	0.5	Q45VK7	Q45VK7	Cytoplasmic dynein 2 heavy chain 1	Dync2h1
20.9063	1	3.6	Q4PZA2	Q4PZA2	Endothelin-converting enzyme 1	Ece1
18.5957	1	24.8	Q5F285	Q5F285	Transmembrane protein 256	Tmem256
20.7719	3	2.2	Q5PRF0;A0A1W2P7I6	Q5PRF0	HEAT repeat-containing protein 5A	Heatr5a
19.4805	84	62.2	Q5SXR6;Q68FD5;F6Z1R4	Q5SXR6;Q68FD5	Clathrin heavy chain;Clathrin heavy chain 1	Cltc
19.4533	9	46.4	Q60930;G3UX26;A0A286YCR8;D3YZT5;D3YUN8	Q60930;G3UX26;A0A286YCR8;D3YZT5	Voltage-dependent anion-selective channel protein 2	Vdac2
21.4669	9	50.6	Q60973;A2AFI9;A2AFJ1;F6ZLC6;F6U539	Q60973;A2AFI9;A2AFJ1	Histone-binding protein RBBP7	Rbbp7
19.2148	1	8.3	Q61160	Q61160	FAS-associated death domain protein	Fadd
22.568	2	4.4	Q61235;B7ZNU9	Q61235;B7ZNU9	Beta-2-syntrophin	Sntb2
18.83	31	20.7	Q61245;E9PVT8;V9GWX8;A0A1D5RMJ0	Q61245;E9PVT8	Collagen alpha-1(XI) chain	Col11a1
26.0032	2	8.2	Q61249	Q61249	Immunoglobulin-binding protein 1	Igbp1
23.1452	30	17.4	Q61282	Q61282	Aggrecan core protein	Acan
22.5667	15	54.8	Q61362;D3Z2Z5;D3YXU4	Q61362	Chitinase-3-like protein 1	Chi3l1
20.8965	4	28	Q61425	Q61425	Hydroxyacyl-coenzyme A dehydrogenase, mitochondrial	Hadh
20.9251	25	57.6	Q61508;D3Z0U9;D3Z038	Q61508	Extracellular matrix protein 1	Ecm1
19.8042	13	17.1	Q61543;F8WHM5;F6RSH1;E9PWD8	Q61543;F8WHM5	Golgi apparatus protein 1	Glg1
21.0019	5	20.3	Q62433;E9Q0J8;E9PZC7;E9Q7G8;E9Q147;E9Q7V2;E9Q514;E9Q5I8;E9Q3F9;E9PVF3	Q62433	Protein NDRG1	Ndrg1
19.7008	19	56.2	Q64299	Q64299	Protein NOV homolog	Nov
21.7296	15	65.9	Q64674	Q64674	Spermidine synthase	Srm
24.4311	15	21.9	Q64737;A0A338P6X4;D6RCG1;A0A338P676	Q64737	Trifunctional purine biosynthetic protein adenosine-3;Phosphoribosylamine--glycine ligase;Phosphoribosylformylglycinamidine cyclo-ligase;Phosphoribosylglycinamide formyltransferase	Gart
21.2511	2	3	Q6DID7	Q6DID7	Protein wntless homolog	Wls
20.6053	13	57	Q6GU68;A0A1L1STF4	Q6GU68;A0A1L1STF4	Immunoglobulin superfamily containing leucine-rich repeat protein	Islr
20.9521	3	6.5	Q6P9R2;Q9Z1W9	Q6P9R2	Serine/threonine-protein kinase OSR1	Oxsr1
22.6096	6	9.5	Q6Q899;A2AP29	Q6Q899	Probable ATP-dependent RNA helicase DDX58	Ddx58
21.5515	9	29.3	Q6S9I0;Q6S9I2;Q6S9I3;E0CYI5;A0A338P699;A0A338P7D0;A0A338P733	Q6S9I0;Q6S9I2;Q6S9I3		Kng2
17.9093	3	4.1	Z4YJT3;Q6ZQ58	Z4YJT3;Q6ZQ58	La-related protein 1	Larp1
20.4526	20	64.1	Q6ZWX6	Q6ZWX6	Eukaryotic translation initiation factor 2 subunit 1	Eif2s1
20.4241	3	3	Q7TT50	Q7TT50	Serine/threonine-protein kinase MRCK beta	Cdc42bpb
20.573	1	0.3	Q80T14	Q80T14	Extracellular matrix protein FRAS1	Fras1
18.8474	3	6.7	Q80W54	Q80W54	CAAX prenyl protease 1 homolog	Zmpste24
22.2117	1	1.5	Q80Y86	Q80Y86	Mitogen-activated protein kinase 15	Mapk15
24.0787	76	48.5	Q80YX1;Q80YX0	Q80YX1	Tenascin	Tnc
19.3165	14	35.8	Q8BG32;G3UYI4;G3UYL3;G3UYL8;G3UX15;G3UX67;G3UWV7;G3UZ33;G3UXL5;G3UYH2;G3UZ28;G3UWW7	Q8BG32;G3UYI4;G3UYL3;G3UYL8;G3UX15	26S proteasome non-ATPase regulatory subunit 11	Psmd11
20.2722	4	65.1	Q8BGS2	Q8BGS2	BolA-like protein 2	Bola2
19.415	2	10.4	Q8BHC4;B0QZX9	Q8BHC4;B0QZX9	Dephospho-CoA kinase domain-containing protein	Dcakd
23.1213	6	22.7	Q8BJ66	Q8BJ66	Kazal-type serine protease inhibitor domain-containing protein 1	Kazald1
19.8986	7	17	Q8BM72;D3Z0Y0	Q8BM72	Heat shock 70 kDa protein 13	Hspa13
18.8754	4	11.9	Q8BM88	Q8BM88	Cathepsin O	Ctso
19.2604	35	58.3	Q8BND5	Q8BND5	Sulfhydryl oxidase 1	Qsox1
20.1658	21	62.5	Q8BPB5	Q8BPB5	EGF-containing fibulin-like extracellular matrix protein 1	Efemp1
20.7437	4	10.2	Q8BTS4	Q8BTS4	Nuclear pore complex protein Nup54	Nup54
23.9008	3	17	Q8BV13	Q8BV13	COP9 signalosome complex subunit 7b	Cops7b
21.3455	10	45.2	Q8C0E2	Q8C0E2	Vacuolar protein sorting-associated protein 26B	Vps26b
21.8846	3	4.2	Q8CHY3;A0A494B9E2;A0A494BA72	Q8CHY3	Dymeclin	Dym
20.8002	4	9	Q8CJ53	Q8CJ53	Cdc42-interacting protein 4	Trip10
22.7132	6	12.1	Q8CJG0;Q8CJF9;A3KFX6;H3BJ70;A0A6I8MX18;Q8CJG1;Q8CJF8	Q8CJG0	Protein argonaute-2	37469
19.2722	3	52.4	Q8K5B2;D3Z1G3;D3Z6A4	Q8K5B2;D3Z1G3	Multiple coagulation factor deficiency protein 2 homolog	Mcfd2
19.2493	11	42.6	Q8QZR4;A0A1L1SUK4	Q8QZR4	Out at first protein homolog	Oaf
19.0093	2	14.4	Q8R164	Q8R164	Valacyclovir hydrolase	Bphl
22.0482	7	20.3	Q8R1Q8	Q8R1Q8	Cytoplasmic dynein 1 light intermediate chain 1	Dync1li1
19.3465	1	0.9	Q8R2V3	Q8R2V3	Zinc finger protein 445	Znf445
19.5837	22	20.2	Q8R422	Q8R422	CD109 antigen	Cd109
18.9775	7	9.3	Q8VDP3;E9PUI4	Q8VDP3;E9PUI4	Protein-methionine sulfoxide oxidase MICAL1	Mical1
19.8902	5	12.1	Q8VH51;F7AA45;E9Q8F0;B7ZD63;B7ZD61	Q8VH51;F7AA45;E9Q8F0	RNA-binding protein 39	Rbm39
20.0282	7	33	Q91YP3;A0A0N4SV34;A0A0N4SUT8;A0A0N4SVH5;A0A0N4SVW1;A0A0N4SUV7	Q91YP3;A0A0N4SV34	Deoxyribose-phosphate aldolase	Dera
25.4513	8	29.2	Q921H8;H3BKL5;H3BJZ9;Q8VCH0;H3BKA1;H3BJC1	Q921H8;H3BKL5;H3BJZ9;Q8VCH0	3-ketoacyl-CoA thiolase A, peroxisomal;3-ketoacyl-CoA thiolase B, peroxisomal	Acaa1a;Acaa1b
21.7292	7	43.2	Q925B0	Q925B0	PRKC apoptosis WT1 regulator protein	Pawr
18.8615	27	49.4	Q99KC8;F6TIL5;Q8BGF0;D3Z671;D3Z518	Q99KC8	von Willebrand factor A domain-containing protein 5A	Vwa5a
18.935	5	22.2	Q99KR3	Q99KR3	Beta-lactamase-like protein 2	Lactb2
19.6563	15	61.3	Q99LB4;P24452;D3YTL5;D3YZN3;D3YU77;D3Z4K5;D3Z014	Q99LB4;P24452;D3YTL5	Macrophage-capping protein	Capg
19.3094	4	18.9	Q99LC3;A0A087WR38	Q99LC3	NADH dehydrogenase [ubiquinone] 1 alpha subcomplex subunit 10, mitochondrial	Ndufa10
23.795	2	10.1	Q99LP6	Q99LP6	GrpE protein homolog 1, mitochondrial	Grpel1
19.722	10	65.6	Q99LX0;A2A813;A2A815;A2A817;A2A816	Q99LX0;A2A813;A2A815	Protein deglycase DJ-1	Park7
19.3736	1	9.1	Q9CPP0	Q9CPP0	Nucleoplasmin-3	Npm3
20.6946	1	4.7	Q9CQ26	Q9CQ26	STAM-binding protein	Stambp
19.5313	14	64.7	Q9CQ65	Q9CQ65	S-methyl-5-thioadenosine phosphorylase	Mtap
19.5217	4	57.8	Q9CQR2	Q9CQR2	40S ribosomal protein S21	Rps21
20.6622	2	21.6	Q9CRB2	Q9CRB2	H/ACA ribonucleoprotein complex subunit 2	Nhp2
20.5514	5	23.9	Q9CX86	Q9CX86	Heterogeneous nuclear ribonucleoprotein A0	Hnrnpa0
20.4449	21	37.4	Q9D0R2;A0A2I3BPK8	Q9D0R2	Threonine--tRNA ligase, cytoplasmic	Tars
20.8423	2	14.5	Q9D1R9;A0A0G2JGY8;A0A0G2JEY6	Q9D1R9;A0A0G2JGY8;A0A0G2JEY6	60S ribosomal protein L34	Rpl34
18.9863	17	49	Q9D379;E9PWK1;F6YTS6;D3Z4M3	Q9D379;E9PWK1	Epoxide hydrolase 1	Ephx1
20.8135	1	8.5	Q9D4T3;Q9DBD5	Q9D4T3;Q9DBD5	Proline-, glutamic acid- and leucine-rich protein 1	Pelp1
22.4076	2	6.6	Q9D7H3;D6REI7;D6RD00;D3Z263	Q9D7H3;D6REI7;D6RD00;D3Z263	RNA 3-terminal phosphate cyclase	RtcA;Rtca
19.5292	25	64.8	Q9D8N0	Q9D8N0	Elongation factor 1-gamma	Eef1g
17.8614	10	11.6	Q9DBR7;A0A1W2P750	Q9DBR7;A0A1W2P750	Protein phosphatase 1 regulatory subunit 12A	Ppp1r12a
20.3965	11	23.4	Q9DC11;B1AY85;B1AY86	Q9DC11;B1AY85;B1AY86	Plexin domain-containing protein 2	Plxdc2
20.0152	14	59.8	Q9DCN2;F2Z456	Q9DCN2;F2Z456	NADH-cytochrome b5 reductase 3;NADH-cytochrome b5 reductase 3 membrane-bound form;NADH-cytochrome b5 reductase 3 soluble form;NADH-cytochrome b5 reductase	Cyb5r3
20.8084	8	60.6	Q9DCT8;A0A0G2JF37	Q9DCT8;A0A0G2JF37	Cysteine-rich protein 2	Crip2
22.5684	7	60.9	Q9DCX2;B1ASE2	Q9DCX2;B1ASE2	ATP synthase subunit d, mitochondrial	Atp5h
19.4095	1	4.2	Q9ER38	Q9ER38	Torsin-3A	Tor3a
18.7691	1	10.7	Q9ER81	Q9ER81	Torsin-1A-interacting protein 2, isoform IFRG15	Tor1aip2
22.0735	15	17.1	Q9ET54;D3Z1J5;A0A1W2P7G1;Q5DTJ9	Q9ET54;D3Z1J5	Palladin	Palld
20.1438	11	66.7	Q9JHW2;A0A338P6G0;A0A338P7A1;A0A338P6Z4	Q9JHW2;A0A338P6G0;A0A338P7A1	Omega-amidase NIT2	Nit2
21.4214	1	13.4	Q9JI48	Q9JI48	Placenta-specific gene 8 protein	Plac8
19.7401	1	19.4	Q9JI91;A0A1Y7VMW4	Q9JI91	Alpha-actinin-2	Actn2
19.7056	14	20.5	Q9JKR6;F6TRP3;A0A1L1SQ34;E0CYZ2	Q9JKR6	Hypoxia up-regulated protein 1	Hyou1
19.7166	7	6.6	Q9JLI2	Q9JLI2		Col5a3
20.2884	2	18.2	Q9JMG1	Q9JMG1	Endothelial differentiation-related factor 1	Edf1
18.5853	1	3.2	Q9QXA1	Q9QXA1	Cysteine and histidine-rich protein 1	Cyhr1
19.5028	8	48.9	Q9QXT0;A0A1W2P729	Q9QXT0;A0A1W2P729	Protein canopy homolog 2	Cnpy2
19.313	2	9.6	Q9QZH3	Q9QZH3	Peptidyl-prolyl cis-trans isomerase E	Ppie
19.2142	9	22.9	Q9QZM0	Q9QZM0	Ubiquilin-2	Ubqln2
20.7035	11	72.1	Q9R0P5	Q9R0P5	Destrin	Dstn
19.2211	3	21.1	Q9R0P9	Q9R0P9	Ubiquitin carboxyl-terminal hydrolase isozyme L1	Uchl1
17.2324	8	55.6	Q9R0Q7;D3Z7C6	Q9R0Q7;D3Z7C6	Prostaglandin E synthase 3	Ptges3
19.8861	1	7.9	Q9R1Q7	Q9R1Q7	Proteolipid protein 2	Plp2
19.6742	11	19.2	Q9WTX6;Q3TPM3;A0A0N4SUW1;D3Z2H3	Q9WTX6;Q3TPM3	Cullin-1	Cul1
19.2655	1	2.5	Q9Z0K8	Q9Z0K8	Pantetheinase	Vnn1
20.912	4	19.4	Q9Z2M7	Q9Z2M7	Phosphomannomutase 2	Pmm2
