# Supplementary material for: OMICS Profiling Identifies Signatures of Senescence in Osteogenesis Imperfecta Osteoblasts Counteracted by 4‐PBA
Source: J Cell Mol Med. 2026 Apr 6;30(7):e71120. doi: 10.1111/jcmm.71120 (PMC13052117; doi:10.1111/jcmm.71120)
Supplement: Supplementary file 7 — Table S19: Bioinformatic analysis by Cluego of the proteins differentially or exclusively expressed in Col1a1 +/+ vs Col1a2 +/+ , Col1a1 +/+ 4‐PBA vs Col1a2 +/+ 4‐PBA, Col1a1 +/G349C versus Col1a2 +/G610C , Col1a1 +/G349C 4‐PBA versus Col1a2 +/G610C 4‐PBA. Bioinformatic analyses were carried out by Cluego software (Cytoskape release 3.8.2) within the set of differentially expressed or exclusively expressed proteins in the comparisons listed above. Functional grouping was based on p ≤ 0.05, GO terms fusion allowed and at least 3 counts. [file JCMM-30-e71120-s005.xlsx]

## Sheet: Foglio1
Table S19: Panther analysis of the proteins differentially expressed in Col1a1+/+ vs Col1a2+/+, Col1a1+/+ 4-PBA vs Col1a2+/+ 4-PBA, Col1a1+/G349C vs Col1a2+/G610C, Col1a1+/G349C 4-PBA vs Col1a2+/G610C 4-PBA. Proteins differentially expressed in the comparisons were analysed by Panther (release 16.0) for pathways enrichment. If any Panther pathways enrichment was found the data were processed by P…
Col1a1+/+ vs Col1a2+/+
Col1a1+/+ INCREASED or EXCLUSIVELY EXPRESSED					Col1a2+/+ INCREASED or EXCLUSIVELY EXPRESSED
Panther reactome pathways	Count	Fold Enrich.	raw P value	FDR	Panther reactome pathways	Count	Fold Enrich.	raw P value	FDR
Citric acid cycle (TCA cycle)	3	24	0.00037	0.0484	N-glycan trimming and elongation in the cis-Golgi	3	40.86	0.000159	0.0108
Pyruvate metabolism and Citric Acid (TCA) cycle	4	13.54	0.000284	0.0537	Post-translational protein modification	43	2.27	7.4e-07	7.4e-05
Activation of NMDA receptors and postsynaptic events	4	22.71	4.44e-05	0.0151	Signaling by ALK	4	15.13	0.000256	0.0168
Amino acids regulate mTORC1	4	12.8	0.000348	0.0537	Signaling by Receptor Tyrosine Kinases	20	3.21	8.4e-06	0.00068
Cellular response to starvation	4	12.8	0.000348	0.0493	SRP-dependent cotranslational protein targeting to membrane	14	10.59	3.29e-10	9.32e-08
Cellular responses to stress	12	4.35	2.56e-05	0.0218	Translation	18	5.45	1.83e-08	2.59e-06
Platelet degranulation	6	8.65	8.92e-05	0.0253	Nonsense Mediated Decay (NMD) independent of the Exon Junction Complex (EJC)	14	10.36	4.26e-10	8.05e-08
Response to elevated platelet cytosolic Ca2+	6	8.31	0.00011	0.0268	Nonsense-Mediated Decay (NMD)	14	8.51	4.28e-09	6.62e-07
ER to Golgi Anterograde Transport	6	7.18	0.000237	0.0503	Formation of a pool of free 40S subunits	15	10.32	1.06e-10	3.6e-08
Membrane Trafficking	11	3.46	0.000396	0.0481	Cap-dependent Translation Initiation	16	9.31	9.93e-11	5.63e-08
Innate Immune System	16	2.69	0.000327	0.0556	Eukaryotic Translation Initiation	16	9.31	9.93e-11	4.22e-08
					L13a-mediated translational silencing of Ceruloplasmin expression	15	9.37	3.56e-10	8.65e-08
					GTP hydrolysis and joining of the 60S ribosomal subunit	15	9.29	4e-10	8.49e-08
					Nonsense Mediated Decay (NMD) enhanced by the Exon Junction Complex (EJC)	14	8.51	4.28e-09	7.28e-07
					NCAM signaling for neurite out-growth	5	8.51	0.000468	0.0241
					Formation of the ternary complex, and subsequently, the 43S complex	6	8.17	0.000155	0.011
					Collagen biosynthesis and modifying enzymes	7	7.33	8.2e-05	0.00606
					Collagen formation	7	5.42	0.000463	0.0246
					Ribosomal scanning and start codon recognition	6	7.17	0.000298	0.0187
					Translation initiation complex formation	6	7.17	0.000298	0.0181
					Activation of the mRNA upon binding of the cap-binding complex and eIFs, and subsequent binding to 43S	6	7.05	0.000325	0.0184
					Signaling by PDGF	6	7.05	0.000325	0.019
					Post-translational protein phosphorylation	11	6.46	2.46e-06	0.000232
					Peroxisomal protein import	6	6.38	0.000528	0.0264
					Regulation of Insulin-like Growth Factor (IGF) transport and uptake by Insulin-like Growth Factor Binding Proteins (IGFBPs)	11	6.14	3.87e-06	0.000346
					Major pathway of rRNA processing in the nucleolus and cytosol	14	5.45	7.14e-07	8.67e-05
					rRNA processing in the nucleus and cytosol	14	5.45	7.14e-07	8.09e-05
					rRNA processing	14	5.45	7.14e-07	7.58e-05
					RAF/MAP kinase cascade	12	3.03	0.000889	0.042
					MAPK1/MAPK3 signaling	12	2.96	0.00107	0.0489
					MAPK family signaling cascades	13	2.94	0.000709	0.0344
					Innate Immune System	33	2.15	6.05e-05	0.00468
Col1a1+/+ 4-PBA vs Col1a2+/+ 4-PBA
Col1a1+/+ 4-PBA INCREASED or EXCLUSIVELY EXPRESSED					Col1a2+/+ 4-PBA INCREASED or EXCLUSIVELY EXPRESSED
Panther reactome pathways	Count	Fold Enrich.	raw P value	FDR	Panther reactome pathways	Count	Fold Enrich.	raw P value	FDR
Purine metabolism	3	20.45	0.000926	0.0298	Non-integrin membrane-ECM interactions	5	12.42	8.43e-05	0.00955
De novo purine biosynthesis	6	9.54	8.36e-05	0.00449	O-glycosylation of TSR domain-containing proteins	5	12.1	9.43e-05	0.01
Ubiquitin proteasome pathway	9	6.61	2.03e-05	0.00163	O-linked glycosylation	7	6.29	0.000181	0.0181
Parkinson disease	11	5.47	1.28e-05	0.00206	Post-translational protein modification	32	2.34	9.16e-06	0.00223
Integrin signalling pathway	14	3.52	8.79e-05	0.00354	Signaling by PDGF	7	11.39	5.27e-06	0.00149
					Signaling by Receptor Tyrosine Kinases	18	4.01	1.09e-06	0.000369
					Collagen biosynthesis and modifying enzymes	7	10.17	1.05e-05	0.00198
					Collagen formation	10	10.73	8.25e-08	4.68e-05
					Assembly of collagen fibrils and other multimeric structures	6	9.29	7.27e-05	0.00883
					Platelet degranulation	9	6.96	1.02e-05	0.00217
					Response to elevated platelet cytosolic Ca2+	9	6.69	1.38e-05	0.00235
					Platelet activation, signaling and aggregation	10	3.76	0.000454	0.0336
					Post-translational protein phosphorylation	8	6.51	5.01e-05	0.00774
					Regulation of Insulin-like Growth Factor (IGF) transport and uptake by Insulin-like Growth Factor Binding Proteins (IGFBPs)	8	6.19	7e-05	0.00915
					Axon guidance	11	3.75	0.000244	0.0219
					Nervous system development	11	3.74	0.000252	0.0214
Col1a1+/G349C vs Col1a2+/G610C
Col1a1+/G349C INCREASED or EXCLUSIVELY EXPRESSED					Col1a2+/G610C INCREASED or EXCLUSIVELY EXPRESSED
Panther reactome pathways	Count	Fold Enrich.	raw P value	FDR	Panther reactome pathways	Count	Fold Enrich.	raw P value	FDR
Mannose metabolism	3	88.7	1.41e-05	0.00227	Angiogenesis	10	3.8	0.000451	0.0363
Mus musculus (REF)
Reactome pathways	Count	Fold Enrich.	raw P value	FDR	Reactome pathways	Count	Fold Enrich.	raw P value	FDR
Transferrin endocytosis and recycling	4	22.89	4.3e-05	0.0146	Integrin signaling	5	12.61	8.99e-05	0.0191
Pyruvate metabolism and Citric Acid (TCA) cycle	5	17.06	1.69e-05	0.0144	Platelet Aggregation (Plug Formation)	5	9.2	0.000337	0.0302
The citric acid (TCA) cycle and respiratory electron transport	7	7.3	6.39e-05	0.0181	Platelet activation, signaling and aggregation	15	4.07	8.53e-06	0.00242
Asparagine N-linked glycosylation	9	6.09	2.26e-05	0.00962	Antiviral mechanism by IFN-stimulated genes	5	10.32	0.000209	0.0209
					Interferon Signaling	7	6.81	0.000126	0.0178
					Apoptotic cleavage of cellular proteins	5	8.96	0.000377	0.0321
					Apoptotic execution phase	6	8.17	0.000155	0.0203
					VEGFA-VEGFR2 Pathway	8	5.92	0.000103	0.0176
					Signaling by VEGF	8	5.45	0.000177	0.0188
					Signaling by Receptor Tyrosine Kinases	27	4.34	5.64e-10	4.79e-07
					SRP-dependent cotranslational protein targeting to membrane	7	5.3	0.000526	0.0406
					Platelet degranulation	9	5.02	0.000126	0.0194
					Response to elevated platelet cytosolic Ca2+	9	4.83	0.000167	0.0189
					MAPK1/MAPK3 signaling	13	3.21	0.000325	0.0307
					Membrane Trafficking	20	2.44	0.000517	0.0419
					Post-translational protein modification	41	2.17	4.57e-06	0.00155
					Innate Immune System	33	2.15	6.05e-05	0.0147
Col1a1+/G349C 4-PBA vs Col1a2+/G610C 4-PBA
Col1a1+/G349C 4-PBA INCREASED or EXCLUSIVELY EXPRESSED					Col1a2+/G610C 4-PBA INCREASED or EXCLUSIVELY EXPRESSED
Panther reactome pathways	Count	Fold Enrich.	raw P value	FDR	Panther reactome pathways	Count	Fold Enrich.	raw P value	FDR
Formation of a pool of free 40S subunits	7	8.19	3.61e-05	0.0153	Insulin effects increased synthesis of Xylulose-5-Phosphate	2	92.42	0.000675	0.0287
Cap-dependent Translation Initiation	7	6.93	9.79e-05	0.0208	FasL/ CD95L signaling	2	46.21	0.00166	0.0488
Eukaryotic Translation Initiation	7	6.93	9.79e-05	0.0185	Antagonism of Activin by Follistatin	2	46.21	0.00166	0.0479
L13a-mediated translational silencing of Ceruloplasmin expression	7	7.44	6.42e-05	0.0218	Retrograde neurotrophin signalling	3	25.21	0.000404	0.0222
GTP hydrolysis and joining of the 60S ribosomal subunit	7	7.37	6.78e-05	0.0192	VLDLR internalisation and degradation	3	23.11	0.000501	0.0258
Regulation of Insulin-like Growth Factor (IGF) transport and uptake by Insulin-like Growth Factor Binding Proteins (IGFBPs)	7	6.64	0.000125	0.0213	WNT5A-dependent internalization of FZD2, FZD5 and ROR2	3	21.33	0.000612	0.0274
Neutrophil degranulation	15	3.3	6.95e-05	0.0169	PCP/CE pathway	7	7.44	6.84e-05	0.00554
Membrane Trafficking	15	3.11	0.000134	0.0206	Beta-catenin independent WNT signaling	8	6.01	8.55e-05	0.00632
					Signaling by WNT	10	3.88	0.000359	0.0203
					Pentose phosphate pathway	3	21.33	0.000612	0.0267
					WNT5A-dependent internalization of FZD4	3	18.48	0.000877	0.0339
					LDL clearance	3	15.4	0.0014	0.0448
					Smooth Muscle Contraction	4	12.32	0.000461	0.0245
					Ribosomal scanning and start codon recognition	7	11.35	5.45e-06	0.00132
					Cap-dependent Translation Initiation	8	6.32	6.14e-05	0.0055
					Eukaryotic Translation Initiation	8	6.32	6.14e-05	0.00522
					Translation	9	3.7	0.000982	0.0355
					Translation initiation complex formation	7	11.35	5.45e-06	0.00116
					Activation of the mRNA upon binding of the cap-binding complex and eIFs, and subsequent binding to 43S	7	11.15	6.05e-06	0.00114
					Formation of the ternary complex, and subsequently, the 43S complex	6	11.09	2.93e-05	0.00332
					SCF(Skp2)-mediated degradation of p27/p21	5	7.97	0.000571	0.0277
					Cyclin E associated events during G1/S transition	5	6.8	0.00112	0.0388
					G1/S Transition	6	5.33	0.0012	0.0399
					Cyclin A:Cdk2-associated events at S phase entry	5	6.6	0.00126	0.0413
					Hedgehog ligand biogenesis	5	7.58	0.000708	0.0293
					Signaling by Hedgehog	7	4.65	0.00101	0.0359
					Assembly of collagen fibrils and other multimeric structures	5	7.58	0.000708	0.0286
					Collagen formation	6	6.3	0.000524	0.0262
					Collagen biosynthesis and modifying enzymes	5	7.11	0.000926	0.035
					Nonsense Mediated Decay (NMD) independent of the Exon Junction Complex (EJC)	7	7.03	9.51e-05	0.00647
					Nonsense-Mediated Decay (NMD)	7	5.78	0.000299	0.0181
					Platelet degranulation	9	6.82	1.21e-05	0.00205
					Response to elevated platelet cytosolic Ca2+	9	6.55	1.63e-05	0.00252
					Platelet activation, signaling and aggregation	12	4.42	2.86e-05	0.00347
					L13a-mediated translational silencing of Ceruloplasmin expression	8	6.78	3.83e-05	0.00407
					GTP hydrolysis and joining of the 60S ribosomal subunit	8	6.72	4.07e-05	0.00407
					Orc1 removal from chromatin	5	6.7	0.00119	0.0405
					MAPK6/MAPK4 signaling	5	6.33	0.00151	0.0458
					SRP-dependent cotranslational protein targeting to membrane	6	6.16	0.000587	0.027
					Nonsense Mediated Decay (NMD) enhanced by the Exon Junction Complex (EJC)	7	5.78	0.000299	0.0188
					Formation of a pool of free 40S subunits	6	5.6	0.00094	0.0348
					Degradation of the extracellular matrix	7	5.13	0.000585	0.0276
					Metabolism of water-soluble vitamins and cofactors	6	5.13	0.00144	0.0453
					C-type lectin receptors (CLRs)	6	5.04	0.00157	0.0469
					Innate Immune System	33	2.91	5.71e-08	2.43e-05
					Neutrophil degranulation	22	3.87	1.23e-07	4.17e-05
					RHO GTPase Effectors	11	3.62	0.000329	0.0193
					Signaling by Rho GTPases	20	2.78	5.11e-05	0.00483
					Signaling by Rho GTPases, Miro GTPases and RHOBTB3	20	2.72	6.89e-05	0.00532
					RHO GTPase cycle	13	2.68	0.00151	0.0466
					Post-translational protein modification	30	2.15	8.74e-05	0.00619
