# Supplementary material for: OMICS Profiling Identifies Signatures of Senescence in Osteogenesis Imperfecta Osteoblasts Counteracted by 4‐PBA
Source: J Cell Mol Med. 2026 Apr 6;30(7):e71120. doi: 10.1111/jcmm.71120 (PMC13052117; doi:10.1111/jcmm.71120)
Supplement: Supplementary file 8 — Table S20: Panther analysis of the proteins differentially expressed in Col1a1 +/+ versus Col1a2 +/+ , Col1a1 +/+ 4‐PBA versus Col1a2 +/+ 4‐PBA, Col1a1 +/G349C versus Col1a2 +/G610C , Col1a1 +/G349C 4‐PBA versus Col1a2 +/G610C 4‐PBA. Proteins differentially expressed in the comparisons were analysed by Panther (release 16.0) for pathways enrichment. If any Panther pathways enrichment was found the data were processed by Panther Reactome to find Reactome GO and pathways enrichment. The column “Counts” indicates the number of genes present in each category. Functional grouping was based on Fischer's exact test (p ≤ 0.05). [file JCMM-30-e71120-s002.xlsx]

## Sheet: CLUEGO
Table S20: Bioinformatic analysis by Cluego of the proteins differentially or exclusively expressed in Col1a1+/+ vs Col1a2+/+, Col1a1+/+ 4-PBA vs Col1a2+/+ 4-PBA, Col1a1+/G349C vs Col1a2+/G610C, Col1a1+/G349C 4-PBA vs Col1a2+/G610C 4-PBA. Bioinformatic analyses were carried out by Cluego software (Cytoskape release 3.8.2) within the set of differentially expressed or exclusively expressed protein…
Col1a1+/+ INCREASED or EXCLUSIVELY EXPRESSED				Col1a2+/+ INCREASED or EXCLUSIVELY EXPRESSED
GOTerm	PValue Corrected with Bonferroni step down	Counts	Associated Genes Found	GOTerm	Term PValue Corrected with Bonferroni step down	Counts	Associated Genes Found
positive regulation of osteoclast differentiation	0.0165005	3	[Csf1r, Notch2, Trem2]	peptidase activator activity	0.0391632	5	[Mapk9, Pycard, Rps27l, Sfrp2, Tnfrsf10b]
positive regulation of viral process	0.0206727	4	[Chmp3, Csf1r, Kpna6, Rad23a]	negative regulation of synapse organization	0.01432	5	[Mdga1, Ptk2, Ptn, Slit3, Ube3a]
ruffle organization	0.00922559	4	[Arf6, Csf1r, Eps8l1, Sh3bp1]	Protein processing in endoplasmic reticulum	0.000245307	13	[Bag1, Bag2, Dnajc3, Hspbp1, Man1a2, Man1c1, Mapk9, Mbtps1, Rad23a, Rpn1, Rpn2, Sar1a, Sil1]
positive regulation of tyrosine phosphorylation of STAT protein	0.0244774	3	[Crlf1, Csf1r, Hdac1]	production of molecular mediator involved in inflammatory response	0.00469268	8	[Appl1, Chid1, Ephx2, Il4ra, Nos2, Pycard, Rpl3, Vamp7]
protein homotetramerization	0.00943049	4	[Aldh9a1, Cryz, Shmt2, Sod2]	Necroptosis	0.0124499	11	[Camk2g, Mapk9, Parp1, Pla2g4a, Pycard, Slc25a4, Stat1, Tnfrsf10b, Vdac1, Vdac2, Vps4b]
presynapse assembly	0.0239913	3	[Arf6, Fzd1, Sdcbp]	Collagen biosynthesis and modifying enzymes	0.0495348	6	[Col11a2, Col5a1, Col5a3, Crtap, P3h1, Plod2]
water-soluble vitamin metabolic process	0.0170198	3	[Gclc, Shmt2, Vnn3]	low-density lipoprotein particle binding	0.0499232	4	[Crip2, Pcsk9, Stab1, Thbs1]
RNA Polymerase II Transcription Termination	0.0168721	3	[Ddx39, Pabpn1, Snrpf]	protein polymerization	0.0339977	14	[Brk1, Crip2, Ctnna2, Diaph1, Dlg1, Eml2, Hdgfl3, Myadm, Nckap1, Pak1, Pycard, Tbcd, Tppp3, Vdac2]
mRNA export from nucleus	0.0239913	3	[Ddx39, Nup93, Pabpn1]	carbohydrate derivative catabolic process	0.0390917	9	[Acat1, Adamts12, Dera, Fuca2, Idua, Mgat1, Neu1, Nudt4, Nudt7]
				regulation of protein localization to membrane	0.0473677	11	[Appl1, Camk2g, Dlg1, Gpc4, Hras, Lrrc15, Lztfl1, Myo5a, Pak1, Ptn, Vamp7]
Platelet degranulation	0.00159768	6	[Cd63, F5, Fam3c, Rarres2, Stxbp2, Tuba4a]
Response to elevated platelet cytosolic Ca2+	0.0019695	6	[Cd63, F5, Fam3c, Rarres2, Stxbp2, Tuba4a]	glycosaminoglycan binding	0.000449736	15	[Anxa6, Aplp2, Col5a1, Col5a3, Ecm2, Hapln1, Mdk, Ndnf, Postn, Ptn, Rpl3, Slit3, Stab1, Sulf1, Thbs1]
				heparin binding	0.010654	11	[Aplp2, Col5a1, Col5a3, Ecm2, Mdk, Ndnf, Postn, Ptn, Rpl3, Slit3, Thbs1]
positive regulation of cytokine-mediated signaling pathway	0.0256814	3	[Axl, Mmp12, Trem2]
negative regulation of tumor necrosis factor production	0.0168721	3	[Axl, Sirpa, Trem2]	Regulation of Insulin-like Growth Factor (IGF) transport and uptake by Insulin-like Growth Factor Binding Proteins (IGFBPs)	0.0017845	10	[Aplp2, Chrdl1, Dnajc3, Fam20c, Fuca2, Golm1, Mbtps1, Pcsk9, Penk, Scg2]
				Post-translational protein phosphorylation	0.00110885	10	[Aplp2, Chrdl1, Dnajc3, Fam20c, Fuca2, Golm1, Mbtps1, Pcsk9, Penk, Scg2]
Longevity regulating pathway	0.0168721	3	[Hdac1, Prkacb, Sod2]
Amphetamine addiction	0.0151322	3	[Camk2d, Hdac1, Prkacb]	Golgi vesicle transport	0.0146447	14	[Arl1, Copz2, Cul3, Gas1, Gosr1, Gosr2, Kdelr2, Myo5a, Pef1, Sar1a, Snx1, Vamp7, Vapb, Yif1b]
				endoplasmic reticulum to Golgi vesicle-mediated transport	0.00346563	10	[Cul3, Gas1, Gosr1, Gosr2, Kdelr2, Pef1, Sar1a, Vamp7, Vapb, Yif1b]
COPII-mediated vesicle transport	0.0123898	4	[F5, Lman2, Mcfd2, Rab1b]
Cargo concentration in the ER	0.0159008	3	[F5, Lman2, Mcfd2]	response to oxygen levels	0.036512	16	[Acaa2, Acot2, Aqp1, Camk2g, Cdk4, Ndnf, Nos2, Pak1, Penk, Pin1, Plod2, Postn, Prkaa1, Ptgis, Ptn, S100b]
				response to hypoxia	0.0354401	15	[Acaa2, Acot2, Aqp1, Camk2g, Ndnf, Nos2, Pak1, Penk, Pin1, Plod2, Postn, Prkaa1, Ptgis, Ptn, S100b]
Valine, leucine and isoleucine degradation	0.0253634	3	[Aldh9a1, Hadh, Oxct1]
Lysine degradation	0.0214976	3	[Aldh9a1, Dlst, Hadh]	N-Glycan biosynthesis	0.0207682	6	[Man1a2, Man1c1, Mgat1, Mgat2, Rpn1, Rpn2]
Tryptophan metabolism	0.0259457	3	[Aldh9a1, Dlst, Hadh]	Various types of N-glycan biosynthesis	0.00594656	6	[Man1a2, Man1c1, Mgat1, Mgat2, Rpn1, Rpn2]
				N-glycan trimming and elongation in the cis-Golgi	0.00768771	3	[Man1a2, Man1c1, Mgat1]
Nuclear Envelope Breakdown	0.0245505	3	[Banf1, Lemd2, Nup93]	glycoprotein metabolic process	0.0027444	18	[Adamts12, Fut11, Galnt10, Galnt4, Gxylt1, Idua, Man1a2, Man1c1, Mgat1, Mgat2, Ndnf, Pmm2, Pofut1, Poglut3, Rpn1, Rpn2, Sulf1, Trip11]
Nuclear Envelope (NE) Reassembly	0.00121517	5	[Banf1, Chmp3, Lemd2, Nup93, Tuba4a]
Sealing of the nuclear envelope (NE) by ESCRT-III	0.0110897	3	[Chmp3, Lemd2, Tuba4a]	regulation of cellular response to growth factor stimulus	0.0196434	14	[Adamts12, Bmper, Chrdl1, Cnmd, Fam20c, Pin1, Sfrp2, Sfrp4, Snx1, Sulf1, Tgfb1i1, Thbs1, Ube2o, Xdh]
				negative regulation of epithelial cell proliferation	0.0232505	10	[Cnmd, Dlg1, Gas1, Ptn, Ptprk, Sfrp2, Stat1, Sulf1, Thbs1, Xdh]
cell death in response to oxidative stress	0.0077093	5	[Fzd1, Lancl1, Nono, Sod2, Stk24]	cellular response to transforming growth factor beta stimulus	0.0359583	12	[Appl1, Arap1, Parp1, Penk, Pin1, Postn, Ptk2, Ptprk, Snx1, Tab1, Tgfb1i1, Thbs1]
intrinsic apoptotic signaling pathway in response to oxidative stress	0.0265579	3	[Nono, Sod2, Stk24]	negative regulation of cellular response to growth factor stimulus	0.00387089	11	[Adamts12, Bmper, Chrdl1, Cnmd, Pin1, Sfrp2, Snx1, Sulf1, Tgfb1i1, Thbs1, Xdh]
regulation of oxidative stress-induced cell death	0.01771	4	[Fzd1, Lancl1, Nono, Sod2]	transmembrane receptor protein serine/threonine kinase signaling pathway	0.0143663	16	[Appl1, Arap1, Bmper, Chrdl1, Parp1, Pin1, Ptk2, Ptprk, Sfrp2, Sfrp4, Snx1, Sulf1, Tab1, Tgfb1i1, Thbs1, Ube2o]
neuron death in response to oxidative stress	0.0179705	3	[Fzd1, Lancl1, Nono]	transforming growth factor beta receptor signaling pathway	0.0495162	10	[Appl1, Arap1, Parp1, Pin1, Ptk2, Ptprk, Snx1, Tab1, Tgfb1i1, Thbs1]
Citrate cycle (TCA cycle)	0.0159008	3	[Dlst, Idh2, Sucla2]	regulation of cellular amide metabolic process	0.018654	19	[Cdk4, Cnot1, Dnajc3, Eef1d, Eif2b3, Eif3k, Eif4ebp2, Eif4g2, Fmr1, Larp1, Mov10, Pin1, Rpl13a, Rpl26, Rps14, Rps27l, Tcof1, Thbs1, Ythdf2]
Propanoate metabolism	0.0165005	3	[Echdc1, Ldhc, Sucla2]	translation	7.75334e-05	28	[Cdk4, Cnot1, Dnajc3, Eef1d, Eif2b3, Eif3k, Eif4ebp2, Eif4g2, Fmr1, Larp1, Mov10, Rpl13a, Rpl14, Rpl18a, Rpl21, Rpl24, Rpl26, Rpl3, Rpl32, Rpl7, Rps14, Rps26, Rps27, Rps27l, Rps6, Tcof1, Thbs1, Ythdf2]
Citric acid cycle (TCA cycle)	0.00658289	3	[Dlst, Idh2, Sucla2]	translational initiation	0.0200581	9	[Dnajc3, Eif2b3, Eif3k, Eif4ebp2, Eif4g2, Fmr1, Larp1, Rpl13a, Ythdf2]
Pyruvate metabolism and Citric Acid (TCA) cycle	0.00634374	4	[Dlst, Idh2, Ldhc, Sucla2]	regulation of translational initiation	0.00122216	8	[Dnajc3, Eif3k, Eif4ebp2, Eif4g2, Fmr1, Larp1, Rpl13a, Ythdf2]
aerobic respiration	0.0207691	4	[Dlst, Idh2, Shmt2, Sucla2]	cytoplasmic translation	0.000725644	10	[Eif2b3, Eif3k, Fmr1, Rpl13a, Rpl18a, Rpl24, Rpl26, Rpl32, Rps26, Ythdf2]
				positive regulation of translation	0.045753	9	[Cdk4, Dnajc3, Eif4g2, Fmr1, Larp1, Rpl26, Rps27l, Thbs1, Ythdf2]
ROS and RNS production in phagocytes	0.0177678	3	[Atp6v1c1, Atp6v1f, Atp6v1h]	negative regulation of translational initiation	0.0100781	4	[Eif4ebp2, Fmr1, Larp1, Rpl13a]
Signaling by Insulin receptor	0.00883252	3	[Atp6v1c1, Atp6v1f, Atp6v1h]
Insulin receptor recycling	0.0110897	3	[Atp6v1c1, Atp6v1f, Atp6v1h]	connective tissue development	0.00113434	17	[Acat1, Adamts12, Anxa6, Cdk4, Cnmd, Col11a2, Col5a1, Col6a3, Gnas, Idua, Mdk, Prrx1, Scube2, Sfrp2, Sulf1, Thbs1, Trip11]
Iron uptake and transport	0.0253634	3	[Atp6v1c1, Atp6v1f, Atp6v1h]	skeletal system development	0.000819267	24	[Acp5, Adamts12, Anxa6, Cnmd, Col11a2, Col6a3, Dlg1, Fam20c, Gas1, Gna11, Gnas, Hapln1, Idua, Lrrc17, Mdk, Npr3, P3h1, Prrx1, Scube2, Sfrp2, Sfrp4, Sulf1, Thbs1, Trip11]
Transferrin endocytosis and recycling	0.0152328	3	[Atp6v1c1, Atp6v1f, Atp6v1h]	cartilage development	0.00274204	14	[Adamts12, Anxa6, Cnmd, Col11a2, Col6a3, Gnas, Idua, Mdk, Prrx1, Scube2, Sfrp2, Sulf1, Thbs1, Trip11]
Amino acids regulate mTORC1	0.00710167	4	[Atp6v1c1, Atp6v1f, Atp6v1h, Lamtor4]	bone development	0.00511832	14	[Acp5, Anxa6, Col6a3, Fam20c, Gnas, Idua, Lrrc17, P3h1, Scube2, Sfrp2, Sfrp4, Sulf1, Thbs1, Trip11]
proton-transporting ATPase activity, rotational mechanism	0.00731899	3	[Atp6v1c1, Atp6v1f, Atp6v1h]	chondrocyte differentiation	0.0318986	9	[Adamts12, Anxa6, Col11a2, Col6a3, Mdk, Scube2, Sfrp2, Sulf1, Trip11]
				skeletal system morphogenesis	0.00359761	15	[Acp5, Anxa6, Col11a2, Col6a3, Dlg1, Gas1, Gnas, Idua, Prrx1, Scube2, Sfrp2, Sfrp4, Sulf1, Thbs1, Trip11]
				bone morphogenesis	0.0237693	9	[Acp5, Anxa6, Col6a3, Gnas, Scube2, Sfrp2, Sfrp4, Thbs1, Trip11]
				Ribosome	8.37851e-05	14	[Rpl13a, Rpl14, Rpl18a, Rpl21, Rpl24, Rpl26, Rpl3, Rpl32, Rpl7, Rps14, Rps26, Rps27, Rps27l, Rps6]
				L13a-mediated translational silencing of Ceruloplasmin expression	1.68844e-07	14	[Eif3k, Rpl13a, Rpl14, Rpl18a, Rpl24, Rpl26, Rpl3, Rpl32, Rpl7, Rps14, Rps26, Rps27, Rps27l, Rps6]
				SRP-dependent cotranslational protein targeting to membrane	1.54606e-07	13	[Rpl13a, Rpl14, Rpl18a, Rpl24, Rpl26, Rpl3, Rpl32, Rpl7, Rps14, Rps26, Rps27, Rps27l, Rps6]
				Major pathway of rRNA processing in the nucleolus and cytosol	0.000446938	13	[Rpl13a, Rpl14, Rpl18a, Rpl24, Rpl26, Rpl3, Rpl32, Rpl7, Rps14, Rps26, Rps27, Rps27l, Rps6]
				rRNA processing	0.000446938	13	[Rpl13a, Rpl14, Rpl18a, Rpl24, Rpl26, Rpl3, Rpl32, Rpl7, Rps14, Rps26, Rps27, Rps27l, Rps6]
				Eukaryotic Translation Initiation	4.26673e-08	15	[Eif2b3, Eif3k, Rpl13a, Rpl14, Rpl18a, Rpl24, Rpl26, Rpl3, Rpl32, Rpl7, Rps14, Rps26, Rps27, Rps27l, Rps6]
				Translation initiation complex formation	0.0458262	6	[Eif3k, Rps14, Rps26, Rps27, Rps27l, Rps6]
				Activation of the mRNA upon binding of the cap-binding complex and eIFs, and subsequent binding to 43S	0.0495348	6	[Eif3k, Rps14, Rps26, Rps27, Rps27l, Rps6]
				Formation of a pool of free 40S subunits	4.52462e-08	14	[Eif3k, Rpl13a, Rpl14, Rpl18a, Rpl24, Rpl26, Rpl3, Rpl32, Rpl7, Rps14, Rps26, Rps27, Rps27l, Rps6]
				Formation of the ternary complex, and subsequently, the 43S complex	0.0231567	6	[Eif3k, Rps14, Rps26, Rps27, Rps27l, Rps6]
				Ribosomal scanning and start codon recognition	0.0458262	6	[Eif3k, Rps14, Rps26, Rps27, Rps27l, Rps6]
				GTP hydrolysis and joining of the 60S ribosomal subunit	1.90533e-07	14	[Eif3k, Rpl13a, Rpl14, Rpl18a, Rpl24, Rpl26, Rpl3, Rpl32, Rpl7, Rps14, Rps26, Rps27, Rps27l, Rps6]
				Cap-dependent Translation Initiation	4.26673e-08	15	[Eif2b3, Eif3k, Rpl13a, Rpl14, Rpl18a, Rpl24, Rpl26, Rpl3, Rpl32, Rpl7, Rps14, Rps26, Rps27, Rps27l, Rps6]
				Translation	8.04565e-06	17	[Eef1d, Eif2b3, Eif3k, Rpl13a, Rpl14, Rpl18a, Rpl24, Rpl26, Rpl3, Rpl32, Rpl7, Rps14, Rps26, Rps27, Rps27l, Rps6, Trmt112]
				rRNA processing in the nucleus and cytosol	0.000446938	13	[Rpl13a, Rpl14, Rpl18a, Rpl24, Rpl26, Rpl3, Rpl32, Rpl7, Rps14, Rps26, Rps27, Rps27l, Rps6]
				Metabolism of RNA	0.000136786	25	[Cnot1, Ddx42, Lsm5, Polr2h, Psmb10, Psmb8, Rpl13a, Rpl14, Rpl18a, Rpl24, Rpl26, Rpl3, Rpl32, Rpl7, Rps14, Rps26, Rps27, Rps27l, Rps6, Sf3a3, Sf3b5, Snrpa, Snrpc, Srsf11, Wdr61]
				Nonsense-Mediated Decay (NMD)	2.18606e-06	13	[Rpl13a, Rpl14, Rpl18a, Rpl24, Rpl26, Rpl3, Rpl32, Rpl7, Rps14, Rps26, Rps27, Rps27l, Rps6]
				Nonsense Mediated Decay (NMD) independent of the Exon Junction Complex (EJC)	2.03222e-07	13	[Rpl13a, Rpl14, Rpl18a, Rpl24, Rpl26, Rpl3, Rpl32, Rpl7, Rps14, Rps26, Rps27, Rps27l, Rps6]
				Nonsense Mediated Decay (NMD) enhanced by the Exon Junction Complex (EJC)	2.18606e-06	13	[Rpl13a, Rpl14, Rpl18a, Rpl24, Rpl26, Rpl3, Rpl32, Rpl7, Rps14, Rps26, Rps27, Rps27l, Rps6]
				ribonucleoprotein complex biogenesis	0.0162339	18	[Clns1a, Eif3k, Mbnl1, Pin4, Rpl13a, Rpl14, Rpl24, Rpl26, Rpl3, Rpl7, Rps14, Rps27, Rps27l, Rps6, Sart3, Sf3a3, Snrpc, Trmt112]
				regulation of cellular amide metabolic process	0.018654	19	[Cdk4, Cnot1, Dnajc3, Eef1d, Eif2b3, Eif3k, Eif4ebp2, Eif4g2, Fmr1, Larp1, Mov10, Pin1, Rpl13a, Rpl26, Rps14, Rps27l, Tcof1, Thbs1, Ythdf2]
				translation	7.75334e-05	28	[Cdk4, Cnot1, Dnajc3, Eef1d, Eif2b3, Eif3k, Eif4ebp2, Eif4g2, Fmr1, Larp1, Mov10, Rpl13a, Rpl14, Rpl18a, Rpl21, Rpl24, Rpl26, Rpl3, Rpl32, Rpl7, Rps14, Rps26, Rps27, Rps27l, Rps6, Tcof1, Thbs1, Ythdf2]
				translational initiation	0.0200581	9	[Dnajc3, Eif2b3, Eif3k, Eif4ebp2, Eif4g2, Fmr1, Larp1, Rpl13a, Ythdf2]
				ribonucleoprotein complex assembly	0.00503374	12	[Clns1a, Eif3k, Mbnl1, Rpl13a, Rpl24, Rpl3, Rps14, Rps27, Rps27l, Sart3, Sf3a3, Snrpc]
				regulation of translational initiation	0.00122216	8	[Dnajc3, Eif3k, Eif4ebp2, Eif4g2, Fmr1, Larp1, Rpl13a, Ythdf2]
				cytoplasmic translation	0.000725644	10	[Eif2b3, Eif3k, Fmr1, Rpl13a, Rpl18a, Rpl24, Rpl26, Rpl32, Rps26, Ythdf2]
				positive regulation of translation	0.045753	9	[Cdk4, Dnajc3, Eif4g2, Fmr1, Larp1, Rpl26, Rps27l, Thbs1, Ythdf2]
Col1a1+/+ 4-PBA INCREASED or EXCLUSIVELY EXPRESSED				Col1a2+/+ 4-PBA INCREASED or EXCLUSIVELY EXPRESSED
GOTerm	Term PValue Corrected with Bonferroni step down	Counts	Associated Genes Found	GOTerm	Term PValue Corrected with Bonferroni step down	Counts	Associated Genes Found
Interconversion of nucleotide di- and triphosphates	0.00232573	3	[Ctps2, Guk1, Rrm1]	regulation of epithelial cell migration	0.00607008	11	[Apoh, Aqp1, Bmper, Ctsh, Dock1, Eppk1, Fgfr1, Hyal1, Plcg1, Slit2, Thbs1]
Fructose and mannose metabolism	0.00369136	3	[Gmppa, Pmm2, Tkfc]	Other types of O-glycan biosynthesis	0.00879086	5	[Colgalt1, Galnt10, Galnt4, Gxylt1, Pofut1]
Viral myocarditis	0.00345411	4	[Eif4g3, H2-K1, H2-T3, Sgcd]	Protein processing in endoplasmic reticulum	0.0300182	8	[Dnaja1, Hspbp1, Man1c1, Nploc4, Rpn1, Rpn2, Sil1, Ssr4]
Signaling by EGFR	0.00517047	3	[Hras, Ptprk, Sh3gl1]	Gastric acid secretion	0.0424489	3	[Atp1b3, Plcb4, Slc9a1]
				Proteoglycans in cancer	0.0012626	11	[Ank2, Fgfr1, Fzd1, Itgav, Plcg1, Ppp1r12b, Rps6, Rras2, Sdc4, Slc9a1, Thbs1]
Nicotinate metabolism	0.00290734	3	[Naxd, Nnmt, Ptgis]	entry of bacterium into host cell	0.0026395	3	[Exoc7, Fuca2, Itgav]
Nicotinamide salvaging	0.000788686	3	[Naxd, Nnmt, Ptgis]	protein maturation	0.0066716	12	[Adamts2, Apoh, Asph, Cpxm2, Ctsh, Glg1, Glrx5, Gsn, Klkb1, Parp1, Pcsk9, Thbs1]
				cellular response to tumor necrosis factor	0.0239859	9	[Adamts7, Ccl2, Ccl7, Erbin, H6pd, Hyal1, Npnt, Postn, Thbs1]
nucleobase-containing small molecule biosynthetic process	0.00369394	4	[Acat1, Dera, Guk1, Nudt7]
nucleotide catabolic process	0.00624569	3	[Acat1, Dera, Nudt7]	regulation of cellular response to growth factor stimulus	0.00498748	12	[Bmper, Ccn1, Chrdl1, Fam20c, Fgfr1, Fzd1, Glg1, Npnt, Slit2, Sulf1, Thbs1, Xdh]
				negative regulation of cellular response to growth factor stimulus	0.0191982	8	[Bmper, Chrdl1, Fzd1, Glg1, Slit2, Sulf1, Thbs1, Xdh]
cargo receptor activity	0.00378258	4	[Cxcl16, Pcsk9, Stab1, Tfrc]
low-density lipoprotein particle receptor activity	0.00030239	3	[Cxcl16, Pcsk9, Stab1]	O-linked glycosylation	0.038066	6	[Adamts2, Adamts7, Adamtsl1, Adamtsl4, Galnt10, Galnt4]
				O-glycosylation of TSR domain-containing proteins	0.0337692	4	[Adamts2, Adamts7, Adamtsl1, Adamtsl4]
Long-term potentiation	0.00243294	4	[Hras, Plcb4, Ppp3cb, Rps6ka3]
Downstream signaling events of B Cell Receptor (BCR)	0.00404794	3	[Hras, Ppp3cb, Psmc1]	Regulation of Insulin-like Growth Factor (IGF) transport and uptake by Insulin-like Growth Factor Binding Proteins (IGFBPs)	0.019094	7	[Ccn1, Chrdl1, F5, Fam20c, Fuca2, Golm1, Pcsk9]
Signaling by NTRKs	0.00779179	3	[Hras, Irs1, Rps6ka3]	Post-translational protein phosphorylation	0.0142793	7	[Ccn1, Chrdl1, F5, Fam20c, Fuca2, Golm1, Pcsk9]
Signaling by NTRK1 (TRKA)	0.00701976	3	[Hras, Irs1, Rps6ka3]
				Extracellular matrix organization	0.000103616	14	[Adamts2, Cd151, Col11a2, Col5a1, Colgalt1, Itgav, Klkb1, Lama5, Loxl4, Mmp13, P3h1, P4ha2, Pdgfa, Sdc4]
				Non-integrin membrane-ECM interactions	0.00562954	5	[Col11a2, Col5a1, Itgav, Pdgfa, Sdc4]
				platelet-derived growth factor binding	0.0226312	3	[Col5a1, Pdgfa, Pdgfra]
				growth factor binding	0.00375942	9	[Ccn1, Col5a1, Fgfr1, Glg1, Itgav, Kazald1, Pdgfa, Pdgfra, Thbs1]
				fibroblast growth factor binding	0.0149781	4	[Fgfr1, Glg1, Itgav, Thbs1]
				platelet-derived growth factor binding	0.0226312	3	[Col5a1, Pdgfa, Pdgfra]
				Lysosome	0.00014835	10	[Acp5, Ctsh, Ctso, Fuca2, Gnptg, Hyal1, Idua, Neu1, Ppt2, Smpd1]
				hydrolase activity, acting on glycosyl bonds	0.00362831	9	[Cemip, Dnph1, Fuca2, Hyal1, Idua, Lyz1, Man1c1, Neu1, Smpd1]
				hydrolase activity, hydrolyzing O-glycosyl compounds	0.0148524	7	[Cemip, Fuca2, Hyal1, Idua, Lyz1, Man1c1, Neu1]
				carbohydrate derivative catabolic process	0.00907209	8	[Cemip, Fuca2, Gnpda2, H6pd, Hyal1, Idua, Neu1, Nudt4]
				Focal adhesion	0.000975014	11	[Col6a3, Diaph1, Dock1, Itga11, Itgav, Lama5, Pdgfa, Pdgfra, Ppp1r12b, Thbs1, Thbs3]
				ECM-receptor interaction	0.00047636	8	[Col6a3, Itga11, Itgav, Lama5, Npnt, Sdc4, Thbs1, Thbs3]
				Regulation of actin cytoskeleton	0.000359491	12	[Diaph1, Dock1, Fgfr1, Gsn, Itga11, Itgav, Kng2, Pdgfa, Pdgfra, Ppp1r12b, Rras2, Slc9a1]
				endochondral bone growth	0.0119921	5	[Col6a3, Ecm1, Mmp13, Thbs1, Thbs3]
				cartilage development involved in endochondral bone morphogenesis	0.0251783	5	[Col6a3, Mmp13, Scube2, Thbs1, Thbs3]
				Signaling by PDGF	0.0235474	5	[Col5a1, Pdgfa, Pdgfra, Plcg1, Thbs3]
				Non-integrin membrane-ECM interactions	0.00562954	5	[Col11a2, Col5a1, Itgav, Pdgfa, Sdc4]
				growth factor binding	0.00375942	9	[Ccn1, Col5a1, Fgfr1, Glg1, Itgav, Kazald1, Pdgfa, Pdgfra, Thbs1]
				platelet-derived growth factor binding	0.0226312	3	[Col5a1, Pdgfa, Pdgfra]
				negative regulation of blood coagulation	0.00176745	6	[Apoh, Klkb1, Kng2, Pdgfa, Pdgfra, Thbs1]
				glycosaminoglycan binding	3.5804e-07	16	[Ang, Apoh, Ccl2, Ccl7, Ccn1, Cemip, Col5a1, Fgfr1, Mdk, Postn, Ptprs, Rpl29, Slit2, Sulf1, Thbs1, Thbs3]
				heparin binding	3.93918e-07	14	[Ang, Apoh, Ccl2, Ccl7, Ccn1, Col5a1, Fgfr1, Mdk, Postn, Ptprs, Rpl29, Slit2, Thbs1, Thbs3]
				endothelial cell proliferation	0.000138432	11	[Ang, Apoh, Bmper, Ccl2, Ecm1, Fgfr1, Mdk, Plcg1, Sulf1, Thbs1, Xdh]
				regulation of endothelial cell proliferation	0.000346316	10	[Ang, Apoh, Ccl2, Ecm1, Fgfr1, Mdk, Plcg1, Sulf1, Thbs1, Xdh]
				positive regulation of endothelial cell proliferation	0.049304	6	[Ang, Ccl2, Ecm1, Fgfr1, Mdk, Plcg1]
				phospholipase C activity	0.0172806	5	[Ang, Fgfr1, Pdgfra, Plcb4, Plcg1]
				lipase activity	0.00178146	11	[Ang, Anxa8, Apoh, Aspg, Ccn1, Fgfr1, Pdgfra, Plcb4, Plcg1, Rhoc, Smpd1]
				phospholipase activity	0.00542403	9	[Ang, Anxa8, Aspg, Ccn1, Fgfr1, Pdgfra, Plcb4, Plcg1, Smpd1]
				phosphoric diester hydrolase activity	0.00707528	8	[Ang, Enpp1, Fgfr1, Gnb1, Pdgfra, Plcb4, Plcg1, Smpd1]
				regulation of lipase activity	0.00202746	7	[Ang, Anxa8, Apoh, Ccn1, Fgfr1, Pdgfra, Rhoc]
				positive regulation of endothelial cell proliferation	0.049304	6	[Ang, Ccl2, Ecm1, Fgfr1, Mdk, Plcg1]
				phospholipase C activity	0.0172806	5	[Ang, Fgfr1, Pdgfra, Plcb4, Plcg1]
				regulation of phospholipase activity	0.0295026	5	[Ang, Anxa8, Ccn1, Fgfr1, Pdgfra]
				Extracellular matrix organization	0.000103616	14	[Adamts2, Cd151, Col11a2, Col5a1, Colgalt1, Itgav, Klkb1, Lama5, Loxl4, Mmp13, P3h1, P4ha2, Pdgfa, Sdc4]
				Collagen formation	2.17333e-05	9	[Adamts2, Cd151, Col11a2, Col5a1, Colgalt1, Loxl4, Mmp13, P3h1, P4ha2]
				Collagen biosynthesis and modifying enzymes	0.00387278	6	[Adamts2, Col11a2, Col5a1, Colgalt1, P3h1, P4ha2]
				Assembly of collagen fibrils and other multimeric structures	0.0295026	5	[Cd151, Col11a2, Col5a1, Loxl4, Mmp13]
				Non-integrin membrane-ECM interactions	0.00562954	5	[Col11a2, Col5a1, Itgav, Pdgfa, Sdc4]
				extracellular matrix organization	2.04715e-07	18	[Adamts2, Adamtsl4, Antxr1, Ccn1, Col11a2, Col5a1, Colgalt1, Idua, Kazald1, Loxl4, Mmp13, Mmp23, Myh11, Npnt, P3h1, Pdgfra, Postn, Sulf1]
				collagen fibril organization	0.00241285	6	[Adamts2, Col11a2, Col5a1, Colgalt1, Loxl4, P3h1]
				wound healing, spreading of cells	0.0499981	4	[Ccn1, Cd151, Col5a1, Rhoc]
				regeneration	0.0196023	10	[Apoh, Ccl2, Cdkn1b, Cxcl5, Eppk1, Gsn, Mdk, Nnmt, Postn, Ptprs]
				blood coagulation	0.0411604	8	[Anxa8, Apoh, F5, Klkb1, Kng2, Pdgfa, Pdgfra, Thbs1]
				wound healing	5.42513e-06	20	[Anxa8, Apoh, Aqp1, Ccl2, Ccn1, Cd151, Cdkn1b, Col5a1, Eppk1, F5, Gsn, Klkb1, Kng2, Mdk, Pdgfa, Pdgfra, Postn, Rhoc, Sdc4, Thbs1]
				platelet-derived growth factor binding	0.0226312	3	[Col5a1, Pdgfa, Pdgfra]
				regulation of response to wounding	0.00111524	11	[Apoh, Ccl2, Cdkn1b, Eppk1, Klkb1, Kng2, Mdk, Pdgfa, Pdgfra, Ptprs, Thbs1]
				negative regulation of blood coagulation	0.00176745	6	[Apoh, Klkb1, Kng2, Pdgfa, Pdgfra, Thbs1]
				regulation of wound healing	0.00496089	9	[Apoh, Ccl2, Cdkn1b, Eppk1, Klkb1, Kng2, Pdgfa, Pdgfra, Thbs1]
				regulation of fibrinolysis	0.0177741	3	[Apoh, Klkb1, Thbs1]
				ECM-receptor interaction	0.00047636	8	[Col6a3, Itga11, Itgav, Lama5, Npnt, Sdc4, Thbs1, Thbs3]
				connective tissue development	2.68416e-05	16	[Adamts7, Ccn1, Col11a2, Col5a1, Col6a3, Ecm1, Fgfr1, Glg1, Hyal1, Idua, Mdk, Mmp13, Scube2, Sulf1, Thbs1, Thbs3]
				endochondral bone growth	0.0119921	5	[Col6a3, Ecm1, Mmp13, Thbs1, Thbs3]
				bone development	0.000290584	13	[Acp5, Col6a3, Dym, Fam20c, Glg1, Idua, Mmp13, P3h1, Pdgfa, Scube2, Sulf1, Thbs1, Thbs3]
				chondrocyte differentiation	0.00116455	9	[Adamts7, Col11a2, Col6a3, Ecm1, Fgfr1, Glg1, Mdk, Scube2, Sulf1]
				skeletal system morphogenesis	0.00373707	12	[Acp5, Col11a2, Col6a3, Glg1, Hyal1, Idua, Mmp13, Pdgfra, Scube2, Sulf1, Thbs1, Thbs3]
				bone morphogenesis	0.0322846	7	[Acp5, Col6a3, Glg1, Mmp13, Scube2, Thbs1, Thbs3]
				cartilage development involved in endochondral bone morphogenesis	0.0251783	5	[Col6a3, Mmp13, Scube2, Thbs1, Thbs3]
Col1a1+/G349C INCREASED or EXCLUSIVELY EXPRESSED				Col1a2+/G610C INCREASED or EXCLUSIVELY EXPRESSED
GOTerm	Term PValue Corrected with Bonferroni step down	Counts	Associated Genes Found	GOTerm	Term PValue Corrected with Bonferroni step down	Count	Associated Genes Found
Nuclear Envelope Breakdown	0.0127322	3	[Banf1, Lemd2, Nup54]	glycoprotein metabolic process	0.00111396	19	[Acan, Adamts12, Fut11, Galnt10, Galnt4, Gfpt1, Gxylt1, Idua, Lfng, Man1c1, Mgat5, Ncstn, Ndnf, Ngly1, Rpn1, Rpn2, Sulf1, Trip11, Xxylt1]
COPI-mediated anterograde transport	0.0130511	4	[Copg2, Dctn4, Rab1b, Tmed10]	nuclear hormone receptor binding	0.0419693	10	[Bud31, Cnot1, Dnmt1, Jup, Parp1, Snw1, Sra1, Stat1, Tgfb1i1, Wipi1]
Schwann cell development	0.0107721	3	[Ilk, Lamc1, Ndrg1]	chondroitin sulfate binding	0.00195923	4	[Anxa6, Mdk, Ptn, Ptprs]
negative regulation of oxidative stress-induced cell death	0.010689	3	[Bag5, Hk3, Trap1]	cellular response to hepatocyte growth factor stimulus	0.00396017	5	[Adamts12, Appl1, Bcar1, Hgf, Rela]
regulation of protein localization to cell periphery	0.00245434	6	[Dab2, Hectd1, Lztfl1, Mrap2, Sqstm1, Trem2]	regulation of system process	0.000298929	27	[Akap9, Anxa6, Aqp1, Cald1, Camk2g, Dsp, Eif4a3, Fgfr1, Fmr1, Fto, Hgf, Inhba, Jup, Lmcd1, Mmp2, Nptx1, Parp1, Ptk2, Rapgef4, S100a1, Shc1, Slc9a1, Sumo1, Syne1, Tom1l2, Wnk1, Zmpste24]
negative regulation of protein localization to cell periphery	0.000292581	4	[Dab2, Hectd1, Lztfl1, Mrap2]	regulation of synapse structure or activity	0.0410831	14	[Adgrl2, Dnm1, Dnm3, Efna5, Fmr1, Mdga1, Nptx1, Ptk2, Ptn, Ptprs, Rapgef4, Snx27, Sorbs2, Sparcl1]
negative regulation of protein localization to membrane	0.000670757	4	[Dab2, Hectd1, Lztfl1, Mrap2]	regulation of binding	0.0112864	18	[Aplp2, Arhgef7, Cald1, Cdon, Cln5, Eif4a3, Fmr1, Hmgb2, Lfng, Lgals9, Lrrc6, Parp1, Pex19, Ppp1r2, Slpi, Sumo1, Wfikkn2, Zmpste24]
				collagen V binding	0.0199238	3	[Ecm2, Sparcl1, Thbs1]
Iron uptake and transport	0.00315251	4	[Atp6v1c1, Atp6v1f, Steap3, Tfrc]	regulation of metanephric nephron tubule epithelial cell differentiation	0.0335342	3	[Fat4, Stat1, Yap1]
Transferrin endocytosis and recycling	0.000575073	4	[Atp6v1c1, Atp6v1f, Steap3, Tfrc]	regulation of action potential	0.0188001	7	[Akap9, Dsp, Fmr1, Jup, Rapgef4, Slc9a1, Sumo1]
Amino acids regulate mTORC1	0.00298714	4	[Atp6v1c1, Atp6v1f, Lamtor1, Rragc]	Lysosome	0.0440694	9	[Acp5, Ap1s1, Atp6v0d1, Cln5, Ctsh, Dnase2a, Galc, Hyal1, Idua]
				regulation of mesenchymal cell proliferation	0.0143554	6	[Fgfr1, Prrx1, Ptn, Stat1, Syne1, Zeb1]
Glycolysis / Gluconeogenesis	0.005384	4	[Aldoc, Dlat, Hk3, Pdha1]	cytosolic transport	0.00858841	11	[Ap1s1, Cln5, Dnajc13, Gak, Gosr1, Myo1d, Rab21, Rab9, Stx8, Vti1b, Wipi1]
Fructose and mannose metabolism	2.22424e-08	7	[Akr1b3, Aldoc, Gmds, Hk3, Mpi, Pmm2, Tkfc]	extracellular matrix organization	2.60229e-05	19	[Acan, Antxr1, Aplp2, Col11a2, Ecm2, Ero1l, Gas2, Idua, Mia, Mmp2, Mmp23, Ndnf, Olfml2a, Pdgfra, Postn, Ptk2, Sparcl1, Sulf1, Tnfrsf11b]
Amino sugar and nucleotide sugar metabolism	0.00255675	4	[Gmds, Hk3, Mpi, Pmm2]	regulation of cellular amide metabolic process	0.00941008	20	[Aco1, Akt2, Ang, C1qbp, Cnot1, Dnajc3, Eif2b2, Eif2b3, Eif4a3, Eif4ebp2, Fmr1, Fto, Impact, Mov10, Rela, Rpl26, Srp9, Thbs1, Tufm, Ythdf3]
Biosynthesis of the N-glycan precursor (dolichol lipid-linked oligosaccharide, LLO) and transfer to a nascent protein	0.00765844	3	[Gmds, Mpi, Pmm2]
Synthesis of substrates in N-glycan biosythesis	0.0100473	3	[Gmds, Mpi, Pmm2]	response to wounding	0.00080007	25	[Acta2, Anxa6, Aqp1, Cd9, Cdk1, Cdkn1b, Dsp, F5, Fntb, Gsn, Mcam, Mdk, Mmp2, Ndnf, Pdgfra, Pla2g4a, Postn, Procr, Ptk2, Ptn, Ptprs, Sdc4, Thbs1, Tinagl1, Yap1]
Glycolysis	0.0100473	3	[Aldoc, Hk3, Nup54]	wound healing	0.00104927	21	[Acta2, Anxa6, Aqp1, Cd9, Cdkn1b, Dsp, F5, Fntb, Gsn, Mcam, Mdk, Ndnf, Pdgfra, Pla2g4a, Postn, Procr, Ptk2, Ptn, Sdc4, Thbs1, Yap1]
nucleotide-sugar biosynthetic process	0.00231122	3	[Gmds, Mpi, Pmm2]
GDP-mannose metabolic process	0.000223673	3	[Gmds, Mpi, Pmm2]	response to acid chemical	0.00721068	18	[Aqp1, Cd9, Cdkn1b, Ctsh, Dnmt1, Gsn, Mest, Mmp2, Pdgfd, Pdgfra, Ptn, Rela, Rraga, Snw1, Tinagl1, Tom1l2, Yap1, Zeb1]
pyruvate metabolic process	0.00148678	6	[Aldoc, Dlat, Hk3, Mpi, Pdha1, Tkfc]	response to amino acid	0.00975509	10	[Cdkn1b, Dnmt1, Mmp2, Pdgfd, Pdgfra, Ptn, Rela, Rraga, Tinagl1, Zeb1]
glycolytic process	0.0130712	4	[Aldoc, Hk3, Mpi, Tkfc]
				endomembrane system organization	2.48672e-05	23	[Akap9, Akt2, Anxa6, Aqp1, Arhgef7, Cdk1, Dnajc13, Dnm1, Dync2h1, Epb41l3, Fat4, Gak, Gsn, Mapk15, Pacsin2, Snx9, Syne1, Tmed7, Tmed9, Trip11, Usp8, Vps4b, Zmpste24]
Glycolysis / Gluconeogenesis	0.005384	4	[Aldoc, Dlat, Hk3, Pdha1]	Golgi organization	0.0440694	9	[Akap9, Arhgef7, Cdk1, Dync2h1, Gak, Syne1, Tmed7, Tmed9, Trip11]
Citrate cycle (TCA cycle)	0.000623197	4	[Dlat, Idh3a, Pdha1, Sucla2]
Pyruvate metabolism	0.0103532	3	[Acat1, Dlat, Pdha1]	cellular response to radiation	0.0169856	11	[Akt2, Aqp1, Cops9, Fmr1, Hyal1, Impact, Parp1, Ptn, Rpl26, Yap1, Zmpste24]
Glycolysis	0.0100473	3	[Aldoc, Hk3, Nup54]	response to UV	0.0227813	10	[Aqp1, Ccar2, Cops9, Fmr1, Hyal1, Impact, Parp1, Ptn, Rela, Rpl26]
Pyruvate metabolism and Citric Acid (TCA) cycle	0.0027901	4	[Dlat, Idh3a, Pdha1, Sucla2]	cellular response to light stimulus	0.0124588	9	[Akt2, Aqp1, Cops9, Fmr1, Hyal1, Impact, Parp1, Ptn, Rpl26]
oxidoreductase activity, acting on the aldehyde or oxo group of donors, NAD or NADP as acceptor	0.0127322	3	[Akr1b3, Dlat, Pdha1]
tricarboxylic acid cycle	0.000623197	4	[Dlat, Idh3a, Pdha1, Sucla2]	cellular response to growth factor stimulus	1.10912e-05	31	[Adamts12, Appl1, Bcar1, Bmper, Cdc5l, Cnmd, Dnmt1, Fat4, Fgfr1, Glg1, Hgf, Hyal1, Kcp, Mcm7, Parp1, Pdgfd, Pdgfra, Postn, Ptk2, Ptn, Rela, Shc1, Snw1, Sulf1, Tgfb1i1, Thbs1, Tinagl1, Usp15, Usp8, Wfikkn2, Zeb1]
pyruvate metabolic process	0.00148678	6	[Aldoc, Dlat, Hk3, Mpi, Pdha1, Tkfc]	cellular response to transforming growth factor beta stimulus	0.00306405	14	[Appl1, Dnmt1, Glg1, Parp1, Pdgfd, Postn, Ptk2, Snw1, Tgfb1i1, Thbs1, Tinagl1, Usp15, Wfikkn2, Zeb1]
acyl-CoA metabolic process	0.00269233	5	[Acat1, Dlat, Nudt7, Pdha1, Sucla2]	transmembrane receptor protein serine/threonine kinase signaling pathway	0.0208128	16	[Appl1, Bmper, Glg1, Inhba, Kcp, Lgals9, Pakap, Parp1, Ptk2, Snw1, Sulf1, Tgfb1i1, Thbs1, Usp15, Wfikkn2, Zeb1]
nucleotide catabolic process	0.0135155	3	[Acat1, Dera, Nudt7]
glycolytic process	0.0130712	4	[Aldoc, Hk3, Mpi, Tkfc]	protein localization to cell periphery	0.0156654	17	[Akt2, Appl1, Camk2g, Csk, Epb41l2, Epb41l3, Gak, Jup, Lrrc15, Lyplal1, Myadm, Nptx1, Rapgef4, Snx27, Stx8, Vamp7, Vti1b]
				regulation of protein localization to membrane	0.000740423	14	[Akt2, Appl1, Camk2g, Csk, Gsn, Lrrc15, Lyplal1, Ptn, Rapgef4, Snx27, Sorbs2, Stx8, Vamp7, Vti1b]
				protein localization to plasma membrane	0.0480065	14	[Akt2, Appl1, Camk2g, Csk, Epb41l3, Gak, Jup, Lrrc15, Lyplal1, Myadm, Snx27, Stx8, Vamp7, Vti1b]
				vesicle targeting	0.000629646	7	[Arfgap2, Gosr1, Mapk15, Tmed9, Trip11, Wdr11, Wipi1]
				establishment of vesicle localization	0.00907726	11	[Arfgap2, Dnm1, Dnm3, Gosr1, Mapk15, Myo1d, Tmed9, Trip11, Vamp7, Wdr11, Wipi1]
				vesicle organization	0.000378613	17	[Akt2, Aqp1, Arfgap2, Cd2ap, Dnajc13, Dnm1, Dnm3, Gosr1, Mapk15, Pla2g4a, Sdc4, Stx8, Tmed9, Usp8, Vamp7, Vps4b, Vti1b]
				vesicle targeting, to, from or within Golgi	0.00633783	5	[Arfgap2, Gosr1, Mapk15, Tmed9, Wipi1]
				Focal adhesion	0.00302281	13	[Akt2, Bcar1, Diaph1, Dock1, Hgf, Itgav, Myl12b, Pdgfd, Pdgfra, Ppp1r12b, Ptk2, Shc1, Thbs1]
				Proteoglycans in cancer	0.0183904	12	[Akt2, Camk2g, Fgfr1, Hgf, Itgav, Mmp2, Nudt16l1, Ppp1r12b, Ptk2, Sdc4, Slc9a1, Thbs1]
				ameboidal-type cell migration	0.000290866	22	[Acta2, Anxa6, Appl1, Aqp1, Bcar1, Bmper, C1qbp, Ctsh, Dock1, Fgfr1, Hyal1, Itgav, Jup, Nckap1, Ppm1f, Ptk2, Ptn, Sdc4, Sema3b, Sema3c, Tgfb1i1, Thbs1]
				regulation of fibroblast migration	0.0143554	6	[Acta2, Appl1, Fgfr1, Ptk2, Sdc4, Thbs1]
				response to inorganic substance	2.55698e-05	29	[Aco1, Ahcyl1, Aqp1, Bcar1, Cd9, Cdk1, Cdkn1b, Cp, Fmr1, Fnta, Fntb, Gsn, Hgf, Il18bp, Impact, Itgav, Khk, Mmp2, Ncstn, Nptx1, Parp1, Pdgfd, Pla2g4a, Rela, Sumo1, Thbs1, Tinagl1, Tnfrsf11b, Wnk1]
				response to antibiotic	0.0275795	17	[Alpl, Aqp1, Cdk1, Cdkn1b, Efna5, Gsn, Hgf, Hyal1, Il18bp, Impact, Mmp2, Pdgfd, Pla2g4a, Rela, Slc9a1, Tinagl1, Tufm]
				response to reactive oxygen species	0.0025655	15	[Aqp1, Bcar1, Cdk1, Hgf, Hyal1, Il18bp, Impact, Itgav, Mmp2, Parp1, Pdgfd, Pdgfra, Rela, Thbs1, Tinagl1]
				response to metal ion	0.043929	17	[Aco1, Ahcyl1, Aqp1, Cdk1, Cdkn1b, Cp, Gsn, Khk, Ncstn, Nptx1, Parp1, Pla2g4a, Sumo1, Thbs1, Tinagl1, Tnfrsf11b, Wnk1]
				cellular response to antibiotic	0.00456011	12	[Aqp1, Cdk1, Cdkn1b, Efna5, Hgf, Il18bp, Impact, Pdgfd, Pla2g4a, Rela, Slc9a1, Tinagl1]
				cellular response to nitrogen compound	3.75867e-05	32	[Ahcyl1, Akap9, Akt2, Appl1, Aqp1, Bcar1, Csk, Ddx58, Diaph1, Dnmt1, Eif4ebp2, Fmr1, H6pd, Impact, Jup, Mmp2, Ncstn, Parp1, Pck2, Pdgfd, Pdgfra, Ptk2, Rela, Rraga, Shc1, Slc9a1, Sorbs2, Stat1, Thbs1, Tinagl1, Tom1l2, Zeb1]
				cellular response to organonitrogen compound	0.000479281	28	[Ahcyl1, Akap9, Akt2, Appl1, Aqp1, Bcar1, Csk, Diaph1, Dnmt1, Eif4ebp2, H6pd, Impact, Jup, Mmp2, Ncstn, Parp1, Pck2, Pdgfd, Pdgfra, Ptk2, Rela, Rraga, Shc1, Slc9a1, Stat1, Tinagl1, Tom1l2, Zeb1]
				response to peptide hormone	0.013831	20	[Ahcyl1, Akt2, Appl1, Bcar1, Cdkn1b, Csk, Eif2b2, Eif2b3, Eif4ebp2, Khk, Parp1, Pck2, Ptk2, Rela, Shc1, Slc9a1, Stat1, Tinagl1, Tom1l2, Vps13c]
				cellular response to organic cyclic compound	0.000195777	28	[Akap9, Akt2, Alpl, Aqp1, Cdc5l, Cdkn1b, Cnot1, Ddx58, Diaph1, Efna5, H6pd, Impact, Inhba, Jup, Mmp2, Ncstn, Nos2, Parp1, Pck2, Ptn, Slc9a1, Snw1, Stat1, Strn3, Tinagl1, Uba5, Usp8, Yap1]
				cellular response to peptide hormone stimulus	0.043503	15	[Ahcyl1, Akt2, Appl1, Bcar1, Csk, Eif4ebp2, Parp1, Pck2, Ptk2, Rela, Shc1, Slc9a1, Stat1, Tinagl1, Tom1l2]
				muscle cell proliferation	0.0184682	13	[Ang, Cdk1, Cdkn1b, Dnmt1, Fgfr1, Mmp2, Pdgfd, Ptk2, Shc1, Stat1, Sulf1, Thbs1, Yap1]
				urogenital system development	0.0116235	18	[Acta2, Ampd2, Aqp1, Bmper, Cdkn1b, Ctsh, Fat4, Fgfr1, Fras1, Mmp2, Pdgfd, Pdgfra, Sdc4, Stat1, Sulf1, Wdr77, Yap1, Zmpste24]
				regulation of endothelial cell proliferation	0.0184132	10	[Ang, Cnmd, Ecm1, Fgfr1, Hmgb2, Mdk, Stat1, Sulf1, Thbs1, Tinagl1]
				vasculature development	4.23621e-05	33	[Acta2, Ang, Antxr1, Aqp1, Bmper, Ccm2, Cnmd, Ctsh, Dnmt1, Dync2h1, Ecm1, Fgfr1, Gtf2i, Hgf, Hyal1, Itgav, Jup, Mcam, Mdk, Mmp2, Ndnf, Pdgfd, Pdgfra, Prrx1, Ptk2, Ptn, S100a1, Sema3c, Shc1, Stat1, Sulf1, Thbs1, Yap1]
				blood vessel morphogenesis	0.000858593	27	[Ang, Aqp1, Bmper, Ccm2, Cnmd, Ctsh, Ecm1, Fgfr1, Gtf2i, Hgf, Hyal1, Itgav, Jup, Mcam, Mdk, Mmp2, Ndnf, Pdgfra, Prrx1, Ptk2, Ptn, S100a1, Shc1, Stat1, Sulf1, Thbs1, Yap1]
				connective tissue development	1.31363e-07	23	[Acan, Acta2, Adamts12, Anxa6, Cnmd, Col11a2, Ecm1, Fgfr1, Fto, Glg1, Hyal1, Idua, Matn3, Mdk, Pdgfd, Prrx1, Rela, Scube2, Sulf1, Thbs1, Trip11, Zeb1, Zmpste24]
				skeletal system development	3.23694e-05	27	[Acan, Acp5, Adamts12, Alpl, Anxa6, Cnmd, Col11a2, Ecm1, Eif4a3, Fat4, Fgfr1, Glg1, Hyal1, Idua, Matn3, Mdk, Mmp2, Pdgfra, Prrx1, Rela, Scube2, Sulf1, Thbs1, Trip11, Wfikkn2, Zeb1, Zmpste24]
				cartilage development	1.43406e-07	20	[Acan, Adamts12, Anxa6, Cnmd, Col11a2, Ecm1, Fgfr1, Glg1, Hyal1, Idua, Matn3, Mdk, Prrx1, Rela, Scube2, Sulf1, Thbs1, Trip11, Zeb1, Zmpste24]
				chondrocyte differentiation	2.78548e-05	13	[Acan, Adamts12, Anxa6, Col11a2, Ecm1, Fgfr1, Glg1, Matn3, Mdk, Rela, Scube2, Sulf1, Trip11]
				skeletal system morphogenesis	1.1337e-05	19	[Acan, Acp5, Alpl, Anxa6, Col11a2, Eif4a3, Glg1, Hyal1, Idua, Matn3, Mmp2, Pdgfra, Prrx1, Scube2, Sulf1, Thbs1, Trip11, Zeb1, Zmpste24]
				bone morphogenesis	0.0335673	9	[Acp5, Alpl, Anxa6, Glg1, Matn3, Scube2, Thbs1, Trip11, Zmpste24]
				Focal adhesion	0.00302281	13	[Akt2, Bcar1, Diaph1, Dock1, Hgf, Itgav, Myl12b, Pdgfd, Pdgfra, Ppp1r12b, Ptk2, Shc1, Thbs1]
				Regulation of actin cytoskeleton	0.00150543	14	[Arhgef7, Bcar1, Diaph1, Dock1, Fgfr1, Gsn, Itgav, Myl12b, Nckap1, Pdgfd, Pdgfra, Ppp1r12b, Ptk2, Slc9a1]
				Bacterial invasion of epithelial cells	0.00415565	8	[Bcar1, Cd2ap, Dnm1, Dnm3, Dock1, Elmo2, Ptk2, Shc1]
				Proteoglycans in cancer	0.0183904	12	[Akt2, Camk2g, Fgfr1, Hgf, Itgav, Mmp2, Nudt16l1, Ppp1r12b, Ptk2, Sdc4, Slc9a1, Thbs1]
				Hemostasis	0.0187913	20	[Aplp2, Bcar1, Cd9, Csk, Dock1, Ecm1, F5, Glg1, Hgf, Itgav, Lgals3bp, Nos2, Pla2g4a, Procr, Ptk2, Rapgef4, Sdc4, Selenop, Shc1, Vps45]
				Signaling by VEGF	0.0320915	8	[Akt2, Bcar1, Dock1, Elmo2, Itgav, Jup, Nckap1, Ptk2]
				Integrin signaling	0.0139507	5	[Bcar1, Csk, Ptk2, Rapgef4, Shc1]
				VEGFA-VEGFR2 Pathway	0.0182643	8	[Akt2, Bcar1, Dock1, Elmo2, Itgav, Jup, Nckap1, Ptk2]
				Platelet activation, signaling and aggregation	0.0190438	13	[Aplp2, Bcar1, Cd9, Csk, Ecm1, F5, Hgf, Lgals3bp, Pla2g4a, Ptk2, Rapgef4, Selenop, Shc1]
				Platelet Aggregation (Plug Formation)	0.0465602	5	[Bcar1, Csk, Ptk2, Rapgef4, Shc1]
				Signaling by Receptor Tyrosine Kinases	1.2226e-05	23	[Akt2, Arhgef7, Atp6v0d1, Atp6v1d, Bcar1, Chd4, Col11a2, Csk, Diaph1, Dock1, Elmo2, Fgfr1, Hgf, Itgav, Jup, Nckap1, Ncstn, Pdgfd, Pdgfra, Ptk2, Shc1, Usp8, Yap1]
				glycosaminoglycan binding	2.45355e-05	17	[Acan, Ang, Anxa6, Aplp2, C1qbp, Ecm2, Fbln7, Fgfr1, Igfals, Mdk, Ndnf, Postn, Ptn, Ptprs, Sparcl1, Sulf1, Thbs1]
				cell-substrate adhesion	4.34775e-05	21	[Adamts12, Antxr1, Bcar1, C1qbp, Dock1, Ecm2, Efna5, Itgav, Jup, Mdk, Mia, Myadm, Ndnf, Postn, Ppm1f, Ptk2, Ptn, Sdc4, Sparcl1, Tgfb1i1, Thbs1]
				heparin binding	0.000549976	13	[Ang, Aplp2, Ecm2, Fbln7, Fgfr1, Igfals, Mdk, Ndnf, Postn, Ptn, Ptprs, Sparcl1, Thbs1]
				regulation of anatomical structure morphogenesis	7.50138e-08	47	[Adamts12, Aqp1, Bcar1, Bmper, C1qbp, Cfdp1, Cnmd, Ctsh, Diaph1, Dnm3, Dock1, Ecm1, Efna5, Eif2b2, Epb41l2, Epb41l3, Fgfr1, Gas2, Gtf2i, Hgf, Hyal1, Inf2, Jup, Lfng, Mdk, Mov10, Myadm, Myl12b, Pakap, Pdgfra, Postn, Ptk2, Ptn, Ptprs, Rab21, S100a1, Sema3b, Sema3c, Shc1, Stat1, Sulf1, Syne1, Thbs1, Tnfrsf11b, Vamp7, Wnk1, Zmpste24]
				negative regulation of cell adhesion	0.0137455	15	[Bcar1, Cbfb, Cd9, Efna5, Lgals9, Mdk, Mmp2, Myadm, Postn, Ppm1f, Ptk2, Sdc4, Thbs1, Tinagl1, Wnk1]
				positive regulation of cell adhesion	0.0348699	18	[C1qbp, Cbfb, Dock1, Ecm2, Hyal1, Itgav, Jup, Lgals9, Mdk, Myadm, Ndnf, Ppm1f, Ptk2, Ptn, Rela, Sdc4, Sparcl1, Thbs1]
				ameboidal-type cell migration	0.000290866	22	[Acta2, Anxa6, Appl1, Aqp1, Bcar1, Bmper, C1qbp, Ctsh, Dock1, Fgfr1, Hyal1, Itgav, Jup, Nckap1, Ppm1f, Ptk2, Ptn, Sdc4, Sema3b, Sema3c, Tgfb1i1, Thbs1]
				regulation of cell-substrate adhesion	9.36032e-05	16	[Bcar1, C1qbp, Dock1, Ecm2, Efna5, Jup, Mdk, Myadm, Ndnf, Postn, Ppm1f, Ptk2, Ptn, Sdc4, Sparcl1, Thbs1]
				regulation of cell morphogenesis	8.52876e-05	26	[Bcar1, C1qbp, Cfdp1, Diaph1, Dnm3, Dock1, Efna5, Eif2b2, Epb41l2, Epb41l3, Gas2, Mdk, Mov10, Myadm, Myl12b, Pakap, Postn, Ptk2, Ptn, Ptprs, Rab21, Sema3b, Sema3c, Syne1, Vamp7, Zmpste24]
				positive regulation of chemotaxis	0.028134	10	[Akt2, C1qbp, Fgfr1, Mdk, Mospd2, Pdgfd, Ppm1f, Ptn, Thbs1, Wnk1]
				regulation of cell shape	0.0401118	10	[Cfdp1, Diaph1, Epb41l2, Epb41l3, Gas2, Myl12b, Pakap, Ptk2, Ptn, Zmpste24]
				positive regulation of cell-substrate adhesion	0.000362396	12	[C1qbp, Dock1, Ecm2, Jup, Mdk, Myadm, Ndnf, Ppm1f, Ptn, Sdc4, Sparcl1, Thbs1]
				substrate adhesion-dependent cell spreading	0.000146267	11	[Antxr1, Bcar1, C1qbp, Dock1, Efna5, Itgav, Mdk, Myadm, Postn, Ptk2, Tgfb1i1]
				regulation of cell morphogenesis involved in differentiation	0.0277188	16	[Bcar1, C1qbp, Dnm3, Dock1, Efna5, Eif2b2, Mdk, Myadm, Postn, Ptk2, Ptprs, Rab21, Sema3b, Sema3c, Syne1, Vamp7]
				negative regulation of cell morphogenesis involved in differentiation	0.0391776	8	[Bcar1, Dnm3, Efna5, Postn, Ptk2, Ptprs, Sema3b, Sema3c]
				regulation of substrate adhesion-dependent cell spreading	0.000568627	8	[Bcar1, C1qbp, Dock1, Efna5, Mdk, Myadm, Postn, Ptk2]
				cell-substrate adhesion	4.34775e-05	21	[Adamts12, Antxr1, Bcar1, C1qbp, Dock1, Ecm2, Efna5, Itgav, Jup, Mdk, Mia, Myadm, Ndnf, Postn, Ppm1f, Ptk2, Ptn, Sdc4, Sparcl1, Tgfb1i1, Thbs1]
				muscle cell proliferation	0.0184682	13	[Ang, Cdk1, Cdkn1b, Dnmt1, Fgfr1, Mmp2, Pdgfd, Ptk2, Shc1, Stat1, Sulf1, Thbs1, Yap1]
				regulation of anatomical structure morphogenesis	7.50138e-08	47	[Adamts12, Aqp1, Bcar1, Bmper, C1qbp, Cfdp1, Cnmd, Ctsh, Diaph1, Dnm3, Dock1, Ecm1, Efna5, Eif2b2, Epb41l2, Epb41l3, Fgfr1, Gas2, Gtf2i, Hgf, Hyal1, Inf2, Jup, Lfng, Mdk, Mov10, Myadm, Myl12b, Pakap, Pdgfra, Postn, Ptk2, Ptn, Ptprs, Rab21, S100a1, Sema3b, Sema3c, Shc1, Stat1, Sulf1, Syne1, Thbs1, Tnfrsf11b, Vamp7, Wnk1, Zmpste24]
				regulation of cellular component movement	1.5872e-08	47	[Acan, Acta2, Akap9, Akt2, Appl1, Aqp1, Bcar1, Bmper, C1qbp, Cd9, Cdkn1b, Cfap20, Ctsh, Ddx58, Diaph1, Dock1, Dsp, Ecm1, Fgfr1, Hgf, Hyal1, Itgav, Jup, Lgals9, Lrrc15, Mapk15, Mcam, Mdk, Mgat5, Mmp2, Mospd2, Myadm, Nexn, Pdgfd, Pdgfra, Postn, Ppm1f, Ptk2, Ptn, Rapgef4, Sdc4, Sema3b, Sema3c, Sulf1, Sumo1, Thbs1, Wnk1]
				positive regulation of response to external stimulus	0.023781	18	[Akt2, Appl1, C1qbp, Fgfr1, Hmgb2, Lgals9, Mdk, Mospd2, Pdgfd, Pla2g4a, Ppm1f, Ptn, Snw1, Thbs1, Tinagl1, Usp15, Vamp7, Wnk1]
				positive regulation of cell adhesion	0.0348699	18	[C1qbp, Cbfb, Dock1, Ecm2, Hyal1, Itgav, Jup, Lgals9, Mdk, Myadm, Ndnf, Ppm1f, Ptk2, Ptn, Rela, Sdc4, Sparcl1, Thbs1]
				regulation of chemotaxis	0.0133462	13	[Akt2, C1qbp, Fgfr1, Mdk, Mospd2, Pdgfd, Pdgfra, Ppm1f, Ptn, Sema3b, Sema3c, Thbs1, Wnk1]
				regulation of cell motility	1.11827e-07	43	[Acan, Acta2, Akt2, Appl1, Aqp1, Bcar1, Bmper, C1qbp, Cd9, Cfap20, Ctsh, Ddx58, Diaph1, Dock1, Ecm1, Fgfr1, Hgf, Hyal1, Itgav, Jup, Lgals9, Lrrc15, Mapk15, Mcam, Mdk, Mgat5, Mmp2, Mospd2, Myadm, Nexn, Pdgfd, Pdgfra, Postn, Ppm1f, Ptk2, Ptn, Rapgef4, Sdc4, Sema3b, Sema3c, Sulf1, Thbs1, Wnk1]
				ameboidal-type cell migration	0.000290866	22	[Acta2, Anxa6, Appl1, Aqp1, Bcar1, Bmper, C1qbp, Ctsh, Dock1, Fgfr1, Hyal1, Itgav, Jup, Nckap1, Ppm1f, Ptk2, Ptn, Sdc4, Sema3b, Sema3c, Tgfb1i1, Thbs1]
				regulation of cell-substrate adhesion	9.36032e-05	16	[Bcar1, C1qbp, Dock1, Ecm2, Efna5, Jup, Mdk, Myadm, Ndnf, Postn, Ppm1f, Ptk2, Ptn, Sdc4, Sparcl1, Thbs1]
				regulation of cell morphogenesis	8.52876e-05	26	[Bcar1, C1qbp, Cfdp1, Diaph1, Dnm3, Dock1, Efna5, Eif2b2, Epb41l2, Epb41l3, Gas2, Mdk, Mov10, Myadm, Myl12b, Pakap, Postn, Ptk2, Ptn, Ptprs, Rab21, Sema3b, Sema3c, Syne1, Vamp7, Zmpste24]
				positive regulation of chemotaxis	0.028134	10	[Akt2, C1qbp, Fgfr1, Mdk, Mospd2, Pdgfd, Ppm1f, Ptn, Thbs1, Wnk1]
				positive regulation of cell motility	1.79782e-07	32	[Acta2, Akt2, Aqp1, Bcar1, C1qbp, Cfap20, Ctsh, Diaph1, Dock1, Fgfr1, Hgf, Hyal1, Itgav, Lgals9, Lrrc15, Mcam, Mdk, Mgat5, Mmp2, Mospd2, Myadm, Pdgfd, Pdgfra, Postn, Ppm1f, Ptk2, Ptn, Rapgef4, Sema3b, Sema3c, Thbs1, Wnk1]
				positive regulation of cell-substrate adhesion	0.000362396	12	[C1qbp, Dock1, Ecm2, Jup, Mdk, Myadm, Ndnf, Ppm1f, Ptn, Sdc4, Sparcl1, Thbs1]
				regulation of endothelial cell proliferation	0.0184132	10	[Ang, Cnmd, Ecm1, Fgfr1, Hmgb2, Mdk, Stat1, Sulf1, Thbs1, Tinagl1]
				vasculature development	4.23621e-05	33	[Acta2, Ang, Antxr1, Aqp1, Bmper, Ccm2, Cnmd, Ctsh, Dnmt1, Dync2h1, Ecm1, Fgfr1, Gtf2i, Hgf, Hyal1, Itgav, Jup, Mcam, Mdk, Mmp2, Ndnf, Pdgfd, Pdgfra, Prrx1, Ptk2, Ptn, S100a1, Sema3c, Shc1, Stat1, Sulf1, Thbs1, Yap1]
				regulation of cell morphogenesis involved in differentiation	0.0277188	16	[Bcar1, C1qbp, Dnm3, Dock1, Efna5, Eif2b2, Mdk, Myadm, Postn, Ptk2, Ptprs, Rab21, Sema3b, Sema3c, Syne1, Vamp7]
				regulation of fibroblast migration	0.0143554	6	[Acta2, Appl1, Fgfr1, Ptk2, Sdc4, Thbs1]
				regulation of vasculature development	0.00310904	18	[Aqp1, Bmper, Cnmd, Ctsh, Dnmt1, Ecm1, Gtf2i, Hgf, Hyal1, Jup, Mdk, Pdgfd, Ptn, S100a1, Shc1, Stat1, Sulf1, Thbs1]
				angiogenesis	0.00101351	24	[Ang, Aqp1, Bmper, Cnmd, Ctsh, Ecm1, Fgfr1, Gtf2i, Hgf, Hyal1, Itgav, Jup, Mcam, Mdk, Mmp2, Ndnf, Pdgfra, Ptk2, Ptn, S100a1, Shc1, Stat1, Sulf1, Thbs1]
				blood vessel morphogenesis	0.000858593	27	[Ang, Aqp1, Bmper, Ccm2, Cnmd, Ctsh, Ecm1, Fgfr1, Gtf2i, Hgf, Hyal1, Itgav, Jup, Mcam, Mdk, Mmp2, Ndnf, Pdgfra, Prrx1, Ptk2, Ptn, S100a1, Shc1, Stat1, Sulf1, Thbs1, Yap1]
				regulation of angiogenesis	0.0108837	16	[Aqp1, Bmper, Cnmd, Ctsh, Ecm1, Gtf2i, Hgf, Hyal1, Jup, Mdk, Ptn, S100a1, Shc1, Stat1, Sulf1, Thbs1]
Col1a1+/G349C 4-PBA INCREASED or EXCLUSIVELY EXPRESSED				Col1a2+/G610C 4-PBA INCREASED or EXCLUSIVELY EXPRESSED
GOTerm	Term PValue Corrected with Bonferroni step down	Counts	Associated Genes Found	GOTerm	Term PValue Corrected with Bonferroni step down	Count	Associated Genes Found
regulation of receptor internalization	0.0486235	3	[Nedd4, Pcsk9, Ppp3r1]	interleukin-8 production	0.0344629	6	[Chil1, Crip2, Ddx58, Fadd, Nos2, Park7]
oxidoreductase activity, acting on a sulfur group of donors	0.0472375	4	[Glrx3, Pdia3, Suox, Txn2]	positive regulation of neural precursor cell proliferation	0.0443624	3	[Ctnnb1, Flna, Gnai2]
animal organ regeneration	0.0462287	5	[Cdk4, Gstp1, Npm1, Prmt5, Rpl10]	Bacterial invasion of epithelial cells	0.0230648	6	[Cltc, Ctnna1, Ctnnb1, Pxn, Rhog, Septin8]
regulation of RNA splicing	0.0283918	7	[Cirbp, Cpne1, Eif4a3, Mbnl1, Npm1, Rbfox1, Sart3]	Salmonella infection	0.000859237	12	[Casp8, Ctnnb1, Dync1li1, Dync2h1, Exoc5, Fadd, Flna, Klc1, Nckap1, Pak1, Rhog, Rps3]
cellular response to interleukin-7	0.0192704	3	[Gipc1, Pdia3, Rad23b]	Chagas disease (American trypanosomiasis)	0.0198422	7	[Casp8, Ccl2, Fadd, Gnai2, Gnaq, Kng2, Nos2]
Protein processing in endoplasmic reticulum	0.00428356	8	[Hsp90ab1, Os9, Pdia3, Rad23b, Sar1a, Sec13, Ubqln4, Uggt2]	Neutrophil degranulation	1.13078e-06	23	[Acaa1a, Arsa, Cat, Cfp, Chil1, Cst3, Cyb5r3, Dera, Dsp, Dync1li1, Fabp5, Grn, H2-K1, Mif, Nit2, Plac8, Ppie, Prdx4, Psmd11, Qsox1, Rhog, Vcp, Vnn1]
Bacterial invasion of epithelial cells	0.0486235	3	[Dnm1, Itga5, Septin11]	glycosaminoglycan binding	0.00726519	11	[Acan, Ccl2, Ccn3, Col11a1, Col5a3, Cxcl10, Dpysl3, Hdgf, Ltbp2, Mamdc2, Ptn]
Mitochondrial biogenesis	0.0475426	3	[Atp5o, Glud1, Sirt3]	oxidoreductase activity, acting on NAD(P)H	0.0013518	8	[Cryz, Cyb5r3, Dcxr, Gnai2, Mical1, Ndufa10, Nos2, Park7]
Regulation of Insulin-like Growth Factor (IGF) transport and uptake by Insulin-like Growth Factor Binding Proteins (IGFBPs)	0.019036	6	[Lgals1, Mia3, Pappa2, Pcsk9, Prss23, Trf]	coenzyme binding	0.000283017	15	[Acadsb, Cat, Cryz, Cyb5r3, Hadh, Idh3g, Ldha, Mical1, Nos2, Pcx, Plod2, Plpbp, Qsox1, Sirt2, Tkt]
Global Genome Nucleotide Excision Repair (GG-NER)	0.0251847	3	[Cops2, Rad23b, Rpa1]
peroxidase activity	0.00897943	5	[Gpx3, Gstp1, Gstp2, Hbb-b2, Sirt3]	response to hypoxia	4.88797e-06	18	[Cat, Ccl2, Cdkn1b, Cst3, Dnm1l, Ece1, Fndc1, Hyou1, Ldha, Mmp2, Ndrg1, Nos2, Pak1, Plod2, Ptn, S100b, Sirt2, Stc1]
glutathione peroxidase activity	0.0358236	3	[Gpx3, Gstp1, Gstp2]	cellular response to decreased oxygen levels	0.045034	8	[Dnm1l, Fndc1, Hyou1, Ndrg1, Ptn, S100b, Sirt2, Stc1]
positive regulation of intracellular transport	0.00695208	9	[Asph, Cep131, Dctn1, Hsp90ab1, Kif5b, Nedd4, Prnp, Rab21, Sar1a]
positive regulation of intracellular protein transport	0.0186036	7	[Asph, Cep131, Dctn1, Hsp90ab1, Kif5b, Prnp, Sar1a]	RNA cap binding	0.00537468	4	[Ago2, Eif4g1, Fmr1, Larp1]
Galactose metabolism	0.00752695	4	[Akr1b10, Pfkl, Pfkp, Ugp2]	mRNA binding	0.00410126	13	[Ago2, Cnbp, Cryz, Eif4g1, Fmr1, Hnrnpa0, Hnrnpa3, Larp1, Park7, Pcbp1, Ppie, Rps3, Serbp1]
Glucose metabolism	0.0252831	5	[Gapdh, Pfkl, Pfkp, Sec13, Slc25a11]
vesicle budding from membrane	0.0118201	5	[Dnm1, Golph3, Mia3, Sar1a, Sec13]	Extracellular matrix organization	0.0238893	11	[Acan, Bmp1, Capns1, Col11a1, Col18a1, Col5a3, Loxl1, Ltbp2, Mmp2, Plod2, Tnc]
endoplasmic reticulum to Golgi vesicle-mediated transport	0.0265437	6	[Arcn1, Mia3, Sar1a, Sec13, Tmed5, Tmed7]	Collagen formation	0.0387028	6	[Bmp1, Col11a1, Col18a1, Col5a3, Loxl1, Plod2]
COPII-coated vesicle cargo loading	0.0119672	3	[Mia3, Sar1a, Sec13]
L13a-mediated translational silencing of Ceruloplasmin expression	0.00212161	7	[Eif3f, Eif3h, Eif3l, Rpl10, Rpl15, Rpl28, Rps15]	protein maturation	0.0138429	12	[Bola2, Casp8, Ddi2, Dync2h1, Ece1, Fadd, Fmr1, Glg1, Metap2, Pawr, Prdx4, Zmpste24]
Eukaryotic Translation Initiation	0.00322965	7	[Eif3f, Eif3h, Eif3l, Rpl10, Rpl15, Rpl28, Rps15]	protein processing	0.0295127	10	[Casp8, Ddi2, Dync2h1, Ece1, Fadd, Fmr1, Glg1, Metap2, Pawr, Zmpste24]
Formation of a pool of free 40S subunits	0.00115091	7	[Eif3f, Eif3h, Eif3l, Rpl10, Rpl15, Rpl28, Rps15]	lymphocyte migration	0.0375316	7	[Ccl2, Ccl6, Cxcl10, Ecm1, Fadd, Gba, Oxsr1]
Formation of the ternary complex, and subsequently, the 43S complex	0.0359845	4	[Eif3f, Eif3h, Eif3l, Rps15]	regulation of leukocyte migration	0.00455423	11	[Ccl2, Ccn3, Cxcl10, Dnm1l, Ecm1, Fadd, Mif, Oxsr1, Pawr, Ptn, Rhog]
GTP hydrolysis and joining of the 60S ribosomal subunit	0.0022102	7	[Eif3f, Eif3h, Eif3l, Rpl10, Rpl15, Rpl28, Rps15]
Cap-dependent Translation Initiation	0.00322965	7	[Eif3f, Eif3h, Eif3l, Rpl10, Rpl15, Rpl28, Rps15]	regulation of action potential	0.0145391	6	[Dlg1, Dsp, Flna, Fmr1, Gba, Pawr]
ribonucleoprotein complex subunit organization	0.000356229	10	[Eif3f, Eif3h, Eif3l, Hsp90ab1, Kif5b, Mbnl1, Prmt5, Rpl10, Rps15, Sart3]	regulation of neuronal action potential	0.0250031	3	[Fmr1, Gba, Pawr]
formation of cytoplasmic translation initiation complex	0.0143255	3	[Eif3f, Eif3h, Eif3l]
				regulation of proteasomal protein catabolic process	0.0457361	9	[Fmr1, Gba, Npm3, Park7, Psmc4, Sirt2, Ubqln2, Usp14, Vcp]
				positive regulation of proteasomal protein catabolic process	0.0375316	7	[Fmr1, Gba, Npm3, Psmc4, Sirt2, Ubqln2, Vcp]
				regulation of multi-organism process	0.0122264	7	[Ago2, Fmr1, Inhba, Inhbb, Park7, Prdx4, Sirt2]
				regulation of reproductive process	0.00217977	11	[Ago2, Anxa5, Cdkn1b, Ctnnb1, Inhba, Inhbb, Mapk15, Park7, Prdx4, Sirt2, Zfp445]
				positive regulation of reproductive process	0.0137806	7	[Ago2, Ctnnb1, Inhba, Inhbb, Mapk15, Park7, Sirt2]
				regulation of apoptotic signaling pathway	0.000202382	18	[Casp8, Ctnna1, Ctnnb1, Dnm1l, Fadd, Gclm, Gnai2, Hyou1, Igbp1, Inhba, Inhbb, Mif, Park7, Rps3, Tcp1, Tpt1, Vdac2, Vnn1]
				negative regulation of apoptotic signaling pathway	0.010087	11	[Ctnna1, Ctnnb1, Gclm, Gnai2, Hyou1, Igbp1, Mif, Park7, Tpt1, Vdac2, Vnn1]
				positive regulation of apoptotic signaling pathway	0.0457361	9	[Casp8, Ctnna1, Dnm1l, Fadd, Inhba, Inhbb, Park7, Rps3, Tcp1]
				regeneration	0.0402224	10	[Ccl2, Ccn3, Cdkn1b, Ctnna1, Flna, Grn, Mif, Mmp2, Ptn, Tnc]
				response to axon injury	2.2947e-05	10	[Cst3, Ctnna1, Dpysl3, Flna, Grn, Mif, Mmp2, Ptn, Rangap1, Tnc]
				axon regeneration	0.00105404	7	[Ctnna1, Flna, Grn, Mif, Mmp2, Ptn, Tnc]
				Platelet degranulation	0.00547028	8	[Actn2, Anxa5, Cd109, Ecm1, Flna, Islr, Qsox1, Selenop]
				Platelet activation, signaling and aggregation	0.00976034	11	[Actn2, Anxa5, Cd109, Ecm1, Flna, Gnai2, Gnaq, Islr, Qsox1, Rhog, Selenop]
				Response to elevated platelet cytosolic Ca2+	0.00733627	8	[Actn2, Anxa5, Cd109, Ecm1, Flna, Islr, Qsox1, Selenop]
				cartilage development	0.00173559	12	[Acan, Bmp1, Ccn3, Col11a1, Ctnnb1, Ecm1, Efemp1, Glg1, Oxsr1, Scube2, Stc1, Zmpste24]
				chondrocyte differentiation	0.00222623	9	[Acan, Ccn3, Col11a1, Ctnnb1, Ecm1, Efemp1, Glg1, Oxsr1, Scube2]
				skeletal system morphogenesis	0.0311333	11	[Acan, Col11a1, Ctnnb1, Dlg1, Glg1, Mmp2, Mthfd1l, Oxsr1, Scube2, Stc1, Zmpste24]
				regulation of protein-containing complex assembly	8.99235e-05	19	[Arfip1, Capg, Cdkn1b, Clip1, Dlg1, Eif4g1, Gba, Mapk15, Nckap1, Pak1, Palld, Park7, Psmc4, Rps3, Septin8, Sirt2, Tpm1, Vcp, Vdac2]
				positive regulation of supramolecular fiber organization	0.000588601	12	[Actn2, Arfip1, Cdkn1b, Clip1, Dlg1, Dstn, Flna, Nckap1, Pak1, Pxn, Rps3, Tpm1]
				positive regulation of protein-containing complex assembly	0.00260013	12	[Arfip1, Cdkn1b, Clip1, Dlg1, Eif4g1, Nckap1, Pak1, Palld, Park7, Psmc4, Rps3, Vcp]
				positive regulation of cytoskeleton organization	0.000351652	13	[Actn2, Arfip1, Cdkn1b, Clip1, Dlg1, Dstn, Flna, Mapk15, Nckap1, Pak1, Pxn, Rps3, Tpm1]
				regulation of protein polymerization	0.036912	10	[Arfip1, Capg, Cdkn1b, Clip1, Dlg1, Nckap1, Pak1, Rps3, Tpm1, Vdac2]
				protein polymerization	0.0165245	12	[Arfip1, Capg, Cdkn1b, Clip1, Crip2, Dlg1, Dnm1l, Nckap1, Pak1, Rps3, Tpm1, Vdac2]
				L13a-mediated translational silencing of Ceruloplasmin expression	0.0278323	7	[Eif2s1, Eif4g1, Rpl34, Rps18, Rps21, Rps28, Rps3]
				Eukaryotic Translation Initiation	0.0411088	7	[Eif2s1, Eif4g1, Rpl34, Rps18, Rps21, Rps28, Rps3]
				Translation initiation complex formation	0.00676286	6	[Eif2s1, Eif4g1, Rps18, Rps21, Rps28, Rps3]
				Activation of the mRNA upon binding of the cap-binding complex and eIFs, and subsequent binding to 43S	0.00732158	6	[Eif2s1, Eif4g1, Rps18, Rps21, Rps28, Rps3]
				Formation of the ternary complex, and subsequently, the 43S complex	0.0360782	5	[Eif2s1, Rps18, Rps21, Rps28, Rps3]
				Ribosomal scanning and start codon recognition	0.00676286	6	[Eif2s1, Eif4g1, Rps18, Rps21, Rps28, Rps3]
				GTP hydrolysis and joining of the 60S ribosomal subunit	0.0293272	7	[Eif2s1, Eif4g1, Rpl34, Rps18, Rps21, Rps28, Rps3]
				Cap-dependent Translation Initiation	0.0411088	7	[Eif2s1, Eif4g1, Rpl34, Rps18, Rps21, Rps28, Rps3]
				Parkinson disease	0.0128786	11	[Atp5h, Eif2s1, Gnai2, Klc1, Ndufa10, Park7, Psmb5, Psmc4, Psmd11, Uchl1, Vdac2]
				APC/C:Cdc20 mediated degradation of mitotic proteins	0.0443624	3	[Psmb5, Psmc4, Psmd11]
				Retrograde neurotrophin signalling	0.0180044	3	[Ap2m1, Ap2s1, Cltc]
				Beta-catenin independent WNT signaling	0.0102618	8	[Ap2m1, Ap2s1, Cltc, Ctnnb1, Fzd1, Psmb5, Psmc4, Psmd11]
				PCP/CE pathway	0.00712691	7	[Ap2m1, Ap2s1, Cltc, Fzd1, Psmb5, Psmc4, Psmd11]
				WNT5A-dependent internalization of FZD2, FZD5 and ROR2	0.0250031	3	[Ap2m1, Ap2s1, Cltc]
				The role of GTSE1 in G2/M progression after G2 checkpoint	0.0443624	3	[Psmb5, Psmc4, Psmd11]
				VLDLR internalisation and degradation	0.0250031	3	[Ap2m1, Ap2s1, Cltc]
